# Supplementary material for: Different Bacteroides Species Colonise Human and Chicken Intestinal Tract
Source: Microorganisms. 2020 Sep 27;8(10):1483. doi: 10.3390/microorganisms8101483 (PMC7600693; doi:10.3390/microorganisms8101483)
Supplement: Supplementary file 1 [file microorganisms-08-01483-s001.zip]

Archive with 6 entries (6 files):
- Table S2.xlsx
- Table S3.xlsx
- Table S4.xlsx
- Table S5.xlsx
- Figure S1.pdf
- Table S1.xlsx
