# Supplementary material for: Different Bacteroides Species Colonise Human and Chicken Intestinal Tract
Source: Microorganisms. 2020 Sep 27;8(10):1483. doi: 10.3390/microorganisms8101483 (PMC7600693; doi:10.3390/microorganisms8101483)
Supplement: Supplementary file 1 [file microorganisms-08-01483-s001.zip › Table S2.xlsx]

## Sheet: Table S2
Table S2. Specificity of selected primer pair with target and non-target DNAs. Numbers in the table show Ct values when each of primer pairs was tested in real time PCR with all 10 Bacteroides species. Amplification with primers specific to 16S rRNA genes served as a positive control. The lower 16S rRNA Ct value than that of specific gene is a consequence of multiple copies of 16S rRNA genes in b…
		primer pair
		16S	B. xylanisolvens	B. ovatus	B. dorei	B. clarus	B. uniformis	B. thetaiotaomicron	B. vulgatus	B. salanitronis	B. plebeius	B. caecigallinarum	M. massiliensis	B. coprocola	B. mediterraneensis	B. caecicola
DNA	B. xylanisolvens An109	9.08	11.4733	40	39.065	31.225	32.43	>40	>40	29.74	32.48	32.1867	32.11	28.725	40	>40
	B. ovatus An161	7.5	>40	10.25	40	>40	>40	>40	>40	>40	32.54	>40	>40	>40	36.49	>40
	B. dorei An41	7.72	26.305	39.245	10.67	35.745	>40	>40	>40	>40	28.71	32.14	>40	>40	33.07	29.92
	B. clarus An43	6	38.62	29.07	>40	7.79	40	>40	>40	29.095	40	>40	33.18	>40	40	>40
	B. uniformis An67	6	40	32.4	38.395	>40	8.74	>40	>40	33.005	32.065	>40	>40	32.485	>40	30.59
	Bacteroides thetaiotaomicron An878	5.67	35.78	32.92	36.21	>40	>40	8.28	28.75	34.975	>40	>40	>40	>40	35	31.07
	Bacteroides vulgatus An905	6	>40	40	15.73	>40	>40	29.1	9.15	>40	>40	>40	>40	>40	32	32.09
	B. salanitronis An269	6	36.27	40	>40	27.78	40	>40	>40	8.88	33.12	>40	>40	>40	31.59	32.26
	B. plebeius An426	8.05333	37.7933	38.9833	30.92	31.635	38.17	>40	>40	25.82	11.6567	30.345	31.36	>40	37.33	>40
	B. caecigallinarum An406	7.47333	>40	>40	>40	31.39	39.0333	>40	>40	32.96	32.43	10.87	40	36.58	>40	>40
	Mediterranea massiliensis An421	9.96667	40	35.5733	>40	29.9133	37.5	>40	40	32.2	>40	31.01	12.6767	>40	>40	34.04
	B. coprocola An767	6	30.3	35.43	36.3067	30.7	35.94	>40	>40	32.04	33.7367	31.65	>40	9.51	>40	32.28
	Bacteroides mediterraneensis An793	7.32	40	>40	>40	32.32	34.44	>40	>40	>40	32.28	>40	32.84	>40	11.35	26.3
	Bacteroides caecicola An768	7.45	>40	>40	>40	>40	33.97	32.53	>40	>40	>40	>40	>40	>40	29.24	10.56
