# Supplementary material for: Different Bacteroides Species Colonise Human and Chicken Intestinal Tract
Source: Microorganisms. 2020 Sep 27;8(10):1483. doi: 10.3390/microorganisms8101483 (PMC7600693; doi:10.3390/microorganisms8101483)
Supplement: Supplementary file 1 [file microorganisms-08-01483-s001.zip › Table S3.xlsx]

## Sheet: Table S3
Table S3. Origin of samples, year of isolation and abundance of tested Bacteroides species (in percentage out of total bacterial population determined by real time PCR).
Source	Species	year	Bacteroides thetaiotaomicron An878	Bacteroides vulgatus An905	B. dorei An41	B. clarus An43	B. uniformis An67	B. xylanisolvens An109	B. ovatus An161	B. gallinaceum An269	B. caecigallinarium An406	Mediterranea massiliensis An421	B. plebeius An426	B. cocprocola An767	Bacteroides mediterraneensis An793	Bacteroides caecicola An768
Provider1	human	2018	0	0.412898	0.00348133	0	0.0141197	0.0695337	0.0142508	0	0	3.29593e-07	0	0	0.000243103	0.000326384
Provider1	human	2018	0	2.70168	0.00278236	0	0.0598373	0.00178547	0.00263836	7.25391e-06	0	0	0	0	0	0
Provider1	human	2018	0.0994781	1.56611	0.0217505	0	1.44779	0	0	9.02558e-07	0	1.75575e-06	0	0	0.000281195	0
Provider1	human	2018	0.000119601	0.244944	0.162351	0.0974309	0.0173834	0.000523517	0.0313336	6.56028e-06	0	3.25372e-06	0	0	0	0
Provider1	human	2018	0	0.192624	0.00660996	0	0.0396608	0.0238014	0.00512058	0	0	0	0	0	0	0
Provider1	human	2018	0	0.391529	0.0011564	0.0066329	0.0253335	0.0511374	0.00313755	1.13191e-06	0	6.77719e-07	0	0	0	4.04694e-05
Provider1	human	2018	0	3.80314	0.00306589	0	0.0363271	0.00060835	0.083073	0	0	0	0	0	0	0
Provider1	human	2018	0.00196742	1.69802	0.0241058	0	0.418662	0	0.0439048	4.44472e-06	0	0	0	0	0	6.25567e-05
Provider1	human	2018	0	1.43116	0.0391147	0.0067255	0.0298496	2.50074e-07	0.00931555	2.59444e-06	0	4.78113e-07	0	0	0	0
Provider1	human	2018	0	1.03564	0.109742	1.55671e-05	0.465071	8.20983e-07	0.229069	0	0	1.14527e-07	9.94713e-08	0	0	0
Provider1	human	2018	7.26361e-07	0.777648	0.0404007	2.33597e-07	2.03805	0.00117797	0.0354155	2.92565e-06	0	6.48611e-07	2.33597e-07	0	0	0
Provider1	human	2018	4.80328e-07	1.16785	0.00133759	3.80357e-07	0.0309737	0	0.0175854	0	0	0	0	0	9.79531e-06	0
Provider1	human	2018	8.40173e-07	0.220246	0.472108	5.58909e-08	0.00829921	2.34137e-07	0.0026938	0	0	1.4818e-07	5.58909e-08	0	0	0
Provider1	human	2018	0	2.00072	0.106618	7.29015e-08	0.121907	5.76513e-07	7.29015e-08	0	0	7.29015e-08	7.29015e-08	0	0	0
Provider1	human	2018	0	5.47742e-05	0.0276583	0.0146177	0.379066	1.50945e-07	0.00484436	9.66221e-07	0	1.85586e-06	9.12156e-08	0	0	0
Provider1	human	2018	4.31897e-07	0.106741	0.00375715	0.00230746	0.0731595	8.20983e-07	0.00107647	0	0	7.00681e-06	0	0	0	0
Provider1	human	2018	0	2.42366	0.0393868	0	0.000582222	7.39912e-07	0.00391671	7.43069e-05	0	7.39912e-07	7.39912e-07	0	2.12898e-05	0
Provider1	human	2018	0	0.132175	0.0163321	0.0266545	0.398833	2.0145e-06	0.00143029	0	4.22032e-07	3.21635e-06	0	0	0	0
Provider1	human	2018	3.80357e-07	0.292638	0.0324386	0	0.00164677	5.53567e-06	0.00608943	0.000909392	0	0	0	0	0	0
Provider1	human	2018	0.950784	0.55627	0.0124924	0	0.000926357	0	0.00277594	0.000492993	0	0	0	8.84845e-06	2.13468e-07	0
Provider1	human	2018	0.000408849	0.0347669	0.340845	0	0.183925	0.00141713	0.0174639	0	0	0	9.11826e-06	0	0.0331968	0
Provider1	human	2018	0	0.885066	0.0207203	0	0.0492815	0.00741086	0.233883	0	0	0.000211634	0	0	0	0
Provider1	human	2018	0	0.326206	0.00909227	0	0.00646645	0.0102886	0.0186311	0	0	0	5.13115e-08	0.00156154	1.98232	0
Provider1	human	2018	0.0517316	0.681691	0.412421	0.410994	0.0906964	5.2562e-07	0.00398057	0	0	0	1.15724e-07	0	0	0
Provider1	human	2018	0	2.18433	0.00112478	0	0.0330438	0.00357921	0.00031345	9.86344e-06	0	3.69956e-07	0	0	0	0
Provider1	human	2018	0	0.931217	0.0701793	4.76546e-08	0.287943	2.08111e-07	4.76546e-08	0	0	6.79286e-07	0	0	0.00712541	0
Provider1	human	2018	0.0491678	0.118848	0.0103141	6.57014e-07	0.165544	0.0030669	0.0430155	3.98339e-06	0	3.62755e-06	4.00184e-06	0	0.000135182	0
Provider1	human	2018	0.0131134	0.0733288	0.0806149	0	1.34151	0.269282	0.841201	0	0	9.89948e-07	2.55033e-07	0	0	0
Provider1	human	2018	2.68332e-07	0.083073	0.00298206	0	0.0111552	0.00131918	0.000829113	2.31899e-05	0	0	0.000864322	0	0	0
Provider1	human	2019	0	0.812547	0.367001	7.76698e-07	0.131566	0	0.0251004	4.01507e-06	0	0	0	0	7.76698e-07	0
Provider1	human	2019	0	0.0132199	0.0181845	0.00140897	0.0108501	0	0.0338161	0	0	0	0	0	6.17891e-07	2.0215e-06
Provider1	human	2019	0	1.18006	0.592077	0	0.381262	0.0503752	0.0156668	2.33512e-05	0	0	0	0	0	0
Provider1	human	2019	0.046677	1.1164	0.265882	0.497875	0	0.233073	0.188007	0	0	0	0	0	2.77103e-06	0
Provider1	human	2019	0	2.66448	0.531763	1.44779	1.64018	0.000255189	0.346003	0	0	0	0	0	0	0
Provider1	human	2019	0.0295409	2.17929	0.0336992	0.254168	2.31957	0	0.0979953	0	0	0	0	0	1.82431e-07	0
Provider1	human	2019	0	0.226438	0.0700173	0.0547444	3.53209	0.0769744	0.0762663	7.66612e-05	0	0	0.434428	0	4.93653e-05	0
Provider1	human	2019	0	0.162351	0.0673205	0	0.650907	0	0.0186742	1.3599e-05	0	0	1.92833e-07	0	0	0
Provider1	human	2019	0.0930311	0.480916	0.0697751	0.00224956	0.0136388	0.0261663	0.0306888	6.8944e-06	0	0	0	0	0	0
Provider1	human	2019	0.0011807	0.849012	0.0181216	0	2.60965	0	0.180974	0.000188109	0	0	0	0	0	0
Provider1	human	2019	0	0.378629	0.0142673	0	0.372124	0	0.129306	1.45246e-05	0	0	2.69887e-07	0	0	0
Provider1	human	2019	0	0.585953	0.00964406	0	0.377319	1.03087	0.0192881	0	0	0	0	0	0	0
Provider1	human	2019	0.000287103	0.101451	0.0110781	0.0798732	2.94547e-05	0	0.0092512	0.00208441	0	0	0	0	0.0050268	0
Provider1	human	2019	0.165762	0.81631	0.0138932	0	0.216713	0	0.432425	2.10453e-05	0	0	3.72529e-07	0	0	0
Provider1	human	2019	4.72451e-05	0	0.425488	0.000126421	0.164998	0.161976	0.130355	3.82421e-05	6.65834e-05	0	0.000151912	0	0	4.80709e-05
Provider1	human	2019	0	2.76802	0.0847206	0	0.654677	0.0662404	0.110633	0.0015962	0	0	0.00121811	0	0	9.00312e-06
Provider1	human	2019	5.21386e-07	0.638986	0.208607	0.00330498	0.699238	0	0.0470017	0.000156002	0	0	0.000186163	0	8.69644e-06	8.38899e-05
Provider1	human	2019	0	2.40137	0.52082	0	1.38882	0.143972	0.139067	0.00132376	0	0	0.000752436	0	0.00127867	0.000729328
Provider1	human	2019	0	0.0458751	0.0644291	0.0113502	0.116537	0.0465155	0.105759	0.00062835	0	0	0.00104221	0	0.000420343	0.00109402
Provider1	human	2019	0.0570692	4.59115	0.114138	0	0.120229	0	0.491021	5.72985e-05	0	0	0.000102567	0	2.79626e-05	0
Provider1	human	2019	0	0.849012	0.0928164	0.0793215	1.00965	0	0.0780489	0.000797178	0	0	0.0010067	0	0.000219097	0.000792587
Provider2	human	2018	2.00095e-07	0.467765	0.00295462	0	0	0.000890677	0	0	0	0	0	0	0	0
Provider3	human	2018	5.80523e-07	0.370409	2.03805	0	1.43779	0.672306	3.30356e-07	0	0	0	0	0	0	0
Provider3	human	2018	0	0.453924	0.899496	1.05496	2.4575	0.00891545	0.120229	9.24554e-06	0	0	0	0	0	2.45778e-07
Provider3	human	2018	0.0523327	0.41963	1.13592	0	0.000324504	0	2.82945	0.000146737	0	0.000171503	0	9.09557e-05	0	0
Provider3	human	2018	0	1.56974	0.0147875	0	0.0615196	4.58471e-05	0.0207682	0	0	0	2.43428e-05	0.00744518	6.13623e-07	6.71484e-07
Provider3	human	2018	0	0.628735	0.0383984	0	0.0662404	1.1304e-05	0.0714886	0	0	0	0	0	0	0
Provider3	human	2018	0.000766473	0.0283703	0.019739	0	0.104907	8.03796e-05	0.0451391	0	0	0	0	0	0	1.53052e-07
Provider3	human	2019	0.0293707	0.0936781	0.341239	0.0850147	0.389274	0.00597791	0.00531342	4.99479e-06	0	0	0	0	3.14289e-06	0
Provider3	human	2019	0.289946	0.845097	0.179102	0.00872189	1.4731	0.00342153	0.0141687	5.98916e-07	0	3.91573e-08	0	0	5.75743e-06	0
Provider3	human	2019	0	0.909948	0.149049	0	8.86731e-05	7.821e-07	1.21714e-05	0	0	0	0	7.90901e-05	0	0
Provider3	human	2019	2.20461	0.0489411	0.331908	3.59074e-08	0.107236	0.00497481	0.00536895	0	0	5.89881e-06	7.62335e-06	4.28263e-05	0	0
Provider3	human	2019	0	0.00328594	0.0624505	0	0.822938	0.135265	0.0824039	1.44243e-05	0	2.35766e-07	0	0	0	0.000219097
Provider3	human	2019	3.07821e-06	0.00737669	0.00585488	0.000755048	0.00422702	0.0135445	0.00472279	0	3.48323e-06	4.8311e-07	2.41878e-08	1.223e-06	0	5.93877e-05
Provider3	human	2019	1.89924e-06	0.309324	0.542937	0	0.872881	3.58879e-05	0	0	0	0	0	1.29549e-05	3.33423e-07	0
Provider3	human	2019	0.0159591	1.6976e-05	0.0483231	0	0.186062	8.27799e-08	6.83934	1.56211e-05	1.18386e-05	0	3.4472e-06	1.44743e-05	1.22889e-07	2.915e-05
Provider3	human	2019	0	0.172403	0.00667904	0	0.255051	0	0.0311172	0	0	9.57506e-08	0	1.18386e-05	0	0
Provider3	human	2019	0	0.977514	0.00988089	0	0.692006	0.567958	0.506578	0	0	3.08946e-07	0	0.000109548	0	0
Provider3	human	2019	0.526263	3.79436	1.67465	0	1.29581	9.18501e-08	0.053804	0	0	0	0	0	0.000170319	0
Provider3	human	2019	0	1.30784	0.176637	3.8198e-05	0.217465	0.0620191	0.0173834	1.06695e-05	0	6.14444e-08	6.14444e-08	0	3.12535e-07	0
Provider3	human	2019	0	0.0336602	0.0202471	1.78677e-07	0.241293	1.27052e-06	0.158643	1.87059e-05	5.218e-05	0.000359644	0	0	0	0
Farm1	hen	2015	0	0	0.0354155	0.0014962	0.0205297	2.57746e-08	0.000374483	0.544822	1.24016	0	1.76045e-08	0	0	3.16167e-07
Farm1	hen	2015	0	5.06452e-06	0.00154005	0.00112738	0.00914494	6.17066e-06	0.00014522	0.72056	0.532378	0	1.59028e-08	0	0.406743	1.56963e-06
Farm1	hen	2015	0	3.65218e-06	0.00103501	0.000361727	0.00516812	1.96359e-05	0.000294493	2.3411	0.408155	0.000152439	3.04396e-08	0	0.977514	0.65695
Farm1	hen	2015	0	7.01873e-09	0.00344931	0.00175277	0.00893607	2.47397e-05	5.42703e-05	1.8199	2.40137	3.80865e-08	3.80865e-08	0	0.00077897	0.183925
Farm1	hen	2016	0	0	0.00171274	0.00145697	0.0250425	0.00059859	0.00488934	0.82389	8.04871e-06	3.74755e-08	3.74755e-08	3.74755e-08	0	0.629461
Farm1	hen	2016	3.66685e-09	0.000117955	0.00601949	0.00290722	0.0304065	0.000200218	0.00190041	0.405336	1.56211e-05	8.91323e-08	0	3.59009e-07	9.23654e-07	1.07457e-06
Farm1	hen	2016	0	0	0.0331968	0.00531342	0.0370048	0.000410743	0.00385387	0.529924	8.58663e-06	0	1.95335e-08	4.91076e-08	0	0.316554
Farm1	hen	2016	0	0	0.0414406	0.00727513	0.0349279	0.000224737	0.00387172	0.483143	3.05286e-05	2.5361e-08	2.96018e-07	2.5361e-08	0	0.0209611
Farm1	hen	2017	0	0	0	3.5536e-08	5.92721e-07	1.1519e-07	8.28606e-07	0.541058	1.19791	0.035827	0.0038361	7.91958e-06	2.05223	0.0372622
Farm1	hen	2017	0	0	2.21291e-08	1.41325e-07	5.17187e-07	1.93279e-07	1.15303e-06	0.215714	0.786684	0.214224	0.000874365	0	0.146488	9.53674e-05
Farm1	hen	2017	0	1.89993e-08	0	0	3.63534e-06	0	0	0.821039	0.615795	0.0504334	0.000363823	0	0	0
Farm1	hen	2017	0	0	0	0	0	2.14248e-08	7.46054e-08	0.519018	0.109489	0.080708	0.00535038	0.0285346	0.00053948	0.1011
Farm1	hen	2017	0	0	0	0	8.488e-06	9.44323e-08	0	0.383914	0.00674884	0.0198992	0.00597791	0.00382283	0.0027504	0.309681
Farm1	hen	2017	0	0	0	0	0	0	5.79958e-08	0.319493	0.142647	0.054555	0.00395307	0.0112848	0.000116331	0.126206
Farm1	hen	2017	0	6.8651e-08	0	0	1.68454e-07	8.56992e-08	1.94174e-07	0.612956	0.0701793	0.0239946	0.00155435	0.00467394	0.0090399	0.316554
Farm1	hen	2017	0	0	0	0	1.818e-07	7.23143e-08	2.23822e-07	0.433426	1.16785	0.105393	0.00629689	0.012207	1.99367e-06	0.285954
Farm1	hen	2017	0	6.93685e-08	0	0	5.32342e-07	1.96204e-07	6.93685e-08	0.66152	0.0236643	0.0187607	0.00642921	0.0203174	1.18544e-06	0.723897
Farm1	hen	2017	0	3.19841e-07	0	0	0	1.34656e-08	0	0.291963	1.99841	0.138107	0.00126106	0.0073342	0	0.0653285
Farm2	hen	2017	6.64012e-09	1.42334e-08	1.19209e-05	0	1.29549e-05	3.75554e-07	1.08455e-06	0.852944	0.0990195	0.060813	0.000961243	0	0	0
Farm2	hen	2017	0	0	0.020435	0	0.0310454	0	0.000675007	0	0.66152	0.322459	0.00414003	0.0550616	0	0.0364953
Farm2	hen	2017	0	0	0.00336275	0	0.0232041	1.78265e-07	0.0116558	0	0.552427	0.0324386	0.717238	0.0175854	0	0.00057024
Farm2	hen	2017	0	0	0.0270891	0	0.0261663	0	0.00161288	5.12929e-06	0.372124	0.0622344	0.00188292	0.0347669	0.00153295	0.296038
Farm2	hen	2017	0	4.57133e-08	0.115598	0	0.00747967	0	0.000210658	4.35325e-06	3.67758e-06	0.000371038	0.000408849	0.100867	0.00382725	0.246078
Farm2	hen	2017	2.75607e-08	2.75607e-08	0.338491	0	0.180974	0	0.00765449	0	0.000395836	1.69802	9.92238e-07	0.0215006	0	0.213236
Farm2	hen	2017	0	0	3.11758e-06	0	2.42866e-05	0	3.16532e-07	0.101803	0.117483	0.0321402	0.000397669	0.00132835	0	0.403467
Farm2	hen	2017	0	1.05162e-08	0.100402	0	0.0393868	0	0.000183813	0	0.926924	0.248938	7.88307e-06	0.0958678	0	0.0226741
Farm2	hen	2017	0	5.46144e-08	0.116941	0	0.0138932	0	6.09978e-06	0	0.00159804	0.267422	0.0002332	0.000152088	0	0.0222588
Farm2	hen	2017	0	0	0	0	0	2.03123e-07	2.99458e-07	0.0947666	1.1023	0.122189	0.000658067	0.0250425	1.12539e-06	0
Farm2	hen	2017	0	0	1.02842e-06	0	0	3.57832e-08	3.74322e-08	0.477594	7.85438e-05	0.0147193	0.00728354	0.00857205	3.04285e-06	0
Farm2	hen	2017	0	0	0	0	0.0078879	0.00156878	0	5.18325	23.7336	1.78244	0.0750427	22.7667	0	2.10505
Farm2	hen	2017	2.05246e-07	0	0	0	0	0	2.14705e-07	0.365731	0.0558947	0.086801	0.00212085	0.0745244	0	0.08269
Farm2	hen	2017	0	0	0	0	2.51813e-07	0	2.51813e-07	0.0532474	0.000781675	0.00305176	0.000108792	0.00126544	0	0.00369261
Farm3	hen	2017	0	3.19413e-06	0	0	9.84425e-08	1.89774e-08	4.19677e-08	0.437955	0.699238	0.121486	0.00253967	0.0222332	0	0.169637
Farm3	hen	2017	0	2.46346e-07	0	0	5.14208e-07	8.56992e-08	1.1284e-08	0.428943	0.0523327	0.0227003	0.00379642	0.00583463	0	0.0753903
Farm3	hen	2017	0	0	5.82077e-09	0	4.26443e-07	0	0	0.496153	0.913107	0.0660113	0.00497481	0.00872189	0	0.0288995
Farm3	hen	2017	0	0	0	0	1.02723e-06	5.26836e-07	1.35231e-06	0.106618	1.3307	0.147678	0.000521103	0.0289664	0	0.053186
Farm3	hen	2017	0	0	0	0	5.26132e-06	0	0	0.307187	0.326961	0.0272775	0.0147534	0.33693	0	0.0361596
Farm3	hen	2017	0	2.68381e-08	0	0	1.90178e-07	4.78113e-07	4.08201e-08	0.191957	0.210787	0.115732	0.000757669	0.0261663	3.11758e-06	0.120229
Farm3	hen	2017	3.6535e-08	0	0	0	2.85275e-07	4.27923e-07	1.04417e-07	0.196671	0.0979953	0.118574	0.00129203	0.0146684	4.58024e-06	0.155378
Farm3	hen	2017	0	4.56688e-09	0	0	6.25907e-08	0	1.03475e-08	0.385247	8.18143e-07	0.0258061	0.000215084	0.0706674	0	0.0709948
Farm3	hen	2017	0	9.11103e-08	0	2.51859e-08	3.42401e-07	1.09481e-07	0	0.125915	0.224355	0.0817402	7.11155e-05	0.00658709	1.7396e-06	0.083073
Farm3	hen	2017	0	1.04055e-07	3.13926e-06	0	2.16198e-07	3.39705e-08	1.86911e-07	0.268661	9.06574e-06	0.00036593	0.00068285	0.0125068	1.79679e-06	0.209331
Farm3	hen	2017	0	0	0	0	1.29896e-07	4.46096e-07	0	0.116134	0.00720821	0.0130832	0.000324129	0.0178721	3.05342e-06	0.0609536
Farm3	hen	2017	0	0	3.41154e-06	0	0	9.81019e-08	6.47231e-08	0.21299	0.0697751	0.0549345	0.000155463	0.0229376	0	0.186062
Farm4	hen	2017	0	0	0	0	8.22081e-08	2.59791e-07	1.88463e-08	0.205735	0.000105817	0.10075	0.00536895	0.0750427	0	0.00202741
Farm4	hen	2017	0	8.90455e-09	0	4.139e-08	4.58637e-07	7.33238e-08	1.23315e-07	0.244661	0.21822	0.0161632	0.00640696	0.21822	0.0340514	0.00341758
Farm4	hen	2017	0	3.66685e-09	1.93761e-08	1.00163e-07	1.49211e-07	0	1.93761e-08	0.267731	0.116941	0.0678671	0.00168721	0.0171441	1.17183e-06	0.0199683
Farm4	hen	2017	7.69831e-09	0	0	0	0	0	0	0.614374	0.0224655	0.0184171	0.00693057	0.0199222	0.0328914	0.0441082
Farm4	hen	2017	1.19412e-08	5.79958e-08	7.59697e-06	0	1.42941e-06	4.74811e-07	3.23557e-07	0.233883	0.255346	0.103703	0.000582222	0.0114953	0	0.0701793
Farm4	hen	2017	0	0	0	0	2.40719e-07	0	0	0.246363	0.0422137	0.0105534	0.00340969	0.042803	6.07758e-05	0.142482
Farm5	hen	2017	0.00712541	0	4.28836e-06	2.48678e-08	1.74394e-07	3.12175e-07	1.75842e-08	0.262221	0.335377	0.142977	0.000400435	0.0179965	0.0169472	0.0129928
Farm5	hen	2017	0	0	3.13926e-06	0	1.94174e-07	6.4276e-08	1.63281e-07	0.152181	2.31406e-06	0.000600668	0.00189821	0.0356206	0	0
Farm5	hen	2017	0	0	2.7402e-08	2.7402e-08	5.0889e-07	0	2.7402e-08	0.182233	0.21299	0.120229	0.000736951	0.0239116	0	0
Farm5	hen	2017	0.0037312	0	0	0	0	0	0	0.444582	0	0.0149248	0.0111294	0.0388446	0.0154511	0
Farm5	hen	2017	0	4.4729e-09	0	0	0	0	3.44049e-08	0.184777	0.00851284	0.0674762	0.000384123	0.00236686	0.000662645	0.0178721
Farm6	hen	2017	4.44552e-07	5.49208e-07	1.94588e-06	0	5.37906e-07	1.55547e-07	1.00163e-07	0.33076	0.0601145	0.0160515	0.00516812	0.0626673	0.0288328	6.55271e-06
Farm6	hen	2017	6.76154e-07	3.49255e-08	2.91269e-07	4.27584e-09	5.3121e-08	6.66317e-09	2.01291e-08	0.165954	0.546713	0.0294387	0.000385457	0.0435512	0.0210582	7.12235e-07
Farm6	hen	2017	4.19525e-06	0	0	0	1.06981e-07	0	1.54473e-07	0.191957	0.552427	0.0592869	0.0123774	0.0458751	0.870866	4.81908e-06
Farm6	hen	2017	1.8016e-08	1.8016e-08	0	0	4.38432e-07	7.07315e-07	2.14457e-07	0.213236	0.918397	0.0708309	0.000385902	0.00482203	0	0.239349
Farm7	hen	2017	1.27052e-06	0	1.2204e-07	0	9.281e-08	2.249e-08	1.05649e-08	0.479252	0.587987	0.0432504	0.00728354	0.0344072	0	0.260109
Farm7	hen	2017	0	1.06384e-08	0	0	2.46961e-08	9.00801e-09	6.48097e-09	0.414331	1.12807	0.0104805	0.00618872	0.00565544	0.452876	0.000246497
Farm7	hen	2017	0	0	1.07124e-08	0	1.15858e-07	0	2.41041e-08	0.228277	0.794906	0.0342882	0.00473919	0.159746	0.0804288	0.0286337
backyard hen, owner1	hen	2018	0	4.94313e-06	0	0	9.86702e-08	0	6.30874e-07	0.64343	0.0386655	0.0230438	0.0109509	0.00491199	0.00104703	0.505993
backyard hen, owner2	hen	2018	0	1.39033e-06	1.9099e-05	0	4.86471e-07	3.48047e-08	5.82077e-09	0.00249604	0.000223701	0.230663	0.00053948	0.0590817	0	0.0511374
backyard hen, owner3	hen	2019	0	0	0	0	1.60661e-07	0	1.92833e-07	0.569272	0.00148073	0.000299987	0.000890677	0.0919625	0.173602	0.0587415
backyard hen, owner4	hen	2019	0	0	5.56673e-05	0	9.5402e-07	7.14837e-08	1.20638e-07	0.391529	0.111146	0.536081	0.0200145	0.0806149	0.445611	3.55231e-06
backyard hen, owner5	hen	2019	7.93305e-09	0	0	2.249e-08	5.42371e-08	1.19528e-07	2.249e-08	6.51379e-05	1.60818e-06	0.278135	0.000153855	0.0115086	1.19239	0.952983
backyard hen, owner6	hen	2019	1.88177e-06	2.76245e-08	8.23181e-09	2.12032e-08	1.63629e-06	1.56839e-08	4.91555e-07	1.72173	2.71401e-06	1.19623e-05	0.000188762	1.4696e-06	0	0.191736
Farm8	chicken	2018	5.05374e-07	0.852944	0.0105534	0	7.04868e-07	0	0	0	0	0	0	0	0	1.48496e-06
Farm8	chicken	2018	0	0.618648	0.000239203	0	9.5402e-07	3.15859e-08	4.44472e-06	0	0	0	2.63161e-08	0	1.0205e-08	2.37088e-06
Farm8	chicken	2018	0	1.16516	0.00859188	2.46675e-08	2.68332e-07	2.46675e-08	1.80336e-07	0	0	0	0	2.46675e-08	0	0
Farm8	chicken	2018	9.4743e-07	8.96323e-07	0.00438621	2.61344e-08	5.37382e-08	2.61344e-08	1.4614e-07	0	0	0	2.61344e-08	0	0	0
Farm8	chicken	2018	1.18934e-05	1.47444e-05	0.0246977	3.61989e-08	9.67338e-07	5.74622e-08	2.45778e-07	0	0	3.61989e-08	3.61989e-08	4.79686e-06	0	0
Farm8	chicken	2018	1.5391e-06	2.77424e-06	0.000320777	4.27507e-08	3.49999e-07	4.27507e-08	3.4359e-07	0	0	0	0	4.38352e-06	0	0
Farm8	chicken	2018	1.41765e-05	3.55167e-05	0.00336275	0	1.02013e-06	0.000271616	2.96072e-08	2.63161e-08	0	0	2.63161e-08	0	0	3.92719e-05
Farm8	chicken	2018	0	0	0.00208441	2.32831e-08	5.85913e-07	2.32831e-08	1.98713e-07	0	0	0	2.16659e-06	0	9.59373e-06	0
Farm8	chicken	2018	0	0	0.000545748	4.27507e-08	1.33856e-07	1.44796e-07	1.78851e-06	0	0	4.27507e-08	1.28826e-06	5.32245e-06	1.17183e-06	1.35363e-05
Farm8	chicken	2018	6.65307e-07	0	0.00835693	3.34641e-08	1.78026e-06	3.97039e-08	9.62878e-07	0	1.03299e-05	0	3.34641e-08	9.57159e-06	1.59125e-05	0
Farm9	chicken	2016	0	0	0	0	5.61943e-06	0	0	0	0	0	0	0	0	0
Farm9	chicken	2016	0	0	0	0	0	0	0	0	0	0	0	0	0	0
Farm9	chicken	2016	0	0	0	0	0	0	1.80512e-06	0	0	0	0	0	0	0
Farm9	chicken	2016	5.65852e-06	0	0	0	0	0	0	0	0	0	0	0	0	0
Farm9	chicken	2018	0	0	0	0	6.19208e-06	0	0	0	0	0	0	0	0	7.01491e-06
Farm9	chicken	2018	0	0	0	0	0	0	5.49208e-07	4.35246e-05	0	0	0	0	0	0
Farm9	chicken	2018	0	0	0	0	0	0	1.92131e-06	0	0	0	0	0	4.29487e-08	8.02087e-06
Farm9	chicken	2018	0	0	3.28014e-06	0	0	0	0	0	0	0	0	0	0	0
Farm9	chicken	2018	0	0	0	0	0	0	6.09385e-07	0	0	0	0	0	0	0
Farm9	chicken	2018	0	0	0	0	0	0	3.62342e-07	5.63894e-06	0	0	0	0	0	0
Farm10	chicken	2018	0	0	0	0	1.01309e-06	0	0	0	0	0	0	0	0	0
Farm10	chicken	2018	0	0	0	0	3.03583e-06	0	0	0	0	0	0	0	2.10734e-06	0
Farm10	chicken	2018	0	0	0	0	0	0	0	0	0	0	0	0	0	0
Farm10	chicken	2018	6.34414e-06	2.9636e-07	0	0	2.22196e-05	0	0	7.35517e-06	0	0	0	1.91432e-05	0	3.62342e-07
Farm11	Turkey	2018	0	2.94027e-08	0.000618269	0	0.0217505	2.94027e-08	0.000528377	0.702477	0	0	2.26602e-05	0	1.54239e-05	6.78379e-06
Farm11	Turkey	2018	0	3.23616e-08	0.00681938	0	0.126644	3.23616e-08	0.0324386	0.261314	0	0	1.06326e-05	0	6.5225e-06	0
Farm11	Turkey	2018	4.65661e-08	4.65661e-08	0.0815516	0	0.0316611	4.65661e-08	0.00647392	0.654677	0	0	2.72924e-05	1.12779e-05	9.32061e-06	1.34117e-05
Farm11	Turkey	2018	0	1.80786e-08	0.0400753	0	0.000831991	1.80786e-08	0.0167332	0.831539	0	0	7.81055e-06	0	0	1.20455e-05
Farm11	Turkey	2018	0	2.82702e-08	0.297066	0	0.00349342	2.82702e-08	0.0179342	0.713931	0	0	5.71766e-06	0	8.08599e-06	5.67816e-06
Farm11	Turkey	2018	0	2.13507e-08	0.00715842	0	0.00266593	1.83065e-07	0.0136388	1.8136	0	0	5.18889e-06	0	0	4.47046e-06
Farm11	Turkey	2018	1.28998e-07	1.16955e-08	0.225916	0	0.00689862	3.21009e-08	0.0057543	2.60965	0	0	2.21979e-06	8.92191e-07	1.89924e-06	1.15303e-06
Farm11	Turkey	2018	0	2.73072e-08	3.54411e-06	0	0.00744518	3.66619e-08	0.0166368	1.63062e-06	8.01306e-07	0	1.79679e-06	0	0	0
Farm11	Turkey	2018	0	1.5958e-08	0.0444663	0	0.0734984	0	0.00440652	0	0	0	4.14228e-06	0	4.34822e-06	0
Farm11	Turkey	2018	1.17632e-08	0	0.0311172	0	0.0657829	0	0.0166176	3.17207e-06	5.39773e-07	0	0	0	0	2.62156e-06
Farm11	Turkey	2018	0	5.79288e-08	0.0083088	0	0.0120808	0	0.00998416	8.97197e-06	0	0	2.50272e-05	0	3.72031e-06	1.05958e-05
Farm11	Turkey	2018	0	0	0.0179965	0	0.00915551	0	0.0190886	1.837e-07	0	6.30874e-07	3.47118e-06	0	0	6.41902e-07
Farm11	Turkey	2018	0	1.57383e-08	0.000253427	0	0.0011524	0	0.000560443	0.0692931	0.0224655	0	0.182866	3.78534e-06	0	3.41154e-06
Farm11	Turkey	2018	0	7.82383e-09	0	0	0.000711848	0	0	0.358619	0.0366644	0	0.071159	0.000302074	2.14666e-06	1.16373e-06
Farm11	Turkey	2018	0	0	0	0	0.00036593	2.01487e-07	0.00127424	0.608722	0.0111037	0	0.398833	2.95965e-06	6.87179e-07	0
Farm11	Turkey	2018	0	0	0	0	0.0018851	3.88868e-08	4.85172e-05	0.0110398	0.00453041	0	0.309681	0.0722357	8.24935e-08	0
Farm11	Turkey	2018	0	0	0	0	9.94173e-05	0	2.0399e-05	0.0719858	0.0959786	0	0.0503752	0.0549345	3.16532e-07	0
Farm11	Turkey	2018	0	0.0175043	0.000194069	0	0.105759	0	0.0295409	0.0651025	0	0	0	0	1.89267e-06	0
Farm11	Turkey	2018	0	0.0143168	0.000120712	0	0.0745244	0	0.0165601	0.0269954	0	0	0	0	2.79404e-07	6.59067e-06
Farm11	Turkey	2018	0	0	0	0	0	0	0.00424169	0.00499208	0	0	0	0	2.71186e-08	0
Farm11	Turkey	2018	3.94681e-07	0.00644408	0.0806149	0	0.0118595	0	0.0012167	0.0210096	0	0	0.0744383	0	2.46346e-07	0
Farm12	Pig	2019	0.000180446	0.000338284	0.00028611	0	3.58879e-05	0	0.000191176	0	0	8.09387e-05	8.07519e-05	0	4.84788e-07	0
Farm12	Pig	2019	0	6.59067e-06	0	6.81768e-08	4.52928e-08	0	0	0	0	8.41811e-05	0.000122822	1.99633e-07	0.00338614	0
Farm12	Pig	2019	0	5.42077e-05	0.000141575	0	2.06122e-05	0	2.38419e-05	0	0	0	0	0	1.00511e-07	0
Farm12	Pig	2019	0	1.0856e-05	7.45649e-05	7.96835e-08	1.73929e-05	7.37352e-07	0	0	0	0	0	0	0	0
Farm12	Pig	2019	0	0	6.05655e-05	0	1.33191e-05	0	0	7.03926e-06	0	5.74974e-05	0	0	9.77625e-08	0
Farm12	Pig	2019	2.00949e-05	5.26645e-05	3.60958e-05	0	9.89589e-05	0	5.71106e-06	0	0	3.49065e-05	2.45121e-05	0	0	0
Farm13	Pig	2018	0.00494615	2.63388	0.0333891	0	0	0	2.94887e-05	4.17034e-05	0	0	0	0	1.93468e-06	0
Farm13	Pig	2018	0	1.612	0.0165601	0	1.75139e-05	0	1.55671e-05	2.37911e-06	0	0	0	0	0	0
Farm13	Pig	2018	0.000127595	0.215963	0.00320348	0	0.00227307	0	0.00169307	6.10683e-06	0	1.12689e-07	0	0	0	0
Farm13	Pig	2018	0.000572219	3.14674	0.0431007	0	0	0	0	9.72941e-07	0	0	0	0	0	0
Farm13	Pig	2018	0	0.274306	0.00241939	0	6.02276e-06	6.46367e-07	0	0	0	0	1.357e-06	0	0	0
Farm13	Pig	2018	0.264045	1.04888	0.0146177	0	0.000313088	1.39813e-05	0.000418889	9.71642e-06	0	0	0	0	0	0
Farm13	Pig	2018	8.07519e-05	0.015309	0.000193621	0	8.52731e-06	0	0.000279898	1.24582e-06	0	0	0	0	0	0
Farm13	Pig	2018	0	0.080058	0.000333242	0.000582222	0	0	0.382586	0.00205572	0	0	0	0	0	0
Farm13	Pig	2018	0.000150167	0.199416	0.00292744	0	0.0779588	0	0.0669328	6.02276e-06	0.000433661	0	0	0	7.79394e-07	0
Farm13	Pig	2018	0.00204152	0.0168496	0.000238927	0	6.7435e-05	0	6.16242e-05	3.4472e-06	0	0	0	0	2.18458e-07	0
Farm13	Pig	2018	0	7.10334e-05	1.15703e-06	0	0	0	0	9.03437e-06	0	1.70349e-05	3.61375e-05	0	0	0
Farm13	Pig	2018	0	0.000770913	9.5495e-06	0	4.05703e-06	0	0	0	0	2.06837e-05	1.33191e-05	0	0	0
Farm14	Pig	2019	0.000215333	0	5.87841e-06	0	0	0	0	9.89948e-07	9.57506e-08	0.00351772	0.00322576	0	0	0
Farm14	Pig	2019	0	2.85501e-05	1.94174e-07	0	0	0	0	0	0	0.101803	0.0997082	0	0	0
					Average abundance
		Source	B. thetaiotaomicron An878	B. vulgatus An905	B. dorei An41	B. clarus An43	B. uniformis An67	B. xylanisolvens An109	B. ovatus An161	B. gallinaceum An269	B. caecigallinarium An406	M. massiliensis An421	B. plebeius An426	B. cocprocola An767	B. mediterraneensis An793	B. caecicola An768
		Human	0.0668518	0.88254	0.190957	0.0592441	0.498183	0.0536687	0.21669	0.000125588	1.92153e-06	1.10838e-05	0.00628291	0.000133978	0.0290078	4.99577e-05
		Pig	0.013619	0.462237	0.00587997	2.91185e-05	0.00404174	7.6825e-07	0.0226119	0.000107219	2.16879e-05	0.00528082	0.00516064	9.98167e-09	0.000169488	0
		Hen	0.000159785	2.02977e-06	0.0124448	0.000318989	0.00737156	4.49967e-05	0.000549881	0.459758	0.708976	0.121574	0.0144804	0.367261	0.102476	0.16261
		Turkey	2.77147e-08	0.00182217	0.0401086	0	0.0265841	3.08038e-08	0.0101761	0.420236	0.00813066	3.00416e-08	0.0517842	0.00607101	2.61901e-06	3.26514e-06
		Chicks	1.73874e-06	0.109867	0.00263093	9.55206e-09	1.87077e-06	1.13336e-05	5.66151e-07	2.35604e-06	4.30414e-07	3.28957e-09	1.50137e-07	1.80176e-06	1.20161e-06	3.00259e-06
			Bacteroides thetaiotaomicron An878	Bacteroides vulgatus An905	B. dorei An41	B. clarus An43	B. uniformis An67	B. xylanisolvens An109	B. ovatus An161	B. gallinaceum An269	B. caecigallinarium An406	Mediterranea massiliensis An421	B. plebeius An426	B. cocprocola An767	Bacteroides mediterraneensis An793	Bacteroides caecicola An768
		Kruskal-Wallis	p<0.01	p<0.01	p<0.01	p<0.01	p<0.01	p<0.01	p<0.01	p<0.01	p<0.01	p<0.01	p<0.01	p<0.01	p<0.01	p<0.01
		Dunn's test
		Human : Hen	p<0.01	p<0.01	p<0.01	p<0.01	p<0.01	p<0.01	p<0.01	p<0.01	p<0.01	p<0.01	p<0.01	p<0.01	p<0.01	p<0.01
		Human : Chicks	ns	p<0.01	p<0.01	p<0.05	p<0.01	p<0.01	p<0.01	p<0.05	ns	ns	ns	ns	ns	ns
		Human : Turkey	p<0.01	p<0.01	p<0.01	p<0.01	p<0.05	p<0.01	ns	p<0.01	ns	ns	p<0.01	ns	ns	ns
		Human : Pig	ns	p<0.05	p<0.01	p<0.01	p<0.01	p<0.01	p<0.01	ns	ns	ns	ns	ns	ns	ns
		Hen : Chicks	ns	ns	ns	ns	ns	p<0.05	ns	p<0.01	p<0.01	p<0.01	p<0.01	p<0.01	p<0.01	p<0.01
		Hen : Turkey	ns	ns	p<0.01	p<0.05	p<0.01	ns	p<0.01	ns	p<0.01	p<0.01	p<0.05	p<0.01	ns	p<0.01
		Hen : Pig	p<0.01	p<0.01	p<0.05	ns	ns	p<0.01	ns	p<0.01	p<0.01	p<0.01	p<0.01	p<0.01	p<0.01	p<0.01
		Chicks : Turkey	ns	ns	p<0.05	ns	p<0.01	ns	p<0.01	p<0.01	ns	ns	p<0.01	ns	p<0.05	ns
		Chicks : Pig	ns	p<0.01	ns	ns	ns	ns	ns	ns	ns	p<0.05	ns	ns	ns	ns
		Turkey : Pig	p<0.01	p<0.01	ns	ns	p<0.01	ns	p<0.01	p<0.01	ns	p<0.05	p<0.05	ns	ns	p<0.05
