# Supplementary material for: Different Bacteroides Species Colonise Human and Chicken Intestinal Tract
Source: Microorganisms. 2020 Sep 27;8(10):1483. doi: 10.3390/microorganisms8101483 (PMC7600693; doi:10.3390/microorganisms8101483)
Supplement: Supplementary file 1 [file microorganisms-08-01483-s001.zip › Table S4.xlsx]

## Sheet: Table S4
Table S4: Number of genes belonging to all gene families in human- and chicken- adapted Bacteroides species.			Total number of genes	3997	3186	3397	4432	5214	4798	4032	3938	2895	3042	3115	3185	2903	2911
				Human-adapted species							Chicken-adapted species
				B. dorei	B. clarus	B. uniformis	B. xylanisolvens	B. ovatus	B. thetaiotaomicron	B. vulgatus	B. gallinaceum	B. caecigallinarum	M. massiliensis	B. plebeius	B. coprocola	B. caecicola	B. mediterraneensis
Gene	Significance	Average number of genes in all compared strains	Number of strains encoding given gene	An41	An43	An67	An109	An161	An878	An905	An269	An406	An421	An426	HJ8	coko5.5	An793
hypothetical protein	p>0.05	683.143	14	403	414	280	920	1120	1080	626	1155	581	684	605	623	560	513
Outer membrane proteins involved in nutrient/starch binding	p<0.05	72.4286	14	108	59	84	119	149	120	76	48	25	34	42	53	53	44
TonB-dependent receptors	p<0.05	36.9286	14	49	32	31	64	89	59	43	21	13	22	22	26	20	26
RNA polymerase ECF-type σ factors	p<0.05	24.2857	14	30	19	22	45	60	43	27	14	9	21	9	17	9	15
β-Galactosidases	p<0.05	21.4286	14	31	11	24	30	38	35	23	16	13	28	16	12	12	11
Mobile element protein	p>0.05	19.7143	14	22	10	24	25	36	23	26	29	13	11	13	17	12	15
Transcriptional regulator, AraC family	p>0.05	19.3571	14	22	16	17	19	24	24	20	18	16	15	18	24	19	19
DNA-binding response regulators, AraC family	p<0.05	17.2857	14	28	15	14	27	38	26	15	16	9	9	12	11	12	10
Two-component system sensor histidine kinases	p<0.05	15.7143	14	24	15	28	26	35	35	17	8	4	7	5	4	3	9
Integrase	p>0.05	13.5714	14	16	15	8	10	19	11	25	17	6	7	14	13	18	11
Putative anti-σ factors	p<0.05	12.7143	14	19	7	8	31	41	24	15	4	3	9	3	5	2	7
transcriptional regulator	p>0.05	11.5714	14	10	9	10	16	14	18	11	10	10	10	10	9	12	13
Alpha-1,2-mannosidase	p>0.05	10.9286	14	9	1	15	19	29	23	9	4	3	5	8	9	12	7
Glycosyltransferases	p<0.05	10.7143	14	21	12	8	16	14	16	22	8	4	3	7	8	6	5
two-component system response regulator	p>0.05	9	14	8	5	8	10	15	13	9	8	8	11	9	9	5	8
ABC transporter ATP-binding protein	p>0.05	8.85714	14	11	6	7	8	10	14	11	9	9	11	7	6	8	7
Beta-hexosaminidase (EC3.2.1.52)	p<0.05	8.64286	14	11	4	8	16	12	14	10	1	7	9	6	9	7	7
putative helicase	p<0.05	7.92857	14	13	6	8	15	12	15	15	5	2	7	3	2	3	5
Choline-sulfatase (EC3.1.6.6)	p>0.05	7	13	5	6	2	22	14	10	4		2	10	5	5	4	2
Beta-glucosidase (EC3.2.1.21)	p>0.05	6.78571	14	3	4	16	9	18	7	2	4	4	6	9	9	2	2
Polygalacturonase (EC3.2.1.15)	p<0.05	6.72727	11	16	6		6	11	6	11	5	1	4	1	7
Transposase	p>0.05	6.71429	14	11	5	3	7	10	6	9	17	5	3	5	4	6	3
membrane protein, putative	p>0.05	6.64286	14	5	5	7	7	7	7	6	7	8	5	8	7	6	8
Endo-1,4-beta-xylanase A precursor (EC3.2.1.8)	p>0.05	6.53846	13	2	5	8	6	9		3	16	12	1	6	8	3	6
Beta-xylosidase (EC3.2.1.37)	p>0.05	6.42857	14	14	2	4	6	8	8	8	11	6	3	8	5	2	5
N-acetylmuramoyl-L-alanine amidase (EC3.5.1.28)	p<0.05	5.92857	14	7	6	4	10	12	15	7	4	2	5	4	2	2	3
Glycosyltransferase (EC2.4.1.-)	p<0.05	5.92857	14	10	5	10	6	6	8	9	5	2	5	9	4	3	1
Multi antimicrobial extrusion protein (Na(+)/drug antiporter), MATE family of MDR efflux pumps	p>0.05	5.85714	14	5	5	7	5	5	5	5	7	5	6	8	7	4	8
Rhamnogalacturonides degradation protein RhiN	p<0.05	5.64286	14	7	9	2	8	16	9	7	5	1	6	3	4	1	1
rhamnogalacturonan acetylesterase	p<0.05	5.6	10	8	4		6	10	6	7	3	2	5		5
putative DNA-binding protein	p>0.05	5.53846	13	1	7	6	20	12	12	1	1	5		2	2	1	2
Glutamate synthase [NADPH] large chain (EC1.4.1.13)	p<0.05	5.5	14	7	6	5	6	5	8	7	5	4	5	5	5	5	4
cAMP-binding proteins - catabolite gene activator and regulatory subunit of cAMP-dependent protein kinases	p>0.05	5.42857	14	4	3	7	7	9	8	3	4	6	4	7	6	3	5
FIG00414092: hypothetical protein	p>0.05	5.33333	6	1						4	6	19		1			1
TPR-repeat-containing protein	p>0.05	5.28571	14	5	2	4	7	6	11	4	10	5	4	2	4	7	3
Permease of the drug/metabolite transporter (DMT) superfamily	p<0.05	5.21429	14	6	6	6	6	6	7	5	2	4	4	6	4	7	4
FIG00405611: hypothetical protein	p>0.05	5	1			5
Alpha-L-fucosidase (EC3.2.1.51)	p>0.05	4.92857	14	9	3	2	5	4	6	6	2	3	8	8	4	3	6
SusD, outer membrane protein	p>0.05	4.85714	14	6	5	2	4	6	4	7	6	4	5	6	3	4	6
putative alpha-1,6-mannanase	p>0.05	4.6	5			4	7	5	4							3
Immunoreactive 53 kDa antigen PG123	p>0.05	4.57143	14	9	7	2	4	10	7	2	5	3	2	3	1	5	4
Sialic acid-specific 9-O-acetylesterase	p<0.05	4.5	14	5	3	3	8	10	11	5	2	3	2	3	3	2	3
Conjugative transposon protein TraG	p>0.05	4.5	12	7	6	2		8	4	2	8	2		3	7	3	2
Thiol:disulfide interchange protein	p>0.05	4.5	14	8	2	3	2	5	2	8	6	3	6	5	6	2	5
putative patatin-like protein	p>0.05	4.5	4				5	7	5							1
Integral membrane protein	p>0.05	4.35714	14	6	3	4	6	4	7	6	1	3	4	4	5	5	3
ABC transporter permease	p>0.05	4.35714	14	7	4	6	3	5	4	6	2	7	8	2	1	2	4
ABC transporter, permease protein	p<0.05	4.28571	14	4	2	5	3	3	3	3	4	9	5	6	3	5	5
RND efflux system, inner membrane transporter CmeB	p>0.05	4.21429	14	3	4	5	5	6	6	3	3	5	5	5	4	2	3
putative TonB-dependent receptor	p>0.05	4.21429	14	6	2	3	2	5	3	6	7	4	2	5	6	5	3
DNA primase (EC2.7.7.-)	p>0.05	4.21429	14	5	5	2	1	8	4	3	9	1	3	5	6	3	4
Aspartate aminotransferase (EC2.6.1.1)	p<0.05	4.07143	14	5	4	4	5	5	6	4	4	3	3	4	3	4	3
Ferric siderophore transport system, periplasmic binding protein TonB	p<0.05	4.07143	14	4	3	5	6	9	6	3	2	2	2	4	4	3	4
RND efflux system, outer membrane lipoprotein CmeC	p<0.05	4	14	4	5	5	5	5	5	5	3	3	4	3	3	3	3
Ferredoxin	p>0.05	4	14	4	2	4	4	4	3	4	6	4	3	3	4	7	4
conserved hypothetical protein	p>0.05	4	8	1		1	17	8	2			1				1	1
Conjugative transposon protein TraM	p>0.05	4	12	7	5	2		5	4	2	8	2		3	4	4	2
Conjugative transposon protein TraN	p>0.05	4	12	8	4	2		5	4	2	8	2		3	5	3	2
Hemagglutinin protein HagC	p>0.05	4	1										4
FIG00898333: hypothetical protein	p>0.05	4	1		4
Outer membrane protein assembly factor YaeT precursor	p<0.05	3.92857	14	4	5	6	6	5	5	5	2	3	4	3	2	2	3
putative periplasmic protein	p>0.05	3.92857	14	4	4	4	4	4	4	4	4	3	6	3	4	4	3
Glycosyl transferase, family 2	p<0.05	3.92308	13	9	5	4	3	3	4	7	4	3	3		4	1	1
Conserved protein, with a weak D-galactarate dehydratase/altronate hydrolase domain	p>0.05	3.92308	13	2	1	2	11	6	4	3	1	8	1	6		1	5
Putative mobilization protein BF0133	p>0.05	3.91667	12	7	3	2		5	5	2	8	2		3	4	4	2
COG3866 Pectate lyase	p>0.05	3.9	10	2	4		7	9	5	2	2	2	1		5
Thioredoxin	p>0.05	3.85714	14	4	2	2	7	7	7	4	3	3	2	4	3	2	4
Endo-beta-N-acetylglucosaminidase F2	p>0.05	3.85714	7			1	5	5	8						4	3	1
Type I secretion system, outer membrane component LapE	p>0.05	3.85714	14	6	3	2	3	4	4	5	4	3	4	4	4	4	4
RNA polymerase sigma-70 factor	p>0.05	3.8	5	5			4	4	2	4
Tyrosine type site-specific recombinase	p>0.05	3.75	12	3	3	3	1	8	5	2	7	3		2	3		5
TonB-dependent receptor; Outer membrane receptor for ferrienterochelin and colicins	p<0.05	3.71429	14	6	3	4	5	5	3	7	2	4	3	3	2	2	3
putative glycosyltransferase	p>0.05	3.7	10	2	4	4			11	4	4	2	4	1			1
Type I restriction-modification system, specificity subunit S (EC3.1.21.3)	p>0.05	3.7	10	4		7	2			3	4	4	2	3		6	2
Putative glycosyl hydrolase of unknown function (DUF1680)	p<0.05	3.69231	13	7	1	6	4	4	8	5	3	1	1	3		3	2
Conjugative transposon protein TraB	p>0.05	3.66667	12	6	3	5		3	3	5	5	2		3	4	2	3
major outer membrane protein OmpA	p>0.05	3.64286	14	5	4	2	3	5	11	3	3	1	2	3	4	4	1
Haloacid dehalogenase-like hydrolase	p>0.05	3.57143	14	4	4	2	4	5	4	4	3	3	3	4	3	3	4
Transcriptional regulator, TetR family	p>0.05	3.57143	14	4	2	2	4	5	4	3	4	3	3	3	4	3	6
Alpha-glucosidase (EC3.2.1.20)	p<0.05	3.53846	13	4	2	6	4	8	6	3	1	1	1	2		4	4
ABC-type multidrug transport system, permease component	p<0.05	3.5	14	4	3	3	5	5	5	4	3	3	2	3	3	3	3
putative large secreted protein	p<0.05	3.5	14	7	4	1	7	5	5	4	3	3	3	2	2	1	2
Putative membrane protein	p>0.05	3.5	14	3	2	4	5	7	6	2	3	2	3	2	4	3	3
Conjugative transposon protein TraK	p>0.05	3.41667	12	3	4	2		5	4	2	7	2		3	5	3	1
Regulatory sensor-transducer, BlaR1/MecR1 family; TonB-dependent receptor	p>0.05	3.38462	13	2		2	3	4	7	3	2	3	3	4	4	2	5
Probable Co/Zn/Cd efflux system membrane fusion protein	p>0.05	3.35714	14	5	2	3	3	4	6	4	3	1	2	4	4	1	5
UpdZ protein	p>0.05	3.33333	3		2	4			4
ABC transporter permease protein	p<0.05	3.28571	14	4	4	5	3	4	4	6	2	2	4	2	2	2	2
Long-chain-fatty-acid-CoA ligase (EC6.2.1.3)	p>0.05	3.28571	14	4	3	4	3	3	3	3	4	3	4	3	3	3	3
Conjugative transposon protein TraA	p>0.05	3.25	12	6	3	2		4	3	2	6	2		3	4	2	2
Aldose 1-epimerase (EC5.1.3.3)	p<0.05	3.21429	14	5	2	5	4	3	6	5	3	2	2	2	2	2	2
3-oxoacyl-[acyl-carrier protein] reductase (EC1.1.1.100)	p<0.05	3.21429	14	6	2	2	5	5	4	5	3	1	3	1	3	2	3
Cobalt-zinc-cadmium resistance protein CzcA; Cation efflux system protein CusA	p<0.05	3.21429	14	4	2	3	4	6	6	3	3	1	1	3	3	2	4
Glucuronyl hydrolase	p>0.05	3.2	10	2	7	2	7	5	2	1	1		2	3
Putative transport protein	p<0.05	3.14286	14	4	3	3	4	4	4	4	3	3	2	3	2	1	4
Alfa-L-rhamnosidase (EC3.2.1.40)	p>0.05	3.1	10	4		2	5	6	3	3		4		1	2		1
Putative conjugative transposon mobilization protein BF0132	p>0.05	3.09091	11	6	3			3	3	2	5	2		2	3	3	2
Alpha-xylosidase (EC3.2.1.-)	p>0.05	3.08333	12	2		5	3	7	4	3	4	2	1	3	1		2
Conjugative transposon protein TraI	p>0.05	3.08333	12	7	3	2		3	3	2	5	2		1	5	2	2
Conjugative transposon protein TraJ	p>0.05	3.08333	12	6	3	2		3	3	2	5	2		3	5	2	1
Glycerophosphoryl diester phosphodiesterase (EC3.1.4.46)	p<0.05	3.07692	13	2	5	2	6	8	5	2	3	1		1	1	2	2
Membrane fusion component of tripartite multidrug resistance system	p<0.05	3.07143	14	1	2	3	3	4	3	1	3	4	2	5	4	4	4
Methionine ABC transporter ATP-binding protein	p>0.05	3.07143	14	4	3	3	3	3	3	4	3	2	2	3	3	3	4
Transcription antitermination protein UpdY	p<0.05	3	11	4	4	7	1		6	4		1	1	1	2	2
TPR-domain containing protein	p<0.05	3	14	3	3	5	3	5	4	3	2	2	4	2	3	2	1
Patatin-like protein	p>0.05	3	7			1	4	3	6						4	2	1
putative cell surface protein	p>0.05	3	10	1		1	5	6	6	1	3		3		3		1
Outer membrane protein H precursor	p>0.05	3	14	3	3	3	3	3	3	3	3	3	3	3	3	3	3
Magnesium and cobalt efflux protein CorC	p>0.05	3	14	3	3	3	3	3	3	3	3	3	3	3	3	3	3
Glutaminase A	p>0.05	3	5			1	5	4	3							2
Thiol-activated cytolysin	p>0.05	3	4	3				2	3	4
NHL repeat-containing protein	p>0.05	3	3				3	2	4
internalin-related protein	p>0.05	3	3								1	3	5
putative galactose oxidase precursor	p>0.05	3	1						3
FIG00415328: hypothetical protein	p>0.05	3	1					3
Aminotransferase	p>0.05	3	1		3
FIG00897450: hypothetical protein	p>0.05	3	1					3
FIG00898442: hypothetical protein	p>0.05	3	1					3
glycosyl hydrolase, family 9	p>0.05	3	1			3
FIG00416553: hypothetical protein	p>0.05	3	1			3
DUF324 domain-containing protein	p>0.05	3	1									3
Xaa-Pro aminopeptidase (EC3.4.11.9)	p<0.05	2.92857	14	4	3	3	3	3	3	4	2	2	3	3	2	3	3
ATP-dependent DNA helicase RecQ	p>0.05	2.92857	14	3	4	3	3	3	3	3	2	3	4	3	3	2	2
Phage protein	p>0.05	2.92308	13	2	3	2	7	1	5	4	3	1	2	3		2	3
Alpha-N-arabinofuranosidase (EC3.2.1.55)	p>0.05	2.92308	13	3		2	4	4	2	3	3	3	3	4	1	3	3
Retron-type RNA-directed DNA polymerase (EC2.7.7.49)	p<0.05	2.91667	12	5	5		3	4	5	1	3	3		2	1	2	1
Periplasmic beta-glucosidase (EC3.2.1.21)	p<0.05	2.88889	9	2	2	4	4	6	4					2	1		1
Biopolymer transport protein ExbD/TolR	p>0.05	2.85714	14	3	3	3	4	5	4	1	3	1	1	3	3	3	3
Conjugative transposon protein TraQ	p>0.05	2.83333	12	6	4	2		3	3	2	4	2		2	3	2	1
oligo alginate lyase	p>0.05	2.83333	6		5		5	2	1		1			3
Arylsulfatase (EC3.1.6.1)	p>0.05	2.81818	11	3	3	1	5	4	2	3		1	6		1		2
putative FtsX-related transmembrane transport protein	p>0.05	2.8	5								4			2	3	2	3
tRNA-specific 2-thiouridylase MnmA	p>0.05	2.78571	14	3	3	3	3	3	3	3	2	2	2	3	3	3	3
Regulatory protein SusR	p>0.05	2.78571	14	1	2	4	8	6	5	1	1	2	1	4	1	2	1
Tyrosine-protein kinase Wzc (EC2.7.10.2)	p<0.05	2.76923	13	5	3	3	4	4	5	4	2	1	1	2	1	1
Conjugative transposon protein TraE	p>0.05	2.75	12	1	2	1		6	4	2	6	2		3	2	3	1
Chromate transport protein	p<0.05	2.71429	14	2	4	4	4	4	4	2	2	2	2	2	2	2	2
dTDP-glucose 4,6-dehydratase (EC4.2.1.46)	p>0.05	2.71429	14	3	2	4	3	3	3	4	4	4	2	2	1	1	2
Aminopeptidase C (EC3.4.22.40)	p>0.05	2.71429	14	3	2	2	3	3	2	3	3	3	2	3	3	3	3
Macrolide-specific ABC-type efflux carrier (TC 3.A.1.122.1)	p>0.05	2.7	10	3	3	4	1	2	1	3		4	5				1
Cell surface protein	p<0.05	2.66667	9		4		4	7	4		1		1	1	1		1
Conjugative transposon protein TraO	p>0.05	2.66667	12	6	3	2		3	3	2	4	2		2	3	1	1
Small-conductance mechanosensitive channel	p<0.05	2.64286	14	3	3	3	3	3	3	4	3	2	2	2	2	2	2
ATPase component BioM of energizing module of biotin ECF transporter	p<0.05	2.64286	14	2	3	2	5	6	3	3	3	2	3	2	1	1	1
Phosphoglycolate phosphatase (EC3.1.3.18)	p>0.05	2.64286	14	3	2	2	2	2	2	2	4	2	2	5	2	3	4
6-phosphofructokinase (EC2.7.1.11)	p>0.05	2.64286	14	3	3	2	2	4	2	4	3	2	2	2	3	3	2
Dipeptidyl peptidase IV	p>0.05	2.64286	14	3	2	2	4	4	2	3	2	2	2	3	2	3	3
Transcriptional regulator, MarR family	p>0.05	2.64286	14	3	2	2	2	4	3	4	2	2	2	3	3	3	2
FKBP-type peptidyl-prolyl cis-trans isomerase FklB (EC5.2.1.8)	p>0.05	2.64286	14	2	3	3	3	3	3	2	2	2	3	3	2	3	3
UDP-glucose dehydrogenase (EC1.1.1.22)	p>0.05	2.64286	14	1	3	5	3	2	5	1	3	7	3	1	1	1	1
Myo-inositol 2-dehydrogenase (EC1.1.1.18)	p>0.05	2.6	5			2	3	3	3							2
Rhs family protein	p>0.05	2.6	5				1				2			7	1		2
UDP-glucose 4-epimerase (EC5.1.3.2)	p<0.05	2.57143	14	4	2	6	4	4	3	2	3	1	1	2	1	1	2
Signal peptidase I (EC3.4.21.89)	p<0.05	2.57143	14	3	2	3	3	2	4	4	3	2	2	2	2	2	2
sensor histidine kinase	p>0.05	2.57143	14	2	5	4	3	3	3	2	1	4	4	2	1	1	1
Transcriptional regulator, AsnC family	p>0.05	2.57143	14	3	2	2	3	3	3	3	3	2	2	3	2	2	3
Major facilitator family transporter	p>0.05	2.57143	14	3	3	2	3	3	2	3	2	3	2	3	2	2	3
Predicted glucose transporter in maltodextrin utilization gene cluster	p>0.05	2.57143	14	2	2	4	3	3	3	2	2	3	2	2	3	3	2
Predicted rhamnogalacturonan lyase in rhamnose utilization cluster	p>0.05	2.57143	7	3	4			2	2	2	2		3
ATP-dependent DNA helicase	p>0.05	2.55556	9	2		1	2		1	4	2	8			2	1
DNA-binding protein, histone-like family	p>0.05	2.54545	11	1	2	1	5	5	6	1	2	2	2			1
Capsular polysaccharide transcription antitermination protein, UpxY family	p>0.05	2.5	12	4	2	1	5	5	2	3	3		2	1		1	1
FIG00937161: hypothetical protein	p>0.05	2.5	6			1	4	2	6						1	1
Flavodoxin	p>0.05	2.5	12	7	2	1		1	1	1	1	1	4		4	5	2
Beta-1,3-glucosyltransferase	p>0.05	2.5	10	4		1	3	2	2	2	3			1	1	6
arylsulfatase (aryl-sulfate sulphohydrolase)	p>0.05	2.5	2				3	2
FIG00417660: hypothetical protein	p>0.05	2.5	2		3	2
putative type IIS restriction/modification enzyme	p>0.05	2.5	2					3								2
FIG074102: hypothetical protein	p<0.05	2.46154	13	2	1	2	5	4	4	5		1	2	1	2	1	2
putative transcriptional regulator	p>0.05	2.46154	13	1	2	1	4	1	2		5	1	5	3	4	2	1
putative ABC transporter permease	p>0.05	2.46154	13	2		1	2	3	4	2	3	2	5	2	1	2	3
Response regulator of zinc sigma-54-dependent two-component system	p>0.05	2.45455	11	4	2	2	1	3	2	2	2	3			3		3
FIG01201438: hypothetical protein	p>0.05	2.44444	9	1	1	1	5	3	6	2				1		2
Cytidylate kinase (EC2.7.4.25)	p<0.05	2.42857	14	2	2	2	2	2	2	2	2	3	2	4	3	3	3
DNA topoisomerase III (EC5.99.1.2)	p>0.05	2.42857	14	5	1	2	1	3	1	2	4	2	2	3	4	2	2
hypothetical protein clusted with conjugative transposons, BF0131	p>0.05	2.41667	12	5	1	1		3	3	2	4	2		2	4	1	1
Nitroreductase family protein	p<0.05	2.35714	14	3	3	2	4	4	4	2	2	2	2	2	1	1	1
putative outer membrane protein	p>0.05	2.35714	14	1	1	4	3	7	2	3	2	1	2	2	2	1	2
Hypothetical glycoside hydrolase, family 43, similar to arabinosidase	p<0.05	2.33333	12	1		2	2	2	2	1	4	4	1	3		2	4
Conjugative transposon protein TraF	p>0.05	2.33333	12	5	2	2		3	3	1	4	2		2	2	1	1
putative xylanase	p>0.05	2.33333	9	3	1	1	1	4	4	4	1	2
Conjugative transposon protein TraD	p>0.05	2.33333	12	4	1	2		3	3	2	4	2		2	3	1	1
Endo-1,4-beta-xylanase D	p>0.05	2.33333	6	2		3		3	3	2	1
cell well associated RhsD protein precursor	p>0.05	2.33333	3				2	1	4
FIG00896785: hypothetical protein	p>0.05	2.33333	3				2	4					1
Polysaccharide export outer membrane protein	p<0.05	2.30769	13	4	2	2	4	4	4	3	2	1	1	1	1	1
Putative DNA-binding protein in cluster with Type I restriction-modification system	p>0.05	2.30769	13	3	1	2	1		2	2	6	1	2	3	2	2	3
Transcriptional regulator, HxlR family	p>0.05	2.3	10	2	1	1		1		2	7		1		2	3	3
Alpha-galactosidase (EC3.2.1.22)	p<0.05	2.28571	14	2	4	2	2	5	4	2	2	1	1	1	2	2	2
FIG00937589: hypothetical protein	p<0.05	2.28571	7			4	3	3	2				1		1	2
Glucosamine-6-phosphate deaminase (EC3.5.99.6)	p>0.05	2.28571	14	2	2	3	3	3	3	2	3	2	2	2	1	2	2
ABC transporter, ATP-binding protein	p>0.05	2.28571	14	2	1	3	2	2	1	2	3	4	2	4	1	1	4
Outer membrane protein oprM	p>0.05	2.28571	14	2	1	2	2	3	3	2	2	2	3	4	3	1	2
Chondroitinase (chondroitin lyase)	p>0.05	2.28571	7		3	1	2	2	3				2	3
Large exoproteins involved in heme utilization or adhesion	p>0.05	2.28571	7	3			1	2			1	7	1	1
N-acetylglucosamine-6-phosphate deacetylase (EC3.5.1.25)	p>0.05	2.27273	11	2	2		3	3	3	2		2	2	2	2		2
putative transposase	p<0.05	2.25	12	5	3	3			2	3	2	2	1	1	2	2	1
RNA binding protein	p>0.05	2.25	4				2	2	2	3
FIG00899379: hypothetical protein	p>0.05	2.25	4			1	3	2	3
Error-prone, lesion bypass DNA polymerase V (UmuC)	p>0.05	2.25	4								3	1	1				4
conserved hypothetical protein, with a conserved domain	p>0.05	2.25	4		1		1	1	6
Ribokinase (EC2.7.1.15)	p<0.05	2.23077	13	2	2	2	4	3	4	2	1		2	2	2	1	2
mobilization protein	p>0.05	2.23077	13	3	2	1		2	1	1	4	1	2	2	5	3	2
Thiol:disulfide interchange protein tlpA	p>0.05	2.23077	13	1	1	2	3	3	4	1	3		3	3	1	3	1
Glutamate synthase [NADPH] small chain (EC1.4.1.13)	p>0.05	2.21429	14	2	2	2	2	2	2	2	3	2	2	3	2	2	3
Na(+)/H(+) antiporter	p>0.05	2.21429	14	3	2	2	3	2	3	2	2	2	2	2	2	2	2
Alpha-amylase (EC3.2.1.1)	p>0.05	2.21429	14	3	2	2	2	2	3	2	2	2	3	2	2	2	2
Fucose permease	p>0.05	2.21429	14	3	1	2	2	2	2	3	1	2	2	4	2	1	4
FIG01290742: hypothetical protein	p>0.05	2.2	5		2			3	1		3					2
putative flippase	p>0.05	2.18182	11	2	1	2	3	3	4	2	3	1	1	2
Phage-related protein	p>0.05	2.16667	6		2	2	2		4				2				1
Inner membrane component of tripartite multidrug resistance system	p>0.05	2.16667	12		1	2	2	3	2		2	1	2	3	3	4	1
Conjugative transposon protein TraH	p>0.05	2.16667	12	2	2	2		2	3	2	3	2		2	4	1	1
FIG00403771: hypothetical protein	p>0.05	2.16667	6	1							5	4	1			1	1
Glycosyl transferase, group 1	p<0.05	2.15385	13	6	2	3	2	2	2	4	1	1	1	1	1	2
RND multidrug efflux transporter; Acriflavin resistance protein	p>0.05	2.15385	13	5	1	2	2	1	3	5	3		1	1	1	2	1
Mucin-desulfating sulfatase	p>0.05	2.15385	13	3	2	1	4	2	2	2		1	1	2	4	2	2
Glycerate kinase (EC2.7.1.31)	p>0.05	2.15385	13	1	3	1	4	4	1	1	3	4	1	1	2	2
D-3-phosphoglycerate dehydrogenase (EC1.1.1.95)	p<0.05	2.14286	14	2	1	1	2	2	2	2	2	2	3	3	4	2	2
TPR domain protein	p>0.05	2.14286	14	2	2	2	2	2	2	2	2	3	3	2	2	2	2
Hcp transcriptional regulator HcpR (Crp/Fnr family)	p>0.05	2.14286	14	2	2	2	3	3	3	2	1	3	1	3	1	2	2
Glucose-1-phosphate thymidylyltransferase (EC2.7.7.24)	p>0.05	2.14286	14	1	2	3	1	2	3	2	4	2	4	2	1	1	2
Phosphate regulon sensor protein PhoR (SphS) (EC2.7.13.3)	p>0.05	2.14286	14	3	2	3	2	2	2	2	1	5	3	1	1	1	2
Alpha-glucosidase SusB (EC3.2.1.20)	p>0.05	2.14286	14	1	4	3	2	2	2	1	2	1	2	5	2	2	1
putative surface protein	p>0.05	2.14286	14	3	1	2	2	2	2	3	2	2	2	3	2	2	2
Di-/tripeptide transporter	p>0.05	2.14286	14	1	2	3	2	3	3	1	1	3	3	2	2	2	2
Alpha-N-acetylglucosaminidase (EC3.2.1.50)	p<0.05	2.09091	11	2	1		3	5	4	2	1		2	1		1	1
UDP-N-acetylglucosamine 4,6-dehydratase (EC4.2.1.-)	p>0.05	2.09091	11	3	1	5	2	1	5	2			1	1	1	1
Arabinan endo-1,5-alpha-L-arabinosidase (EC3.2.1.99)	p>0.05	2.09091	11	1		2	4	4	2	1	1	2		2		2	2
putative DNA methylase	p>0.05	2.09091	11	5	3	1		2	2	1	2	2		2	2	1
Beta-mannosidase (EC3.2.1.25)	p<0.05	2.08333	12	2		1	5	4	5	2		1	1	1	1	1	1
tetracycline resistance element mobilization regulatory protein RteC	p>0.05	2.08333	12	2	1	1	1	4	4	2	2	3		1	2	2
COG2152 predicted glycoside hydrolase	p>0.05	2.07692	13	1	1	2	4	5	4	2	1	1		1	2	2	1
5'-nucleotidase (EC3.1.3.5)	p>0.05	2.07692	13	2	2	2	2	2	2	2	2		2	2	2	3	2
Iron-sulfur flavoprotein	p<0.05	2.07143	14	1	1	2	1	2	1	1	4	1	2	2	5	3	3
Dipeptidyl carboxypeptidase Dcp (EC3.4.15.5)	p>0.05	2.07143	14	3	2	2	2	2	2	3	2	2	2	2	2	1	2
Prolipoprotein diacylglyceryl transferase (EC2.4.99.-)	p>0.05	2.07143	14	3	2	2	2	2	2	3	3	2	1	2	1	2	2
Transcriptional regulatory protein rprY	p>0.05	2.07143	14	3	1	3	1	1	1	1	3	5	5	1	1	1	2
GlpG protein (membrane protein of glp regulon)	p>0.05	2.07143	14	2	2	2	2	2	3	2	2	2	2	2	2	2	2
COG1649 predicted glycoside hydrolase	p>0.05	2.07143	14	2	2	3	2	2	2	2	2	2	2	2	2	2	2
5-methyltetrahydrofolate-homocysteine methyltransferase (EC2.1.1.13)	p>0.05	2.07143	14	2	2	3	2	2	2	2	2	2	2	2	2	2	2
Thiamin-phosphate pyrophosphorylase (EC2.5.1.3)	p>0.05	2.07143	14	2	2	3	2	2	2	2	2	2	2	2	2	2	2
Cardiolipin synthetase (EC2.7.8.-)	p>0.05	2.07143	14	2	2	2	2	2	3	2	2	2	2	2	2	2	2
Membrane-bound lytic murein transglycosylase D precursor (EC3.2.1.-)	p>0.05	2.07143	14	2	2	2	2	2	2	2	2	2	2	2	2	2	3
Amidophosphoribosyltransferase (EC2.4.2.14)	p>0.05	2.07143	14	2	2	2	2	2	2	2	2	2	2	3	2	2	2
conserved hypothetical protein, putative membrane protein	p>0.05	2.07143	14	2	2	2	2	2	2	2	2	2	2	3	2	2	2
Flavoredoxin	p>0.05	2.07143	14	3	2	2	1	2	1	2	2	2	1	3	4	2	2
Fe-S oxidoreductase	p>0.05	2.07143	14	1	2	3	2	2	2	1	4	2	1	1	3	4	1
dTDP-4-dehydrorhamnose 3,5-epimerase (EC5.1.3.13)	p>0.05	2.07143	14	2	1	3	1	2	3	3	3	3	2	2	1	1	2
Chloramphenicol acetyltransferase (EC2.3.1.28)	p>0.05	2	14	2	2	2	2	3	3	2	3	1	2	2	1	2	1
Type I restriction-modification system, restriction subunit R (EC3.1.21.3)	p>0.05	2	10	2		2	1			1	1	3	2	4		2	2
Type I restriction-modification system, DNA-methyltransferase subunit M (EC2.1.1.72)	p>0.05	2	10	2		2	2			1	2	2	2	3		2	2
Ser/Thr protein phosphatase family protein	p>0.05	2	7	1	1				1	3	4	1			3
dTDP-4-dehydrorhamnose reductase (EC1.1.1.133)	p>0.05	2	14	1	1	3	2	3	4	2	3	2	3	1	1	1	1
Acyl carrier protein	p>0.05	2	13	2		1	4	3	1	3	3	1	3	1	1	2	1
Fructokinase (EC2.7.1.4)	p>0.05	2	14	2	2	2	2	3	2	2	2	3	2	1	2	2	1
Maltodextrin glucosidase (EC3.2.1.20)	p>0.05	2	13	1	4	1	1	2	5	2	1	2	1	3		2	1
Adenine-specific methyltransferase (EC2.1.1.72)	p>0.05	2	4		1			5						1		1
Phage tail fiber protein	p>0.05	2	7				1	3	3	2	3	1			1
putative two-component system sensor histidine kinase	p>0.05	2	14	2	1	1	2	4	3	2	2	1	2	2	2	2	2
DNA repair protein RadC	p>0.05	2	14	3	2	1	1	2	3	3	2	2	2	1	3	1	2
putative excisionase	p>0.05	2	9		1		1	4	1		4	1			2	3	1
Probable secreted protein	p>0.05	2	9	1		1	6	3	1	1		1	2			2
Alkaline phosphatase (EC3.1.3.1)	p>0.05	2	14	2	2	3	2	2	1	2	2	1	2	2	2	3	2
Phenylacetate-coenzyme A ligase (EC6.2.1.30)	p>0.05	2	14	2	2	2	2	2	2	2	2	2	2	2	1	2	3
conserved hypothetical protein, putative transport protein	p>0.05	2	12	2		1	2	3	2	2	1	3	2	2		3	1
Alcohol dehydrogenase (EC1.1.1.1)	p>0.05	2	11	1			3	3	2	1	2	2		2	1	3	2
Putative sodium-dependent transporter	p>0.05	2	14	2	2	2	2	2	2	2	2	2	2	2	2	2	2
Hemolysin A	p>0.05	2	14	2	2	2	2	2	2	2	2	2	2	2	2	2	2
ATP-dependent RNA helicase	p>0.05	2	14	2	2	2	2	2	2	2	2	2	2	2	2	2	2
Aminoacyl-histidine dipeptidase (Peptidase D) (EC3.4.13.3)	p>0.05	2	14	2	2	2	2	2	2	2	2	2	2	2	2	2	2
Methionine aminopeptidase (EC3.4.11.18)	p>0.05	2	14	2	2	2	2	2	2	2	2	2	2	2	2	2	2
tRNA dimethylallyltransferase (EC2.5.1.75)	p>0.05	2	14	2	2	2	2	2	2	2	2	2	2	2	2	2	2
S-adenosylmethionine:tRNA ribosyltransferase-isomerase (EC5.-.-.-)	p>0.05	2	14	2	2	2	2	2	2	2	2	2	2	2	2	2	2
Rubrerythrin	p>0.05	2	14	2	2	2	2	2	2	2	2	2	2	2	2	2	2
2-oxoglutarate oxidoreductase, alpha subunit (EC1.2.7.3)	p>0.05	2	14	2	2	2	2	2	2	2	2	2	2	2	2	2	2
2-oxoglutarate oxidoreductase, beta subunit (EC1.2.7.3)	p>0.05	2	14	2	2	2	2	2	2	2	2	2	2	2	2	2	2
Transglycosylase	p>0.05	2	14	2	2	2	2	2	2	2	2	2	2	2	2	2	2
Peptidyl-prolyl cis-trans isomerase (EC5.2.1.8)	p>0.05	2	14	2	2	2	2	2	2	2	2	2	2	2	2	2	2
Glutamine synthetase type III, GlnN (EC6.3.1.2)	p>0.05	2	14	2	2	2	2	2	2	2	2	2	2	2	2	2	2
2-amino-4-hydroxy-6-hydroxymethyldihydropteridine pyrophosphokinase (EC2.7.6.3)	p>0.05	2	14	2	2	2	2	2	2	2	2	2	2	2	2	2	2
Sulfate permease	p>0.05	2	14	2	2	2	2	2	2	2	2	2	2	2	2	2	2
Acyl-[acyl-carrier-protein]-UDP-N-acetylglucosamine O-acyltransferase (EC2.3.1.129)	p>0.05	2	14	2	2	2	2	2	2	2	2	2	2	2	2	2	2
Carbamoyl-phosphate synthase large chain (EC6.3.5.5)	p>0.05	2	14	2	2	2	2	2	2	2	2	2	2	2	2	2	2
Transcription regulator [contains diacylglycerol kinase catalytic domain]	p>0.05	2	14	2	2	2	2	2	2	2	2	2	2	2	2	2	2
Octaprenyl diphosphate synthase (EC2.5.1.90); Dimethylallyltransferase (EC2.5.1.1); (2E,6E)-farnesyl diphosphate synthase (EC2.5.1.10); Geranylgeranyl pyrophosphate synthetase (EC2.5.1.29)	p>0.05	2	8		2						2	2	2	2	2	2	2
FIG00408309: hypothetical protein	p>0.05	2	7							1	4	1		1	2	2	3
Membrane protein involved in the export of O-antigen, teichoic acid lipoteichoic acids	p>0.05	2	7	4	3		1	2	1	2			1
Alpha-mannosidase (EC3.2.1.24)	p>0.05	2	5			2	1	1	3						3
putative chitobiase	p>0.05	2	5						5				2	1		1	1
Nucleotidyltransferase (EC2.7.7.-)	p>0.05	2	4			2	3	1				2
putative secreted protein	p>0.05	2	4			2	2	1					3
FIG01093408: hypothetical protein	p>0.05	2	4			1	3	3	1
Type III restriction-modification system methylation subunit (EC2.1.1.72)	p>0.05	2	4							1		4		2	1
Radical SAM domain heme biosynthesis protein	p>0.05	2	3	2				1		3
putative dehydrogenase	p>0.05	2	3				2	2	2
conserved hypothetical protein with endonuclease/exonuclease/phosphatase family domain	p>0.05	2	3				3	2	1
Endo-beta-N-acetylglucosaminidase H precursor (EC3.2.1.96) (Mannosyl-glycoprotein endo-beta-N-acetyl-glucosaminidase H) (DI-N-acetylchitobiosyl beta-N-acetylglucosaminidase H) (Endoglycosidase H) (Endo H)	p>0.05	2	3				2	3	1
probable exported protein YPO3473	p>0.05	2	3		2		1	3
Phage portal protein	p>0.05	2	3						3	2							1
putative transcriptional regulatory protein	p>0.05	2	2	2						2
FIG00404507: hypothetical protein	p>0.05	2	2	2						2
FIG00404444: hypothetical protein	p>0.05	2	2	2						2
Mobilization protein C	p>0.05	2	2	2						2
FIG00410658: hypothetical protein	p>0.05	2	2	2						2
FIG00405440: hypothetical protein	p>0.05	2	2		1		3
Contains cell adhesion domain	p>0.05	2	2		1			3
glycosyltransferase family 2	p>0.05	2	2	3						1
putative antirepressor protein	p>0.05	2	2								3		1
tolB protein precursor, periplasmic protein involved in the tonb-independent uptake of group A colicins	p>0.05	2	2			3					1
Phosphoribosylglycinamide synthetase, ATP-grasp (A) domain protein	p>0.05	2	2						2								2
FIG00896660: hypothetical protein	p>0.05	2	1					2
FIG00408093: hypothetical protein	p>0.05	2	1					2
Possible Galanin	p>0.05	2	1						2
ATP-dependent DNA helicase RecG-related protein	p>0.05	2	1	2
type III restriction system endonuclease, putative	p>0.05	2	1							2
Modification methylase MjaIII (EC2.1.1.72)	p>0.05	2	1	2
Tellurium resistance protein TerD	p>0.05	2	1					2
Internalin-like protein (LPXTG motif) Lmo0331 homolog	p>0.05	2	1					2
ABC-type transport system involved in multi-copper enzyme maturation, permease component	p>0.05	2	1					2
Possible restriction /modification enzyme	p>0.05	2	1	2
FIG00405193: hypothetical protein	p>0.05	2	1	2
Heparinase II protein precursor	p>0.05	2	1		2
FIG00897888: hypothetical protein	p>0.05	2	1		2
Putative dihydroxyacetone kinase (EC2.7.1.29), ADP-binding subunit	p>0.05	2	1		2
Putative dihydroxyacetone kinase (EC2.7.1.29), dihydroxyacetone binding subunit	p>0.05	2	1		2
Autoinducer 2 (AI-2) aldolase LsrF (EC4.2.1.-)	p>0.05	2	1		2
D-lyxose isomerase (EC5.3.1.15)	p>0.05	2	1		2
FIG00896346: hypothetical protein	p>0.05	2	1		2
putative surface layer protein, with cytochrome c domain	p>0.05	2	1		2
FIG00402688: hypothetical protein	p>0.05	2	1					2
FIG00405513: hypothetical protein	p>0.05	2	1					2
FIG00416734: hypothetical protein	p>0.05	2	1		2
IPT/TIG domain protein	p>0.05	2	1					2
HMP-PP hydrolase (pyridoxal phosphatase) Cof, detected in genetic screen for thiamin metabolic genes (PMID:15292217)	p>0.05	2	1			2
PUA-PAPS reductase like fusion	p>0.05	2	1		2
DNA METHYLASE-TYPE I RESTRICTION-MODIFICATION SYSTEM	p>0.05	2	1					2
Peptidase, M20A family	p>0.05	2	1		2
FIG00898683: hypothetical protein	p>0.05	2	1							2
Endoglucanase	p>0.05	2	1					2
Exo-alpha sialidase	p>0.05	2	1					2
FIG00403569: hypothetical protein	p>0.05	2	1		2
FIG00406419: hypothetical protein	p>0.05	2	1							2
FIG00415555: hypothetical protein	p>0.05	2	1							2
site-specific recombinase IntIA	p>0.05	2	1						2
putative carboxylesterase	p>0.05	2	1		2
Optional hypothetical component of the B12 transporter BtuN	p>0.05	2	1			2
FIG00402728: hypothetical protein	p>0.05	2	1					2
FIG00414217: hypothetical protein	p>0.05	2	1		2
FIG00416574: hypothetical protein	p>0.05	2	1							2
TPR repeat-containing protein	p>0.05	2	1					2
two-component system response regulator protein	p>0.05	2	1			2
Gluconolactonase (EC3.1.1.17)	p>0.05	2	1			2
Tlr1343 protein	p>0.05	2	1		2
Trp repressor binding protein	p>0.05	2	1							2
Membrane protein involved in the export of O-antigen and teichoic acid	p>0.05	2	1			2
putative orphan protein	p>0.05	2	1		2
Cellulase	p>0.05	2	1			2
FIG00939684: hypothetical protein	p>0.05	2	1			2
FIG00416859: hypothetical protein	p>0.05	2	1			2
FIG00908315: hypothetical protein	p>0.05	2	1			2
surface antigen BspA - Bacteroides forsythus	p>0.05	2	1						2
FIG00414347: hypothetical protein	p>0.05	2	1			2
two-component response regulator	p>0.05	2	1													2
ThiJ/PfpI domain protein	p>0.05	2	1								2
Hypothetical protein, CF-38 family	p>0.05	2	1											2
helicase domain protein	p>0.05	2	1								2
FMN adenylyltransferase, type 3 archaeal (EC2.7.7.2)	p>0.05	2	1									2
Protein containing domains DUF404, DUF407	p>0.05	2	1														2
Helicase, C-terminal	p>0.05	2	1														2
FrrB	p<0.05	1.92857	14	2	2	2	3	4	3	3	1	1	1	1	2	1	1
Osmosensitive K+ channel histidine kinase KdpD (EC2.7.3.-)	p<0.05	1.92857	14	2	3	3	2	3	3	2	2	1	2	1	1	1	1
O-acetylhomoserine sulfhydrylase (EC2.5.1.49); O-succinylhomoserine sulfhydrylase (EC2.5.1.48)	p>0.05	1.92857	14	2	2	2	2	3	2	2	2	1	1	2	2	2	2
Maltose O-acetyltransferase (EC2.3.1.79)	p>0.05	1.92857	14	3	2	3	3	2	1	2	1	1	1	2	3	1	2
Glycosyl transferase, group 2 family protein	p>0.05	1.92857	14	3	2	2	1	3	2	3	4	1	1	2	1	1	1
N-acylglucosamine 2-epimerase (EC5.1.3.8)	p>0.05	1.92857	14	1	2	4	2	3	3	1	1	1	1	1	4	2	1
Carboxy-terminal processing protease	p>0.05	1.92857	14	2	2	1	2	2	2	2	2	2	2	2	2	2	2
Methylmalonyl-CoA mutase (EC5.4.99.2)	p>0.05	1.92857	14	2	2	2	2	2	2	1	2	2	2	2	2	2	2
IMP cyclohydrolase (EC3.5.4.10); Phosphoribosylaminoimidazolecarboxamide formyltransferase (EC2.1.2.3)	p>0.05	1.92857	14	2	2	2	2	2	2	2	2	2	1	2	2	2	2
8-amino-7-oxononanoate synthase (EC2.3.1.47)	p>0.05	1.92857	14	2	2	2	2	2	2	2	2	1	2	2	2	2	2
Sucrose-6-phosphate hydrolase (EC3.2.1.B3)	p>0.05	1.92857	14	1	1	5	2	3	2	1	1	3	1	1	3	1	2
Monofunctional biosynthetic peptidoglycan transglycosylase (EC2.4.2.-)	p>0.05	1.92857	14	2	1	2	2	2	2	2	2	1	2	3	2	1	3
Mannose-1-phosphate guanylyltransferase (GDP) (EC2.7.7.22)	p>0.05	1.92308	13	4	1	1	1	1	1	3	4	2		1	3	2	1
3-oxoacyl-[acyl-carrier-protein] synthase, KASII (EC2.3.1.179)	p>0.05	1.92308	13	2	1	1	3	3		2	1	1	3	1	3	1	3
N-acetylglucosamine related transporter, NagX	p<0.05	1.91667	12	2	3	3	3	2	2	2	1		2	1		1	1
UDP-N-acetylglucosamine 2-epimerase (EC5.1.3.14)	p>0.05	1.9	10	2	1	3	2	1	5	2			1	1		1
Lysozyme-related protein	p>0.05	1.9	10	2	2	2		2	2	1	4			1	2		1
putative ribose phosphate pyrophosphokinase	p>0.05	1.88889	9	2	1			1	2		5	1		1	3		1
Outer membrane receptor proteins, mostly Fe transport	p>0.05	1.88889	9	2						2	2	2	1	3	3	1	1
Predicted ATPase (AAA+ superfamily)	p>0.05	1.875	8	1			3	3	1		2	2	2				1
Lead, cadmium, zinc and mercury transporting ATPase (EC3.6.3.3) (EC3.6.3.5); Copper-translocating P-type ATPase (EC3.6.3.4)	p<0.05	1.85714	14	3	3	3	2	2	2	2	1	2	2	1	1	1	1
Tetratricopeptide repeat family protein	p>0.05	1.85714	14	2	2	2	2	2	2	2	2	1	1	2	2	2	2
ABC transporter ATP-binding protein YvcR	p>0.05	1.85714	14	2	1	2	2	2	2	2	2	2	2	2	1	2	2
Sialidase (EC3.2.1.18)	p>0.05	1.84615	13	1	3	1	5	4	2	1		2	1	1	1	1	1
Multidrug resistance protein	p>0.05	1.84615	13	1	1	2	2	3	3	2	1	1	3	2	2		1
Conserved protein	p>0.05	1.83333	6		2				1	1	3		2		2
COG1180: Radical SAM, Pyruvate-formate lyase-activating enzyme like	p>0.05	1.83333	6	3				1		4	1				1	1
conserved domain protein	p>0.05	1.83333	12	1	1	1	3	3	5		1	1	1	2		1	2
two-component system sensor histidine kinase/response regulator, hybrid ('one-component system')	p>0.05	1.83333	6	4				2	2	1	1				1
surface proteins containing Ig-like domains-like	p>0.05	1.83333	6	1	1		4	3				1	1
Platelet-activating factor acetylhydrolase IB gamma subunit (EC3.1.1.47)	p>0.05	1.83333	6		1	1	3	3	2						1
HIPA PROTEIN	p>0.05	1.81818	11	3		3	2	2	1	2		3	1		1	1	1
Polysaccharide deacetylase	p<0.05	1.78571	14	3	2	1	4	3	2	3	1	1	1	1	1	1	1
Clostripain-related protein	p<0.05	1.78571	14	3	2	1	2	3	3	2	1	2	1	2	1	1	1
Replicative DNA helicase (EC3.6.1.-)	p>0.05	1.78571	14	1	4	2	3	3	2	1	1	1	1	1	2	2	1
Survival protein SurA precursor (Peptidyl-prolyl cis-trans isomerase SurA) (EC5.2.1.8)	p>0.05	1.78571	14	2	2	2	2	2	2	2	1	1	2	2	2	1	2
Trk system potassium uptake protein TrkA	p>0.05	1.78571	14	2	2	2	2	2	2	2	1	2	1	2	2	1	2
4-hydroxybenzoyl-CoA thioesterase family active site	p>0.05	1.78571	14	3	1	1	3	3	1	3	2	1	1	1	2	2	1
Hypothetical Nudix-like regulator	p>0.05	1.78571	14	2	1	2	2	2	2	2	2	2	2	2	1	1	2
ABC transporter ATP-binding protein uup	p>0.05	1.78571	14	2	2	2	2	2	2	1	1	2	2	2	2	1	2
Probable low-affinity inorganic phosphate transporter	p>0.05	1.78571	14	2	1	2	2	2	2	2	1	2	1	2	2	2	2
DNA-cytosine methyltransferase (EC2.1.1.37)	p>0.05	1.77778	9	2		2	1			2	1		1	3	2		2
putative two-component system sensor protein histidine kinase	p>0.05	1.77778	9	1			2	2	2	2			1	2	3		1
Mobilization protein BmgA	p>0.05	1.77778	9	1		1	2	2		3	1	1			2		3
Putative cytochrome C-type biogenesis protein	p<0.05	1.76923	13	1	3	1	3	4	3		1	1	2	1	1	1	1
MotA/TolQ/ExbB proton channel family protein	p>0.05	1.76923	13	2	1	1	1	1	2	3	3	1		2	2	2	2
Histone acetyltransferase HPA2 and related acetyltransferases	p>0.05	1.76923	13	1	1	3	1	4		2	3	1	1	1	2	1	2
Predicted cobalt transporter in Bacteroides_Porphyromonas	p<0.05	1.75	12	3	2	2	2	2	1	3		2		1	1	1	1
archaeal ATPase, fused to C-terminal DUF234 domain	p>0.05	1.75	8	3	1	2	2	2	1			2				1
putative endonuclease	p>0.05	1.75	4		1		2	2	2
Putative glycosyltransferase protein	p>0.05	1.75	4			1	2	1		3
alpha-rhamnosidase	p>0.05	1.75	4			2	1	2	2
Alpha-1,6-mannanase	p>0.05	1.75	4				2	3	1							1
pectate lyase	p>0.05	1.75	4	2	1					2					2
putative single strand binding protein	p>0.05	1.75	4					2			2	2				1
Aldo-keto reductase	p>0.05	1.72727	11	4	2			2		1	2	1	1	1	2	1	2
Membrane fusion protein of RND family multidrug efflux pump	p<0.05	1.71429	14	1	2	2	3	3	3	2	1	1	1	1	2	1	1
Glucokinase (EC2.7.1.2)	p<0.05	1.71429	14	1	3	3	3	3	2	1	1	1	1	1	2	1	1
Aspartokinase (EC2.7.2.4)	p<0.05	1.71429	14	2	2	2	2	2	2	2	1	1	1	2	2	1	2
Cell division protein FtsH (EC3.4.24.-)	p>0.05	1.71429	14	1	1	1	1	1	1	2	1	3	4	1	4	1	2
Mannonate dehydratase (EC4.2.1.8)	p>0.05	1.71429	14	3	1	2	2	2	2	2	1	1	2	2	1	1	2
Putative non-specific DNA-binding protein	p>0.05	1.71429	7		2	2	1	2	3		1		1
DNA mismatch repair protein MutS	p>0.05	1.71429	14	1	2	1	1	2	2	1	4	1	1	2	2	3	1
Polyphosphate kinase (EC2.7.4.1)	p>0.05	1.71429	14	2	2	1	1	2	2	3	1	1	2	2	2	1	2
Carboxyl-terminal protease	p>0.05	1.71429	14	2	1	2	2	2	1	2	2	2	2	2	1	1	2
Uridine kinase (EC2.7.1.48)	p>0.05	1.71429	14	1	2	2	2	2	2	1	2	1	2	2	1	2	2
putative Tricorn-like protease	p>0.05	1.71429	14	2	2	2	1	2	1	2	1	2	2	2	1	2	2
Acriflavin resistance protein	p>0.05	1.71429	7							1	1	1	3	2	2		2
COG5434 Endopygalactorunase	p>0.05	1.71429	7	2	1	3	1	2	2					1
AcrB/D/F family transporter	p>0.05	1.71429	7	2	2	1	2	2	1	2
FIG00896590: hypothetical protein	p>0.05	1.71429	7	2		1	2	2	2	2			1
FIG00898246: hypothetical protein	p>0.05	1.7	10	1	1			1			2	3	1	1	3	3	1
Beta-glucanase	p>0.05	1.7	10	3	1	1		2	2	2		1	2	1		2
FIG00403233: hypothetical protein	p>0.05	1.7	10	2	1	3			1	2	3		1	2	1		1
Ferric siderophore transport system, biopolymer transport protein ExbB	p<0.05	1.69231	13	1	2	2	3	3	3	1		1	2	1	1	1	1
D-xylose proton-symporter XylE	p>0.05	1.69231	13	1	1	2	3	3	3	1	1	1	2	1	2		1
DNA-binding response regulator, LuxR family	p>0.05	1.69231	13	1	3	2	1	2	1	1	1		1	3	4	1	1
FIG00403226: hypothetical protein	p>0.05	1.66667	9	2	1			4	1		1		1	1	2	2
Transcriptional regulator, Cro/CI family	p>0.05	1.66667	6							1	2	1		2	3		1
Probable secreted glycosyl hydrolase	p>0.05	1.66667	6		1	1	2	2	3							1
Histidinol-phosphatase (EC3.1.3.15)	p>0.05	1.66667	6		2	1	2	2	2				1
FIG00897298: hypothetical protein	p>0.05	1.66667	3	1						1	3
FIG003033: Helicase domain protein	p>0.05	1.66667	3		1							1			3
protein of unknown function DUF323	p>0.05	1.66667	3	1				2		2
glycosyltransferase family 23	p>0.05	1.66667	3	2						2	1
UDP-glucuronate 5'-epimerase (EC5.1.3.12)	p>0.05	1.66667	3			1			2		2
Arsenical pump-driving ATPase (EC3.6.3.16)	p>0.05	1.66667	3				2		1	2
FIG00413911: hypothetical protein	p>0.05	1.66667	3	2		2				1
Succinyl-CoA ligase [ADP-forming] alpha chain (EC6.2.1.5)	p>0.05	1.66667	3				2	2	1
FIG00899146: hypothetical protein	p>0.05	1.66667	3				2	2	1
FIG00939679: hypothetical protein	p>0.05	1.66667	3				1	2	2
Hexokinase (EC2.7.1.1)	p>0.05	1.66667	3				2	2	1
LemA protein	p>0.05	1.66667	3				1	1	3
Iron-sulfur cluster-binding protein	p>0.05	1.66667	3				1	1	3
FIG00898051: hypothetical protein	p>0.05	1.66667	3				3	1	1
putative ferredoxin-type protein	p>0.05	1.66667	3								2				1	2
Phage integrase:Phage integrase, N-terminal SAM-like	p>0.05	1.66667	3									1		1	3
thioredoxin family protein	p>0.05	1.66667	3				2	2					1
O-antigen export system, permease protein	p>0.05	1.66667	3	2						2						1
Polysaccharide ABC transporter, ATP-binding protein	p>0.05	1.66667	3	2						2						1
putative peptidoglycan bound protein	p>0.05	1.66667	3				2		2						1
FIG00938560: hypothetical protein	p>0.05	1.66667	3					2	2				1
Phage head maturation protease	p>0.05	1.66667	3						3	1							1
Phage T7 exclusion protein	p>0.05	1.66667	3							1				3			1
Isomalto-dextranase precursor (EC3.2.1.94) (Glucan 1,6-alpha-isomaltosidase) (Exo-isomaltohydrolase)	p>0.05	1.66667	3		2								1	2
1-deoxy-D-xylulose 5-phosphate synthase (EC2.2.1.7)	p<0.05	1.64286	14	2	2	2	2	2	2	2	1	1	1	1	2	1	2
Glycosyl transferase, group 1 family protein	p<0.05	1.64286	14	3	1	2	3	3	1	3	1	1	1	1	1	1	1
Rossmann fold nucleotide-binding protein Smf possibly involved in DNA uptake	p<0.05	1.64286	14	1	1	2	1	1	1	1	3	2	3	3	1	2	1
Acyltransferase	p<0.05	1.64286	14	2	2	3	1	2	2	2	2	1	1	1	2	1	1
2-dehydro-3-deoxygluconate kinase (EC2.7.1.45)	p>0.05	1.64286	14	2	2	1	1	1	1	2	2	1	2	2	2	2	2
GDP-mannose 4,6-dehydratase (EC4.2.1.47)	p>0.05	1.64286	14	3	3	1	1	1	2	2	3	2	1	1	1	1	1
no significant homology.	p>0.05	1.64286	14	3	1	1	1	1	1	5	2	2	1	1	1	1	2
Magnesium and cobalt transport protein CorA	p>0.05	1.64286	14	2	1	1	2	2	2	2	2	1	2	2	2	1	1
Lipid A export ATP-binding/permease protein MsbA	p>0.05	1.64286	14	3	2	2	1	1	1	2	1	2	2	1	2	2	1
Chromosome (plasmid) partitioning protein ParA	p>0.05	1.64286	14	2	2	1	1	2	2	2	2	4	1	1	1	1	1
endonuclease/exonuclease/phosphatase family protein	p>0.05	1.63636	11	1		3	3	3	1	1	1		1	2	1	1
Potassium voltage-gated channel subfamily KQT; possible potassium channel, VIC family	p>0.05	1.63636	11	1	1	1	2	2	2	2		2	2	2	1
Heavy metal RND efflux outer membrane protein, CzcC family	p>0.05	1.63636	11	1		1	1	3	2		1	2		2	1	1	3
SclB protein	p>0.05	1.625	8	1	3	1	2	1	3					1		1
FIG00936932: hypothetical protein	p>0.05	1.625	8		1	1	1	3		2		1	2		2
Pyridoxamine 5'-phosphate oxidase (EC1.4.3.5)	p<0.05	1.61538	13	2	2	2	2	3	2		1	1	1	2	1	1	1
Vitamin B12 ABC transporter, B12-binding component BtuF	p<0.05	1.61538	13	3	2	2	2	1		3	1	1	2	1	1	1	1
Chromosome (plasmid) partitioning protein ParB	p>0.05	1.61538	13	3	2	1	2	3	1		2	1	1	2	1	1	1
GDP-L-fucose synthetase (EC1.1.1.271)	p>0.05	1.61538	13	3	2	1	1	1	2	2	3	2	1	1		1	1
2-iminoacetate synthase (ThiH) (EC4.1.99.19)	p>0.05	1.61538	13	2	1	2	2	2	1	1	1	2		2	2	1	2
radical SAM domain protein	p>0.05	1.6	5	3			2			1					1	1
UDP-galactopyranose mutase (EC5.4.99.9)	p>0.05	1.6	10	2	1		3	2		1	2	1	2			1	1
serine type site-specific recombinase	p>0.05	1.6	5		1			1	2		3					1
DNA primase TraC	p>0.05	1.6	10	3	1			1	2	1	4			1	1	1	1
FIG00405172: hypothetical protein	p>0.05	1.6	5	2			1	2	1	2
O-antigen flippase Wzx	p>0.05	1.6	5		2	1			1	3						1
LacI family transcriptional regulator	p>0.05	1.6	5	1			2	3	1	1
Possible anti-sigma factor	p>0.05	1.6	5	1			2	2	2	1
N-acetylglucosaminyltransferase (EC2.4.1.-)	p>0.05	1.6	5	1			2	2	2	1
Putative Dihydrolipoamide dehydrogenase (EC1.8.1.4); Mercuric ion reductase (EC1.16.1.1); PF00070 family, FAD-dependent NAD(P)-disulphide oxidoreductase	p>0.05	1.6	5		2	2	2	1	1
heparinase III protein	p>0.05	1.6	5		4		1	1	1		1
Putative isomerase	p>0.05	1.6	5	2		2				2					1	1
Multimodular transpeptidase-transglycosylase (EC2.4.1.129) (EC3.4.-.-)	p>0.05	1.6	5				2	2	2					1			1
Malate dehydrogenase (EC1.1.1.37)	p<0.05	1.57143	14	2	2	2	2	2	2	2	1	1	2	1	1	1	1
Oxidoreductase, Gfo/Idh/MocA family	p<0.05	1.57143	14	3	2	1	1	2	2	4	1	1	1	1	1	1	1
Oxygen-insensitive NADPH nitroreductase (EC1.-.-.-)	p<0.05	1.57143	14	1	2	2	2	3	3	1	1	1	2	1	1	1	1
Purine nucleoside phosphorylase (EC2.4.2.1)	p<0.05	1.57143	14	1	2	2	1	1	1	1	2	2	2	2	1	2	2
putative transporter	p<0.05	1.57143	14	2	1	1	1	1	1	2	2	2	1	2	2	2	2
NADH dehydrogenase (EC1.6.99.3)	p<0.05	1.57143	14	2	2	2	2	2	2	1	2	1	1	1	1	2	1
GCN5-related N-acetyltransferase	p>0.05	1.57143	14	1	1	1	3	3	3	1	1	1	1	1	1	3	1
Lipopolysaccharide biosynthesis protein RffA	p>0.05	1.57143	7	1		4			2	1			1		1	1
ATP-dependent Clp protease ATP-binding subunit ClpA	p>0.05	1.57143	14	2	1	2	1	1	1	2	1	2	1	3	1	1	3
putative two-component system response regulator	p>0.05	1.57143	7	2	1	1	2	1	2	2
Phosphoglycerate mutase (EC5.4.2.1)	p>0.05	1.57143	7	1	2	1	1	3	1	2
Predicted alpha-L-rhamnosidase	p>0.05	1.55556	9	3	2			1	1	3	1		1	1	1
Mobilization protein BmpH	p>0.05	1.55556	9	2		1		2	1	1	3	2			1	1
capsular polysaccharide biosynthesis protein	p>0.05	1.55556	9	1	1	1			2	3			2		1	2	1
FIG00761799: membrane protein	p>0.05	1.54545	11	1	1	1	3	3	3	1		1		1	1		1
hypothetical protein-signal peptide and transmembrane prediction	p>0.05	1.54545	11	1	3	2	2	2	1	1	1	1	2				1
Undecaprenyl-phosphate N-acetylglucosaminyl 1-phosphate transferase (EC2.7.8.-)	p>0.05	1.54545	11	1	2	3	1	1	3	1	2		1	1		1
Deoxyguanosinetriphosphate triphosphohydrolase (EC3.1.5.1)	p<0.05	1.53846	13	2	2	2	2	2		2	1	1	2	1	1	1	1
Amino acid-binding ACT	p>0.05	1.53846	13	2	1	1	1	1	1	2	2	2	1	2		2	2
RNA polymerase sigma-54 factor RpoN	p<0.05	1.5	14	2	1	2	2	2	3	2	1	1	1	1	1	1	1
Vitamin B12 ABC transporter, permease component BtuC	p<0.05	1.5	14	2	2	2	2	2	1	2	1	1	2	1	1	1	1
4-deoxy-L-threo-5-hexosulose-uronate ketol-isomerase (EC5.3.1.17)	p<0.05	1.5	14	2	2	1	2	2	2	2	1	1	2	1	1	1	1
1,4-alpha-glucan branching enzyme (EC2.4.1.18)	p<0.05	1.5	8		2	2	2	2		1	1	1			1
Protein-tyrosine-phosphatase (EC3.1.3.48)	p<0.05	1.5	8	3		1		2		2	1		1		1	1
Small heat shock protein	p>0.05	1.5	14	2	2	1	1	3	1	3	1	1	1	1	1	1	2
putative ryanodine receptor	p>0.05	1.5	6			1	1	2	1			2		2
Transcriptional regulator, GntR family	p>0.05	1.5	10	1		3	2	2		1	1	1	1	2			1
Beta-lactamase class C and other penicillin binding proteins	p>0.05	1.5	10	2	1	3	2	1			1	1	1	1			2
putative protein involved in capsular polysaccharide biosynthesis	p>0.05	1.5	12	1	1	2	2	2	3	1			1	2	1	1	1
L-fucose mutarotase, type 2	p>0.05	1.5	10	2			1		2	2	1	1	1	2	1		2
N-acetylmannosaminyltransferase (EC2.4.1.187)	p>0.05	1.5	8	3	1		1	1		3	1			1	1
Multidrug and toxin extrusion (MATE) family efflux pump YdhE/NorM, homolog	p>0.05	1.5	14	3	1	1	1	1	1	1	2	1	1	2	3	2	1
Transposase, IS4	p>0.05	1.5	6	1						1	2			1	3	1
HigA protein (antitoxin to HigB)	p>0.05	1.5	6	2	1		1	1				1				3
Putative lipoprotein	p>0.05	1.5	10		1	1	2	4	1		1	1	1		1	2
FIG00939126: hypothetical protein	p>0.05	1.5	4				3	1			1	1
Phosphate-specific outer membrane porin OprP ; Pyrophosphate-specific outer membrane porin OprO	p>0.05	1.5	6	2				1		2	1				2	1
Conjugative transposon protein TraL	p>0.05	1.5	10	2	1	1			2	1	2	2		1	2	1
Lipopolysaccharide biosynthesis protein WzxC	p>0.05	1.5	14	2	1	2	2	1	2	1	2	1	1	1	2	1	2
Integrase IntN1	p>0.05	1.5	8	1	1		3		2	1	2				1	1
Alpha-1,2-fucosyltransferase	p>0.05	1.5	6	1				1		3	1			2	1
putative two-component system sensor protein, no kinase domain	p>0.05	1.5	14	1	1	2	1	3	2	1	1	2	1	1	3	1	1
Dihydrofolate reductase (EC1.5.1.3)	p>0.05	1.5	14	2	2	1	1	1	3	1	1	2	1	1	1	3	1
Oxidoreductase, aldo/keto reductase family	p>0.05	1.5	10	2				2	1	1	2	1	1		1	3	1
fic family protein	p>0.05	1.5	8			1	2		2	1		2		1	1		2
Phage antirepressor protein	p>0.05	1.5	6	2		1	2	1			2			1
Outer membrane protein/protective antigen OMA87	p>0.05	1.5	14	2	2	2	2	2	2	2	1	1	1	1	1	1	1
putative patatin-like phospholipase	p>0.05	1.5	14	2	2	2	2	2	2	2	1	1	1	1	1	1	1
polysialic acid transport protein kpsD precursor	p>0.05	1.5	6	1		1	2	2	2	1
Fructose-bisphosphate aldolase class I (EC4.1.2.13)	p>0.05	1.5	6	1	1		1	3	1	2
FIG00403120: hypothetical protein	p>0.05	1.5	6	2		2	1		2	1	1
CDP-glycerol:poly(glycerophosphate) glycerophosphotransferase (EC2.7.8.12)	p>0.05	1.5	4	1		2	1		2
FIG00936879: hypothetical protein	p>0.05	1.5	4		1	1	1	3
Alpha-L-arabinofuranosidase II precursor (EC3.2.1.55)	p>0.05	1.5	4				1	2	2							1
anti-FecI sigma factor, FecR	p>0.05	1.5	4	2	1					2					1
FIG00405607: hypothetical protein	p>0.05	1.5	4		1					1		2				2
FIG00410335: hypothetical protein	p>0.05	1.5	2	1						2
FIG00410669: hypothetical protein	p>0.05	1.5	2	1				2
COG0553: Superfamily II DNA/RNA helicases, SNF2 family	p>0.05	1.5	2	2			1
FIG00403453: hypothetical protein	p>0.05	1.5	2	2						1
FIG00413187: hypothetical protein	p>0.05	1.5	2	2						1
FIG00414138: hypothetical protein	p>0.05	1.5	2	2						1
FIG00408846: hypothetical protein	p>0.05	1.5	2	2						1
FIG00405755: hypothetical protein	p>0.05	1.5	2		1		2
D-glycerate transporter (predicted)	p>0.05	1.5	2				2	1
Putative O-antigen synthesis protein, WbyH	p>0.05	1.5	2	2						1
FIG00409845: hypothetical protein	p>0.05	1.5	2	1						2
FIG00402804: hypothetical protein	p>0.05	1.5	2	1						2
FIG00407373: hypothetical protein	p>0.05	1.5	2	1						2
endo-beta-N-acetylglucosaminidase F1 precursor	p>0.05	1.5	2				1		2
FIG00404025: hypothetical protein	p>0.05	1.5	2	1						2
FIG00416771: hypothetical protein	p>0.05	1.5	2	1						2
Uncharacterized conserved protein	p>0.05	1.5	2				1	2
FIG00937556: hypothetical protein	p>0.05	1.5	2			1		2
GMP synthase [glutamine-hydrolyzing], amidotransferase subunit (EC6.3.5.2); GMP synthase [glutamine-hydrolyzing], ATP pyrophosphatase subunit (EC6.3.5.2)	p>0.05	1.5	2						2	1
Related to competence proteins	p>0.05	1.5	2				1	2
heparan N-sulfatase (EC3.1.6.-)	p>0.05	1.5	2				2	1
TonB	p>0.05	1.5	2					1	2
N-acetylmuramoyl-L-alanine amidase	p>0.05	1.5	2			2		1
3-oxoacyl-[acyl-carrier-protein] synthase, KASIII (EC2.3.1.41)	p>0.05	1.5	2			1			2
FIG00408357: hypothetical protein	p>0.05	1.5	2					2	1
FIG00414149: hypothetical protein	p>0.05	1.5	2	1				2
FIG00414607: hypothetical protein	p>0.05	1.5	2	1				2
FIG00417772: hypothetical protein	p>0.05	1.5	2		1			2
FIG00417360: hypothetical protein	p>0.05	1.5	2		2	1
FIG00417513: hypothetical protein	p>0.05	1.5	2		2	1
related to glycosyltransferase	p>0.05	1.5	2					2		1
BNR/Asp-box repeat domain protein	p>0.05	1.5	2					2	1
FIG00412864: hypothetical protein	p>0.05	1.5	2			2		1
FIG00414346: hypothetical protein	p>0.05	1.5	2			2		1
Abortive infection bacteriophage resistance protein	p>0.05	1.5	2								2			1
Helicase, SNF2/RAD54 family	p>0.05	1.5	2								2	1
FIG002571: 4-hydroxybenzoyl-CoA thioesterase domain protein	p>0.05	1.5	2								2		1
membrane protein, inferred for ABFAE pathway	p>0.05	1.5	2								1		2
Possible beta-xylosidase, family 43 of glycosyl hydrolases	p>0.05	1.5	2										2	1
HIT family hydrolase	p>0.05	1.5	2									2		1
ADP-ribosylglycohydrolase	p>0.05	1.5	2											1		2
cell surface protein (putative)	p>0.05	1.5	2											1			2
Alpha-lytic protease precursor (EC3.4.21.12) (Alpha-lytic endopeptidase)	p>0.05	1.5	2								1	2
FIG00896865: hypothetical protein	p>0.05	1.5	2					2								1
FIG00402868: hypothetical protein	p>0.05	1.5	2					2			1
FIG00899205: hypothetical protein	p>0.05	1.5	2					2								1
dTDP-rhamnosyl transferase RfbF (EC2.-.-.-)	p>0.05	1.5	2		2								1
Serine-protein kinase RsbW (EC2.7.11.1)	p>0.05	1.5	2					2			1
FIG00412663: hypothetical protein	p>0.05	1.5	2		2						1
Lactoylglutathione lyase, YQJC B.subtilis ortholog	p>0.05	1.5	2			2					1
FIG00896953: hypothetical protein	p>0.05	1.5	2					2								1
FIG01229324: hypothetical protein	p>0.05	1.5	2							2						1
FIG00404088: hypothetical protein	p>0.05	1.5	2					2				1
Putative terminase large subunit	p>0.05	1.5	2						2								1
FIG00414089: hypothetical protein	p>0.05	1.5	2		2								1
FIG00937155: hypothetical protein	p>0.05	1.5	2						2		1
FIG00412616: hypothetical protein	p>0.05	1.5	2			2									1
FIG00415943: hypothetical protein	p>0.05	1.5	2			1							2
FIG00413343: hypothetical protein	p>0.05	1.5	2							1							2
Modification methylase (EC2.1.1.37)	p>0.05	1.5	2		1									2
RND efflux system, membrane fusion protein CmeA	p<0.05	1.46154	13	2	2	1	2	2	2	2	1	1	1	1		1	1
Galactoside O-acetyltransferase (EC2.3.1.18)	p>0.05	1.46154	13	1	1	1	2	2	4	1	1	2	1	1		1	1
Subtilisin-like serine proteases	p>0.05	1.46154	13	1	2	1	2	2	2	1		1	1	2	1	2	1
Biotin synthesis protein BioC	p>0.05	1.46154	13	2	1	1	2	2	1	2	1		1	1	2	1	2
Probable ABC transporter permease	p>0.05	1.45455	11	2		2	1	1	2	2	1	2	1	1			1
BexA, multidrug efflux pump	p>0.05	1.45455	11		3	1	1	1	2		1	3	1	1	1		1
Outer membrane component of tripartite multidrug resistance system	p>0.05	1.45455	11		1	1	1	2	2		1	2		2	2	1	1
FIG00896977: hypothetical protein	p<0.05	1.44444	9	1	1	1		2	1	1	2				2	2
Capsule biosynthesis protein capA	p>0.05	1.44444	9	1	1	2	2	2	2	1		1	1
Histidine ammonia-lyase (EC4.3.1.3)	p>0.05	1.44444	9	2	1	1	2	2	1	2					1		1
Two-component system sensor histidine kinase/response regulator, hybrid	p>0.05	1.44444	9	2		2	1	1		2	2		1	1		1
UPF0028 protein YchK	p>0.05	1.44444	9	1	1	1	2	2	2	1			2		1
L,L-diaminopimelate aminotransferase (EC2.6.1.83)	p<0.05	1.42857	14	1	1	1	1	1	1	1	2	2	1	2	2	2	2
4-hydroxy-tetrahydrodipicolinate synthase (EC4.3.3.7)	p<0.05	1.42857	14	2	1	2	2	2	2	2	1	1	1	1	1	1	1
Ketol-acid reductoisomerase (EC1.1.1.86)	p<0.05	1.42857	14	2	1	2	2	2	2	2	1	1	1	1	1	1	1
Choloylglycine hydrolase (EC3.5.1.24)	p<0.05	1.42857	14	2	2	2	2	2	1	2	1	1	1	1	1	1	1
Nucleoside 5-triphosphatase RdgB (dHAPTP, dITP, XTP-specific) (EC3.6.1.15)	p<0.05	1.42857	14	1	2	2	2	2	2	1	1	1	2	1	1	1	1
ATP:Cob(I)alamin adenosyltransferase (EC2.5.1.17)	p<0.05	1.42857	14	2	2	2	2	1	1	2	1	1	2	1	1	1	1
Pyruvate formate-lyase activating enzyme (EC1.97.1.4)	p<0.05	1.42857	14	2	1	1	2	2	2	2	1	2	1	1	1	1	1
FIG01289191: hypothetical protein	p>0.05	1.42857	7				2	2			1	2		1	1	1
Conjugative transposon protein TraP; DNA primase (EC2.7.7.-)	p>0.05	1.42857	7	2		1		1	1	1	2				2
POTASSIUM/PROTON ANTIPORTER ROSB	p>0.05	1.42857	14	1	2	1	2	3	1	2	2	1	1	1	1	1	1
DNA helicase	p>0.05	1.42857	14	2	1	1	3	3	1	1	1	1	1	2	1	1	1
1-acyl-sn-glycerol-3-phosphate acyltransferase (EC2.3.1.51)	p>0.05	1.42857	14	2	1	1	2	2	1	2	1	1	1	1	2	1	2
D-mannonate oxidoreductase (EC1.1.1.57)	p>0.05	1.42857	14	2	1	1	2	2	2	1	1	1	1	2	1	1	2
2-C-methyl-D-erythritol 4-phosphate cytidylyltransferase (EC2.7.7.60)	p>0.05	1.42857	14	2	2	1	1	1	1	1	1	2	1	1	2	2	2
ATPase involved in DNA repair	p>0.05	1.42857	7	2			1			1				2	1	2	1
FIG00407458: hypothetical protein	p>0.05	1.42857	7		1			2	1		3			1	1	1
Triosephosphate isomerase (EC5.3.1.1)	p>0.05	1.42857	14	1	1	1	2	2	2	1	2	2	1	1	2	1	1
tRNA-specific adenosine-34 deaminase (EC3.5.4.-)	p>0.05	1.42857	14	1	1	1	2	2	2	1	1	1	1	2	2	1	2
Outer membrane vitamin B12 receptor BtuB	p>0.05	1.42857	14	1	1	1	2	2	2	1	1	2	1	1	2	1	2
two-component sensor histidine kinase	p>0.05	1.42857	7						1		2	1	1	1	2	2
FIG00897594: hypothetical protein	p<0.05	1.41667	12	2	1	1	1	1	1	1	2	2			2	2	1
Related to F420H2-dehydrogenase, beta subunit	p>0.05	1.41667	12	2	1	2	1	1	2	1	2		2	1	1	1
Isopentenyl-diphosphate delta-isomerase (EC5.3.3.2)	p>0.05	1.41667	12		2	2	2	2	2		1	1	1	1	1	1	1
beta-hexosaminidase precursor	p>0.05	1.4	5				2	2	1						1	1
FIG01092542: hypothetical protein	p>0.05	1.4	5				1	2	2				1		1
Alpha-galactosidase precursor (EC3.2.1.22)	p>0.05	1.4	10	1			1	3	2	1			2	1	1	1	1
UPF0398 protein ABC2016	p>0.05	1.4	5	1	1				3		1				1
predicted protein	p>0.05	1.4	5	1					1		1	3					1
FIG00896888: hypothetical protein	p>0.05	1.4	10		1	1		1		2		1	1	1	1	1	4
FIG00403811: hypothetical protein	p>0.05	1.4	5		1			2	1		2					1
FIG00897980: hypothetical protein	p>0.05	1.4	5		1			2	1		2					1
FIG00403140: hypothetical protein	p>0.05	1.4	5		1			2	1		2					1
FIG00899363: hypothetical protein	p>0.05	1.4	5		1			2	1		2					1
FIG00898215: hypothetical protein	p>0.05	1.4	5		1			2	1		2					1
FIG00404129: hypothetical protein	p>0.05	1.4	5		1			2	1		2					1
FIG00897793: hypothetical protein	p>0.05	1.4	5		1			2	1		2					1
Toprim domain protein	p>0.05	1.4	10	2	1			1	2	1	1	2		1	1	2
transcriptional regulator, putative	p>0.05	1.4	5	1		2		1		2						1
Oxygen-insensitive NAD(P)H nitroreductase	p>0.05	1.4	5									1		2	1	1	2
TPR-repeat-containing proteins	p>0.05	1.4	5	2	1			1	1	2
Ribosomal-protein-S18p-alanine acetyltransferase (EC2.3.1.-)	p>0.05	1.4	5	1			1	2	2	1
FIG00897230: hypothetical protein	p>0.05	1.4	5		1	2	1	1	2
FIG00410804: hypothetical protein	p>0.05	1.4	5	1		2			1	2			1
probable glycosyl transferase	p>0.05	1.4	5			1	1		1	2				2
FIG00897313: hypothetical protein	p>0.05	1.4	5		1		2	1		1		2
pectate lyase L precursor	p>0.05	1.4	5		1			1	2	1			2
GMP synthase [glutamine-hydrolyzing] (EC6.3.5.2)	p<0.05	1.38462	13	2	2	2	2	2		1	1	1	1	1	1	1	1
O-succinylbenzoic acid-CoA ligase (EC6.2.1.26)	p<0.05	1.38462	13	2	1	1	2	2	2	2	1	1		1	1	1	1
Co-activator of prophage gene expression IbrA	p<0.05	1.38462	13	2	1	2	1	2	2	2	1		1	1	1	1	1
3-oxoacyl-[acyl-carrier-protein] synthase, KASIII (EC2.3.1.180)	p<0.05	1.38462	13	1	1	3	2	2		2	1	1	1	1	1	1	1
Phosphoserine phosphatase (EC3.1.3.3)	p<0.05	1.38462	13	3	1	2	2	2	1	1	1	1		1	1	1	1
Hydrolase (HAD superfamily) in cluster with DUF1447	p>0.05	1.38462	13	1	1		2	2	2	1	1	2	1	1	1	1	2
PhnO protein	p>0.05	1.38462	13	2	1	1	1	1	2	2	1		1	1	1	3	1
Bicyclomycin resistance protein	p>0.05	1.375	8	1	2						1		1	1	2	2	1
L-asparaginase (EC3.5.1.1)	p>0.05	1.375	8	1	3		1	1	1	1	1		2
N-Acetylneuraminate cytidylyltransferase (EC2.7.7.43)	p>0.05	1.375	8	1	1	2					1	2		2		1	1
Glutaminase (EC3.5.1.2)	p>0.05	1.375	8	2	1	2	1	1	1	2			1
L-asparaginase I, cytoplasmic (EC3.5.1.1)	p<0.05	1.36364	11	1		2	2	2	2	1		1		1	1	1	1
Acetyl-CoA hydrolase (EC3.1.2.1)	p>0.05	1.36364	11	1		1			1	1	2	1	1	2	2	1	2
lipoprotein, putative	p>0.05	1.36364	11	1	2		1		1	1	2	2		1	2	1	1
2-succinyl-5-enolpyruvyl-6-hydroxy-3-cyclohexene-1-carboxylic-acid synthase (EC2.2.1.9)	p>0.05	1.36364	11	1			1	1	1	3	3	1		1	1	1	1
Cysteine synthase (EC2.5.1.47)	p<0.05	1.35714	14	1	2	2	2	2	2	1	1	1	1	1	1	1	1
Flavodoxin 1	p<0.05	1.35714	14	2	2	1	2	2	2	1	1	1	1	1	1	1	1
Chloride channel protein	p<0.05	1.35714	14	1	1	1	1	1	1	1	1	2	2	2	2	1	2
Mlc, transcriptional repressor of MalT (the transcriptional activator of maltose regulon) and manXYZ operon	p<0.05	1.35714	14	1	1	1	1	1	1	1	1	2	1	2	2	2	2
Single-stranded DNA-binding protein	p>0.05	1.35714	14	2	1	1	2	2	2	1	1	1	1	1	1	1	2
2-deoxy-D-gluconate 3-dehydrogenase (EC1.1.1.125)	p>0.05	1.35714	14	2	1	2	1	1	2	2	1	1	1	1	2	1	1
Uracil-DNA glycosylase, family 1	p>0.05	1.35714	14	1	2	2	2	2	1	1	1	1	1	1	2	1	1
Ferritin-like protein 2	p>0.05	1.35714	14	1	2	1	1	3	1	2	1	1	1	1	1	1	2
Transporter	p>0.05	1.35714	14	3	1	1	1	2	1	2	1	1	2	1	1	1	1
MutS-related protein, family 1	p>0.05	1.35714	14	1	1	2	2	2	1	1	1	2	1	1	1	2	1
ATP-dependent DNA helicase RecG (EC3.6.1.-)	p>0.05	1.35714	14	1	1	1	2	2	2	1	2	2	1	1	1	1	1
Ribosomal-protein-S5p-alanine acetyltransferase	p>0.05	1.35714	14	1	1	1	2	2	1	1	1	2	2	1	1	2	1
Dienelactone hydrolase and related enzymes	p>0.05	1.35714	14	2	1	1	1	2	1	1	3	1	1	1	1	1	2
Serine acetyltransferase (EC2.3.1.30)	p>0.05	1.35714	14	1	1	1	1	3	1	1	3	1	1	1	2	1	1
Acetyl-coenzyme A carboxyl transferase alpha chain (EC6.4.1.2); Acetyl-coenzyme A carboxyl transferase beta chain (EC6.4.1.2); Propionyl-CoA carboxylase beta chain (EC6.4.1.3)	p<0.05	1.33333	12		1	1	2	2	2	2	1	1		1	1	1	1
Beta-1,3(4)-glucanase precursor (EC3.2.1.6)	p>0.05	1.33333	6				2	2	1			1			1	1
putative ATP-binding protein	p>0.05	1.33333	6	1	1					1	2		1		2
Cell division inhibitor	p>0.05	1.33333	6				1	1	1					1	2		2
L-fuco-beta-pyranose dehydrogenase (EC1.1.1.122)	p>0.05	1.33333	9	1	1		2	2	2	1		1		1			1
Transcriptional regulator, ArsR family	p>0.05	1.33333	9	1	1	1	2	2	2					1	1		1
mobilization protein BmgB	p>0.05	1.33333	6		2	1		2		1	1				1
Probable lipase (EC3.1.1.1)	p>0.05	1.33333	6			2	1	2	1		1					1
Phage terminase, large subunit	p>0.05	1.33333	6		1		1		2	2			1	1
Type I restriction enzyme, M subunit	p>0.05	1.33333	6		1	1					2			1	1		2
DNA topoisomerase III, Bacteroidales-type (EC5.99.1.2)	p>0.05	1.33333	9	1	1	1		1	3	2		1			1	1
Lipid carrier : UDP-N-acetylgalactosaminyltransferase (EC2.4.1.-)	p>0.05	1.33333	6	1		3				1			1		1	1
RagB/SusD domain protein	p>0.05	1.33333	9	2	3	1	1	1	1	1	1	1
FIG00937915: hypothetical protein	p>0.05	1.33333	6		1		1	1	3						1	1
FIG00406340: hypothetical protein	p>0.05	1.33333	9	1	1			2	1		1		1	1	2	2
ABC-type multidrug transport system, ATPase component	p>0.05	1.33333	6	1		1	1	2	2	1
Sirohydrochlorin cobaltochelatase CbiK (EC4.99.1.3)	p>0.05	1.33333	6	1	2	2	1			1			1
FIG00408893: hypothetical protein	p>0.05	1.33333	6							2	2		1	1	1		1
Outer membrane efflux protein	p>0.05	1.33333	3									2	1				1
Adult brain protein 239-like protein	p>0.05	1.33333	3										1	2		1
Resolvase	p>0.05	1.33333	3	2	1										1
FIG00897168: hypothetical protein	p>0.05	1.33333	3				2						1	1
FIG00405746: hypothetical protein	p>0.05	1.33333	3	2			1			1
Oligohyaluronate lyase (EC4.2.2.-)	p>0.05	1.33333	3	1			1	2
Predicted transcriptional regulators	p>0.05	1.33333	3	1				2	1
FIG00404371: hypothetical protein	p>0.05	1.33333	3	2					1	1
FIG00407803: hypothetical protein	p>0.05	1.33333	3	1		1				2
Fe3+ ABC transporter, ATP-binding protein	p>0.05	1.33333	3				1	2	1
Chromosome (plasmid) partitioning protein ParB; Stage 0 sporulation protein J	p>0.05	1.33333	3	1					2	1
FIG01129619: hypothetical protein	p>0.05	1.33333	3		2			1	1
FIG01093301: hypothetical protein	p>0.05	1.33333	3				2	1	1
Lactoylglutathione lyase and related lyases	p>0.05	1.33333	3				1	1	2
FIG00899089: hypothetical protein	p>0.05	1.33333	3				2	1	1
DNA primase/helicase (EC2.7.7.-)	p>0.05	1.33333	3		2	1				1
FIG00937318: hypothetical protein	p>0.05	1.33333	3		1	2				1
FIG00937196: hypothetical protein	p>0.05	1.33333	3								1				1	2
Type III restriction enzyme, res subunit:DEAD/DEAH box helicase, N-terminal	p>0.05	1.33333	3									1		2	1
FIG00408054: hypothetical protein	p>0.05	1.33333	3								2		1		1
Methyl-accepting chemotaxis protein	p>0.05	1.33333	3									1		2	1
DEAD/DEAH box helicase-like protein	p>0.05	1.33333	3									1		2	1
serine/threonine protein kinase	p>0.05	1.33333	3	2		1								1
D-glycero-D-manno-heptose 1-phosphate guanosyltransferase	p>0.05	1.33333	3	2					1					1
dipeptidase	p>0.05	1.33333	3	1						2						1
similar to (EMBL:AL117211) YPMT1.20C, Yersinia pestis CO-92 hypothetical protein from plasmid pMT1; similar to (EMBL:AF074611) Y1035, Yersinia pestis KIM5 hypothetical protein from plasmid pMT1; blastn and dotplot analyses suggest that an insertion event has taken place at this point as compared to Yersinia pestis pMT1	p>0.05	1.33333	3		1		2								1
putative esterase	p>0.05	1.33333	3				1	2				1
Protein containing cell adhesion domain	p>0.05	1.33333	3				2		1							1
O-actetyl transferase related protein	p>0.05	1.33333	3			1	2				1
Arabinan endo-1,5-alpha-L-arabinosidase A	p>0.05	1.33333	3			2		1							1
Alpha-N-arabinofuranosidase 2 (EC3.2.1.55)	p>0.05	1.33333	3			2			1				1
conserved hypothetical protein, putative S-layer related protein precursor	p>0.05	1.33333	3					1	2				1
putative antirepressor	p>0.05	1.33333	3		1				2		1
S-layer related protein precursor, sialic acid-specific 9-O-acetylesterase	p>0.05	1.33333	3					2	1				1
DNA double-strand break repair Rad50 ATPase	p>0.05	1.33333	3		1						1	2
FIG00412524: hypothetical protein	p>0.05	1.33333	3							1				1			2
Carboxylesterase type B	p>0.05	1.33333	3			1							1		2
FIG00939935: hypothetical protein	p>0.05	1.33333	3	1											1		2
FIG00412533: hypothetical protein	p>0.05	1.33333	3		1						2				1
putative integrase/recombinase	p>0.05	1.33333	3				1			1	2
protein of unknown function DUF1016	p>0.05	1.33333	3	1				1				2
putative pyrogenic exotoxin B	p>0.05	1.33333	3			1			1				2
FIG00406190: hypothetical protein	p>0.05	1.33333	3	2							1						1
Phage tail length tape-measure protein	p>0.05	1.33333	3						2		1		1
FIG00404777: hypothetical protein	p>0.05	1.33333	3		1				1		2
Xylulose kinase (EC2.7.1.17)	p<0.05	1.30769	13	1	1	2	2	2	2	1	1	1	1	1	1		1
4-carboxymuconolactone decarboxylase (EC4.1.1.44)	p>0.05	1.30769	13		1	1	2	1	1	1	2	1	2	1	1	1	2
Alpha-ribazole-5'-phosphate phosphatase (EC3.1.3.73)	p>0.05	1.30769	13	2	1	1	1	1		2	1	2	1	1	1	2	1
Arsenate reductase (EC1.20.4.1)	p>0.05	1.3	10	1	1	1	2	2	1	2				1	1		1
peptidase, M23/M37 family	p<0.05	1.28571	14	1	1	1	1	1	1	1	2	2	2	1	1	2	1
Cell division protein DivIC (FtsB), stabilizes FtsL against RasP cleavage	p<0.05	1.28571	14	1	1	2	2	2	2	1	1	1	1	1	1	1	1
N-acetylglutamate synthase (EC2.3.1.1)	p<0.05	1.28571	14	2	1	1	2	2	1	2	1	1	1	1	1	1	1
Potassium uptake protein TrkH	p<0.05	1.28571	14	2	1	1	1	2	2	2	1	1	1	1	1	1	1
Phenylalanyl-tRNA synthetase beta chain (EC6.1.1.20)	p<0.05	1.28571	14	1	2	1	2	2	2	1	1	1	1	1	1	1	1
Ribonucleotide reductase of class III (anaerobic), large subunit (EC1.17.4.2)	p<0.05	1.28571	14	2	1	2	1	2	1	2	1	1	1	1	1	1	1
Tryptophan synthase beta chain like (EC4.2.1.20)	p<0.05	1.28571	14	1	1	2	2	2	2	1	1	1	1	1	1	1	1
Thiamin biosynthesis lipoprotein ApbE	p<0.05	1.28571	14	1	2	1	2	2	2	1	1	1	1	1	1	1	1
3-demethylubiquinone-9 3-methyltransferase (EC2.1.1.64)	p<0.05	1.28571	14	2	1	2	1	1	2	2	1	1	1	1	1	1	1
Thiol peroxidase, Tpx-type (EC1.11.1.15)	p<0.05	1.28571	14	1	1	1	1	1	1	1	1	1	2	2	2	1	2
Putative sulfatase (EC3.1.6.-)	p>0.05	1.28571	7		2		1	2			1		1	1	1
Glycogen phosphorylase (EC2.4.1.1)	p>0.05	1.28571	14	1	2	1	1	3	1	2	1	1	1	1	1	1	1
3,4-dihydroxy-2-butanone 4-phosphate synthase (EC4.1.99.12); GTP cyclohydrolase II (EC3.5.4.25)	p>0.05	1.28571	14	2	1	2	1	1	1	2	1	1	1	1	2	1	1
ClpB protein	p>0.05	1.28571	14	2	1	1	1	1	1	1	2	1	2	1	1	1	2
conserved hypothetical protein with relaxase/mobilization nuclease domain	p>0.05	1.28571	7	1	1	1		1			1				1	3
Acetyltransferase	p>0.05	1.28571	7	2		1	1	1		2		1	1
putative transmembrane protein	p>0.05	1.28571	7	2	1		1	1	2		1			1
Uncharacterized protein YphG, TPR-domain containing	p>0.05	1.28571	7	1		2		2	1	1			1			1
FIG00417797: hypothetical protein	p>0.05	1.28571	7	2		1		2	1	1		1			1
FIG00898363: hypothetical protein	p>0.05	1.28571	7		1	1					2		1	1	1		2
DNA polymerase III alpha subunit (EC2.7.7.7)	p>0.05	1.28571	14	1	2	1	1	1	1	1	2	1	1	1	1	1	3
Oxidoreductase	p>0.05	1.28571	14	3	1	1	1	1	2	1	2	1	1	1	1	1	1
Polysaccharide biosynthesis protein	p>0.05	1.28571	14	1	1	3	1	1	1	2	1	1	1	2	1	1	1
ThiF family protein, ubiquitin-activating enzyme	p>0.05	1.28571	7			1				2	2		1	1	1		1
CRISPR-associated protein Cas1	p>0.05	1.28571	7	1					1			3	1		1	1	1
FIG00896355: hypothetical protein	p>0.05	1.28571	7					2	1	1	1	1		1	2
putative glycosyltransferase - possibly involved in cell wall localization and side chain formation of rhamnose-glucose polysaccharide	p>0.05	1.28571	14	1	2	1	1	1	2	1	2	1	1	1	1	1	2
FIG00896819: hypothetical protein	p>0.05	1.28571	14	1	1	1	1	2	2	1	1	1	2	1	1	1	2
Pirin	p>0.05	1.28571	7	1	1	1	1	2	2	1
endonuclease/exonuclease/phosphatase family precursor (38.1 kD) (5F605)	p>0.05	1.28571	7	2	1		1	1	1	2			1
Methylglyoxal synthase (EC4.2.3.3)	p>0.05	1.28571	7		2	1	1	2	1	1		1
Exonuclease SbcC	p<0.05	1.27273	11	1		1	1	1	1	1	1	2		1	2		2
Glycosyl hydrolase, family 88	p>0.05	1.27273	11	2	2		1	2	1	1	1	1	1	1	1
sodium/iodide co-transporter	p>0.05	1.27273	11	1	1	1	2	2	2	1	1	1	1			1
L-rhamnose-proton symporter	p>0.05	1.27273	11	2	1	2	1	1	1	2	1		1	1	1
FIG00936597: hypothetical protein	p>0.05	1.27273	11	1	1	1			1	2	2	1		1	1	2	1
Multiple antibiotic resistance protein marC	p<0.05	1.25	12	1	2		1	2	1	2	1	1		1	1	1	1
NADH-dependent butanol dehydrogenase A (EC1.1.1.-)	p<0.05	1.25	12	1	1	1	1	1		1	1		1	2	2	2	1
FIG00403293: hypothetical protein	p>0.05	1.25	8		1		1	2	2		1		1		1		1
Gll3707 protein	p>0.05	1.25	8	1	1	1			1		2		2	1	1
two-component system sensor histidine kinase/response	p>0.05	1.25	8		2	1	1	2	1		1	1			1
CDP-diacylglycerol-glycerol-3-phosphate 3-phosphatidyltransferase (EC2.7.8.5)	p>0.05	1.25	8		1	1	2	2	1		1		1		1
putative sulfatase	p>0.05	1.25	12	1	1	1	1	1	2	1	1			2	2	1	1
putative NADH dehydrogenase/NAD(P)H nitroreductase	p>0.05	1.25	12	2	1	1		1		2	2	1	1	1	1	1	1
Methyl-directed repair DNA adenine methylase (EC2.1.1.72)	p>0.05	1.25	4		1			2				1				1
TonB-dependent receptor, putative	p>0.05	1.25	4			1			1		2		1
Phosphohydrolase (MutT/nudix family protein)	p>0.05	1.25	4		1					1	1				2
Cell well associated RhsD protein	p>0.05	1.25	4					1	2		1		1
FIG00897215: hypothetical protein	p>0.05	1.25	4	1		2						1				1
glycosyl transferase, family 8	p>0.05	1.25	4					2	1			1			1
FIG00898506: hypothetical protein	p>0.05	1.25	4		2			1								1	1
chondroitinase AC precursor	p>0.05	1.25	4		2	1							1	1
Hypothetical protein clustered with UpdY	p>0.05	1.25	4	1						2	1		1
FIG00898505: hypothetical protein	p>0.05	1.25	4					1	1		2					1
unknown	p>0.05	1.25	4			1	1				1		2
Putative ATP/GTP binding protein	p>0.05	1.25	4	1		1						2		1
FIG00405424: hypothetical protein	p>0.05	1.25	4		1				1		2					1
FIG00897411: hypothetical protein	p>0.05	1.25	4					1	1		2					1
N-acetylgalactosamine-6-sulfatase	p>0.05	1.25	12	1	1	1		1	2	1		1	2	1	1	2	1
Cytochrome c biogenesis protein CcsA	p>0.05	1.25	8				1	1	2		1	2		1	1		1
Transcriptional regulator, XRE family	p>0.05	1.25	8		1			2		1		2	1		1	1	1
oxidoreductase of aldo/keto reductase family, subgroup 1	p>0.05	1.25	8	2		1				1	2		1		1	1	1
Undecaprenyl-phosphate galactosephosphotransferase (EC2.7.8.6)	p>0.05	1.25	8	1	1	1	1	1	3	1				1
Peptidase, S41 family	p>0.05	1.25	4						1		2		1		1
3-hydroxydecanoyl-[ACP] dehydratase (EC4.2.1.60)	p>0.05	1.25	4								1		2		1	1
FIG00404266: hypothetical protein	p>0.05	1.25	4									1		1	2	1
Il-IS_2, transposase	p>0.05	1.25	4		1		1	2						1
Cytochrome c552 precursor (EC1.7.2.2)	p>0.05	1.25	4				2	1	1			1
putative hexose phosphate transport protein	p>0.05	1.25	4				2	1	1		1
endo-beta-N-acetylglucosaminidase	p>0.05	1.25	4			1		1	1							2
putative hemolysin secretion protein	p>0.05	1.25	4	1		1			2	1
chitin deacetylase	p>0.05	1.25	4	1	1			1	2
FIG00937326: hypothetical protein	p>0.05	1.25	4			1		2	1	1
Error-prone repair protein UmuD	p>0.05	1.25	4								2	1	1				1
VgrG protein	p>0.05	1.25	4								1		1	1			2
DNA-damage-inducible protein D	p>0.05	1.25	4	1			2			1		1
FIG00403804: hypothetical protein	p>0.05	1.25	4		1			2	1		1
putative outer membrane receptor	p>0.05	1.25	4	1				2		1						1
FIG00402950: hypothetical protein	p>0.05	1.25	4	1		1				2	1
FIG00897525: hypothetical protein	p>0.05	1.25	4				1	2	1							1
FIG00403362: hypothetical protein	p>0.05	1.25	4	1	1				2		1
N-acetylmuramoyl alanine amidase	p>0.05	1.25	4		1		2		1				1
bifunctional deaminase-reductase domain protein	p>0.05	1.25	4							1	1				1	2
putative cytoplasmic protein	p>0.05	1.25	4							1	1	2			1
FIG00415902: hypothetical protein	p>0.05	1.25	4		1						1	1				2
Aspartyl-tRNA(Asn) amidotransferase subunit B (EC6.3.5.6); Glutamyl-tRNA(Gln) amidotransferase subunit B (EC6.3.5.7)	p>0.05	1.25	4					1						2		1	1
Biotin carboxyl carrier protein of acetyl-CoA carboxylase; Biotin carboxyl carrier protein	p>0.05	1.23077	13	1	1	1	2	2	2	1	1	1		1	1	1	1
Biotin carboxylase of acetyl-CoA carboxylase (EC6.3.4.14)	p>0.05	1.23077	13	1	1	1	2	2	2	1	1	1		1	1	1	1
Co-activator of prophage gene expression IbrB	p>0.05	1.23077	13	2	1	1	1	1	2	2	1		1	1	1	1	1
FKBP-type peptidyl-prolyl cis-trans isomerase FkpA precursor (EC5.2.1.8)	p>0.05	1.23077	13	2	1	1	1	1	1	2	1	1		1	2	1	1
Outer membrane protein romA	p<0.05	1.22222	9				1	2	2		1	1		1	1	1	1
3-oxoacyl-[acyl-carrier-protein] synthase, KASI (EC2.3.1.41)	p>0.05	1.22222	9	1			1	1		1	2		2		1	1	1
FIG00937377: hypothetical protein	p>0.05	1.22222	9	1	1		1	1			1		1	1	2	2
Hyaluronidase	p>0.05	1.22222	9	1		1			1	1			1	2	1	1	2
Cobalt-zinc-cadmium resistance protein CzcD	p>0.05	1.22222	9				1	1	1		1	2		1	1	2	1
Neuraminidase NanP	p>0.05	1.22222	9	1	1		1	2	2	1			1	1			1
FIG00935709: hypothetical protein	p>0.05	1.21429	14	1	1	1	1	1	1	1	2	1	2	1	1	2	1
FIG01057005: hypothetical protein	p>0.05	1.21429	14	1	2	1	2	1	2	1	1	1	1	1	1	1	1
Cell division protein FtsI [Peptidoglycan synthetase] (EC2.4.1.129)	p>0.05	1.21429	14	2	1	1	1	2	1	2	1	1	1	1	1	1	1
FIG00897756: hypothetical protein	p>0.05	1.21429	14	1	1	1	2	2	2	1	1	1	1	1	1	1	1
Enoyl-[acyl-carrier-protein] reductase [FMN] (EC1.3.1.9)	p>0.05	1.21429	14	1	1	1	2	2	2	1	1	1	1	1	1	1	1
3-oxoacyl-[acyl-carrier protein] reductase paralog (EC1.1.1.100)	p>0.05	1.21429	14	1	1	1	2	2	2	1	1	1	1	1	1	1	1
Deoxyribose-phosphate aldolase (EC4.1.2.4)	p>0.05	1.21429	14	1	1	1	2	2	2	1	1	1	1	1	1	1	1
Histidinol-phosphate aminotransferase (EC2.6.1.9)	p>0.05	1.21429	14	1	1	2	2	2	1	1	1	1	1	1	1	1	1
probable beta-D-galactosidase	p>0.05	1.21429	14	1	1	2	2	2	1	1	1	1	1	1	1	1	1
Electron transfer flavoprotein, beta subunit	p>0.05	1.21429	14	1	1	1	1	1	1	1	2	1	1	1	2	2	1
Electron transfer flavoprotein, alpha subunit	p>0.05	1.21429	14	1	1	1	1	1	1	1	2	1	1	1	2	2	1
DNA-binding response regulator	p>0.05	1.21429	14	1	1	1	1	1	1	1	2	1	1	2	1	1	2
Ribonuclease Z (EC3.1.26.11)	p>0.05	1.21429	14	1	1	1	1	1	1	1	1	1	1	2	2	1	2
Metal dependent hydrolase (EC3.-.-.-)	p>0.05	1.21429	14	1	1	1	1	1	1	1	1	1	1	2	2	1	2
D-alanyl-D-alanine carboxypeptidase (EC3.4.16.4)	p>0.05	1.21429	14	1	1	1	3	1	2	1	1	1	1	1	1	1	1
Methyltransferase (EC2.1.1.-)	p>0.05	1.21429	14	1	1	1	2	3	1	1	1	1	1	1	1	1	1
Cytochrome c-type biogenesis protein DsbD, protein-disulfide reductase (EC1.8.1.8)	p>0.05	1.21429	14	1	1	1	3	2	1	1	1	1	1	1	1	1	1
Ribosome recycling factor	p>0.05	1.21429	14	1	1	1	1	1	1	1	1	1	1	1	1	4	1
Probable zinc protease pqqL (EC3.4.99.-)	p>0.05	1.21429	14	1	1	1	1	1	2	1	2	2	1	1	1	1	1
Membrane proteins related to metalloendopeptidases	p>0.05	1.21429	14	2	1	1	1	2	1	1	2	1	1	1	1	1	1
Probable poly(beta-D-mannuronate) O-acetylase (EC2.3.1.-)	p>0.05	1.21429	14	1	2	2	1	1	1	1	2	1	1	1	1	1	1
Adenylate kinase (EC2.7.4.3)	p>0.05	1.21429	14	2	1	1	1	1	1	2	1	1	1	1	2	1	1
3-deoxy-D-manno-octulosonate 8-phosphate phosphatase (EC3.1.3.45)	p>0.05	1.21429	14	1	2	1	1	1	2	1	1	1	2	1	1	1	1
metallo-beta-lactamase family protein	p>0.05	1.21429	14	1	1	1	1	1	2	2	1	2	1	1	1	1	1
1,4-dihydroxy-2-naphthoate polyprenyltransferase (EC2.5.1.74)	p>0.05	1.21429	14	1	2	2	1	1	1	1	1	1	2	1	1	1	1
5'-methylthioadenosine nucleosidase (EC3.2.2.16); S-adenosylhomocysteine nucleosidase (EC3.2.2.9)	p>0.05	1.21429	14	1	2	2	1	1	1	1	1	1	2	1	1	1	1
alternate gene name: yzbB	p>0.05	1.21429	14	1	2	2	1	1	1	1	1	1	2	1	1	1	1
RteB, two-component system response regulator	p>0.05	1.21429	14	1	2	1	1	1	1	1	2	1	1	2	1	1	1
Chaperone protein DnaK	p>0.05	1.21429	14	1	1	1	1	1	1	2	1	1	1	1	3	1	1
FIG00897055: hypothetical protein	p<0.05	1.2	10	1	1	1	1	1	1	1	2				2	1
Putative permease of the Na+:galactoside symporter family	p>0.05	1.2	5		1			2			1				1	1
IAA acetyltransferase (EC2.3.1.-)	p>0.05	1.2	5		1	2						1	1	1
FIG00402755: hypothetical protein	p>0.05	1.2	5		1			1	1		2					1
putative hemagglutinin	p>0.05	1.2	5		1			1	1		2					1
FIG00896847: hypothetical protein	p>0.05	1.2	5		1			1	1		2					1
FIG00897171: hypothetical protein	p>0.05	1.2	5		1			1	1		2					1
FIG00899176: hypothetical protein	p>0.05	1.2	5		1			1	1		2					1
putative cell wall endopeptidase family protein	p>0.05	1.2	5		1			1	1		2					1
FIG00899284: hypothetical protein	p>0.05	1.2	5		1			1	1		2					1
FIG00898120: hypothetical protein	p>0.05	1.2	5		1			1	1		2					1
FIG00897775: hypothetical protein	p>0.05	1.2	5		1			1	1		2					1
FIG00408532: hypothetical protein	p>0.05	1.2	5		1			1	1		2					1
Quaternary ammonium compound-resistance protein SugE	p>0.05	1.2	10				1	1	1		2	1	1	1	1	2	1
Thiamin-regulated outer membrane receptor Omr1	p>0.05	1.2	10	1	2	2	1	1	1	1	1		1		1
Endo-1,4-beta-mannosidase	p>0.05	1.2	5		1	1					1				1	2
FIG00405830: hypothetical protein	p>0.05	1.2	5	1		2				1	1	1
Flagellar motor rotation protein MotB	p>0.05	1.2	5				1	2	1					1			1
Alkaline phosphodiesterase I (EC3.1.4.1); Nucleotide pyrophosphatase (EC3.6.1.9)	p>0.05	1.2	10	1	2	1	1		1	1			1	1		2	1
Tetracenomycin polyketide synthesis O-methyltransferase TcmP (EC2.1.1.-)	p>0.05	1.2	5								1	1	2			1	1
Carotenoid cis-trans isomerase (EC5.2.-.-)	p>0.05	1.2	5								2		1		1	1	1
FIG00936914: hypothetical protein	p>0.05	1.2	5		2	1	1	1	1
repA	p>0.05	1.2	5					1			1	2			1	1
Sugar phosphate isomerase/epimerase	p>0.05	1.2	5			1	1	1	2							1
DNA primase/helicase	p>0.05	1.2	5	1			1	2	1	1
Transglycosylase-associated protein	p>0.05	1.2	5	1			1	1	2	1
ISSpo3, transposase	p>0.05	1.2	5	2	1		1	1		1
L-lactate permease	p>0.05	1.2	5	1			1	1	1	2
FIG00412494: hypothetical protein	p>0.05	1.2	5	1			1	2	1	1
Lipopolysaccharide cholinephosphotransferase LicD1 (EC2.7.8.-)	p>0.05	1.2	5		1	1	2	1		1
FIG00405844: hypothetical protein	p>0.05	1.2	5		1	1	2	1	1
Transcriptional regulator araC family	p>0.05	1.2	5									1		1	1	1	2
FIG00897421: hypothetical protein	p>0.05	1.2	5	2	1	1				1		1
serine/threonine protein kinase related protein	p>0.05	1.2	5		1	2	1		1				1
FIG00403304: hypothetical protein	p>0.05	1.2	5			1	1	2	1					1
FIG00898875: hypothetical protein	p>0.05	1.2	5			1					2			1	1		1
mobB	p>0.05	1.2	5					1			1	2			1	1
Aquaporin Z	p<0.05	1.18182	11			1	1	2	2		1	1	1	1	1	1	1
two-component system sensor histidine kinase/response regulator, hybrid ('one component system')	p>0.05	1.18182	11	2			1	1	1	2	1	1	1	1		1	1
Arginase (EC3.5.3.1)	p>0.05	1.18182	11	1	1		1	3		1	1	1		1	1	1	1
Outer membrane assembly protein	p>0.05	1.18182	11	1			1	1	1	1	3	1		1	1	1	1
Mg(2+) transport ATPase protein C	p>0.05	1.16667	12	1		1	1	1	1	1	1	1		2	1	2	1
FIG01084850: hypothetical protein	p>0.05	1.16667	6	1				1	1	1	2		1
FIG00415983: hypothetical protein	p>0.05	1.16667	6	1	1	1		1				1			2
Sodium-dependent phosphate transporter	p>0.05	1.16667	12	2	1	1	1	1	1	2		1	1	1	1		1
Xanthan lyase	p>0.05	1.16667	12	1	2	2	1	1	1	1	1		1	1	1		1
DNA-binding protein HU	p>0.05	1.16667	12	1	1	1		1	1		2	1	1	1	1	1	2
Lactaldehyde reductase (EC1.1.1.77)	p>0.05	1.16667	12	2	1	1	1	1	1	2	1		1	1	1		1
Pyruvate carboxylase (EC6.4.1.1); Biotin carboxyl carrier protein	p>0.05	1.16667	12	2	1	1	1	1	1	2		1	1	1	1		1
ATPase	p>0.05	1.16667	6				1	1	1			2		1	1
Avirulence protein	p>0.05	1.16667	6	1			1		1					1		2	1
UPF0332 protein MJ0605	p>0.05	1.16667	6	2				1		1	1	1	1
arabinogalactan endo-1,4-beta-galactosidase	p>0.05	1.16667	6	1		2		1					1	1		1
Probable transcriptional regulator	p>0.05	1.16667	12	1	1	1	3	1	1	1		1	1	1	1		1
TonB family protein	p>0.05	1.16667	6	1						1	1	1		1			2
endo-1,4-beta-xylanase Z precursor	p>0.05	1.16667	6					1	1		1	1		1			2
FIG00937084: hypothetical protein	p>0.05	1.16667	6	1				2	1	1	1	1
Putative phosphohydrolase, Icc family	p>0.05	1.16667	6			2	1	1	1				1	1
Iduronate-2-sulfatase (EC3.1.6.13)	p>0.05	1.16667	6	2				1	1	1			1				1
FIG00402811: hypothetical protein	p>0.05	1.16667	6	1		1		2		1				1			1
FIG00939291: hypothetical protein	p>0.05	1.16667	6		2		1	1	1			1			1
FIG00938776: hypothetical protein	p>0.05	1.16667	6			1	1	1	2				1		1
FIG00411855: hypothetical protein	p>0.05	1.16667	6		1	1					2			1	1		1
Transcriptional repressor, BlaI/MecI family	p>0.05	1.16667	12	1		1	1	1	2	1	1	1	2	1	1		1
FIG00897902: hypothetical protein	p>0.05	1.16667	6								1	1	1		1	2	1
Integration host factor alpha/beta	p>0.05	1.16667	6	1			1	1	2	1		1
Chitinase (EC3.2.1.14)	p>0.05	1.16667	6	1		2	1	1	1	1
DnaD domain protein	p>0.05	1.16667	6	1	1	2	1	1	1
putative general stress protein	p>0.05	1.16667	6		1	1	1	1	2	1
Arabinosidase	p>0.05	1.16667	6	1			2	1	1	1				1
glycoside hydrolase family 2, sugar binding	p>0.05	1.16667	6	1			1	2	1	1						1
FIG00402915: hypothetical protein	p>0.05	1.16667	6		1	1	1	1	2				1
Hydroxymethylpyrimidine phosphate kinase ThiD (EC2.7.4.7)	p>0.05	1.15385	13	1	1	1	1	1	1		1	2	1	1	2	1	1
Xylanase	p>0.05	1.15385	13	1	1	1	1	2	2	1	1	1	1	1	1		1
Molybdopterin biosynthesis protein MoeB	p>0.05	1.15385	13	1	1	1		1	1	1	1	1	2	1	1	1	2
Exopolyphosphatase (EC3.6.1.11)	p>0.05	1.15385	13	1	1		1	1	1	3	1	1	1	1	1	1	1
putative methyltransferase	p>0.05	1.15385	13	1		2	1	1	1	1	1	1	2	1	1	1	1
Glucosamine-fructose-6-phosphate aminotransferase [isomerizing] (EC2.6.1.16)	p>0.05	1.15385	13	1	2	1	1	1	1	1	2	1		1	1	1	1
Acetylornithine aminotransferase (EC2.6.1.11)	p>0.05	1.14286	14	1	1	1	1	1	1	1	1	2	1	2	1	1	1
5,10-methylenetetrahydrofolate reductase (EC1.5.1.20)	p>0.05	1.14286	14	2	1	1	1	1	1	2	1	1	1	1	1	1	1
ATP-dependent Clp protease proteolytic subunit (EC3.4.21.92)	p>0.05	1.14286	14	2	2	1	1	1	1	1	1	1	1	1	1	1	1
Diaminopimelate decarboxylase (EC4.1.1.20)	p>0.05	1.14286	14	2	1	2	1	1	1	1	1	1	1	1	1	1	1
Putative membrane protein YeiH	p>0.05	1.14286	14	2	1	1	1	1	2	1	1	1	1	1	1	1	1
Asparaginyl-tRNA synthetase (EC6.1.1.22)	p>0.05	1.14286	14	2	1	1	1	1	1	2	1	1	1	1	1	1	1
Na+/H+ antiporter	p>0.05	1.14286	14	1	1	1	2	2	1	1	1	1	1	1	1	1	1
Phosphatidate cytidylyltransferase (EC2.7.7.41)	p>0.05	1.14286	14	1	1	1	2	2	1	1	1	1	1	1	1	1	1
DNA ligase (EC6.5.1.2)	p>0.05	1.14286	14	1	1	1	2	2	1	1	1	1	1	1	1	1	1
ATP synthase F0 sector subunit a (EC3.6.3.14)	p>0.05	1.14286	14	1	1	1	2	2	1	1	1	1	1	1	1	1	1
Glucose-6-phosphate isomerase (EC5.3.1.9)	p>0.05	1.14286	14	1	1	2	1	1	2	1	1	1	1	1	1	1	1
Pyrroline-5-carboxylate reductase (EC1.5.1.2)	p>0.05	1.14286	14	1	1	1	1	2	2	1	1	1	1	1	1	1	1
Pyruvate formate-lyase (EC2.3.1.54)	p>0.05	1.14286	14	2	1	1	1	1	1	2	1	1	1	1	1	1	1
Ribonucleotide reductase of class III (anaerobic), activating protein (EC1.97.1.4)	p>0.05	1.14286	14	1	1	2	1	2	1	1	1	1	1	1	1	1	1
Acetolactate synthase large subunit (EC2.2.1.6)	p>0.05	1.14286	14	1	1	1	1	1	1	1	2	2	1	1	1	1	1
Lipoprotein signal peptidase (EC3.4.23.36)	p>0.05	1.14286	14	1	1	1	1	1	1	1	1	2	2	1	1	1	1
Hexuronate transporter	p>0.05	1.14286	14	1	1	1	1	1	1	1	2	2	1	1	1	1	1
Enolase (EC4.2.1.11)	p>0.05	1.14286	14	2	1	2	1	1	1	1	1	1	1	1	1	1	1
Putative arylsulfatase regulatory protein	p>0.05	1.14286	14	2	2	1	1	1	1	1	1	1	1	1	1	1	1
FIG00937732: hypothetical protein	p>0.05	1.14286	7		1		1	1	1		1		1		2
ATP-dependent DNA helicase RecS (RecQ family)	p>0.05	1.14286	7			1	1	1	1					2	1		1
TPR domain protein, putative component of TonB system	p>0.05	1.14286	14	1	1	1	1	1	1	1	1	1	1	1	1	3	1
Maltose phosphorylase (EC2.4.1.8); Trehalose phosphorylase (EC2.4.1.64)	p>0.05	1.14286	7		2	1	1	1			1		1		1
FIG00937820: hypothetical protein	p>0.05	1.14286	7	1				1	1		2			1	1	1
Alpha-D-GlcNAc alpha-1,2-L-rhamnosyltransferase (EC2.4.1.-)	p>0.05	1.14286	7		1	1		1		2	1			1			1
Antirestriction protein ArdA	p>0.05	1.14286	7	1	2				1	1	1	1				1
FIG00414340: hypothetical protein	p>0.05	1.14286	7	1	1				1	2	1		1				1
FIG00402711: hypothetical protein	p>0.05	1.14286	7	1			1	2		1		1			1		1
FIG00410929: hypothetical protein	p>0.05	1.14286	7	1						1	1			1	1	1	2
Colanic acid biosynthesis glycosyl transferase WcaE	p>0.05	1.14286	7	2	1		1	1		1	1		1
FIG00408376: hypothetical protein	p>0.05	1.14286	7	2	1			1	1	1	1		1
RidA/YER057c/UK114 superfamily, group 7, YjgH-like protein	p>0.05	1.14286	7		1	2	1	1	1					1			1
N-acetyl glucosamine transporter, NagP	p>0.05	1.14286	7	1			1	1	2	1			1				1
FIG00939280: hypothetical protein	p>0.05	1.14286	7		1	1	1	2	1				1	1
ATP-dependent DNA helicase UvrD/PcrA	p>0.05	1.14286	14	1	1	1	1	2	1	1	1	1	1	1	1	2	1
putative peptidase	p>0.05	1.14286	14	2	1	1	1	1	1	1	1	1	1	1	1	1	2
FIG00403496: hypothetical protein	p>0.05	1.14286	7	1	2	1	1	1	1	1
FIG00406595: hypothetical protein	p>0.05	1.14286	7	1	1	1	1	2	1	1
Very-short-patch mismatch repair endonuclease (G-T specific)	p>0.05	1.125	8	1		1	1			1			1	1	1		2
N-acetylneuraminate synthase (EC2.5.1.56)	p>0.05	1.125	8	1	1	2			1		1	1	1	1
Putative mannosyltransferase involved in polysaccharide biosynthesis	p>0.05	1.125	8	1			1	1		1	1				1	2	1
FIG00403349: hypothetical protein	p>0.05	1.125	8		1	1	1	2	1				1		1	1
FIG00404181: hypothetical protein	p>0.05	1.125	8	1	1					1		2		1	1	1	1
FIG00896876: hypothetical protein	p>0.05	1.125	8	1						1	1	1		1	1	2	1
FIG00897334: hypothetical protein	p>0.05	1.125	8		1						1	1	1	1	2	1	1
FIG00898592: hypothetical protein	p>0.05	1.125	8	2	1	1	1	1	1	1						1
Hypothetical radical SAM family enzyme, NOT coproporphyrinogen III oxidase, oxygen-independent	p>0.05	1.11111	9	1	1		1	1	2		1	1	1			1
FIG00897452: hypothetical protein	p>0.05	1.11111	9	1	1	1				1		1	1	1		1	2
2-aminoethylphosphonate:pyruvate aminotransferase (EC2.6.1.37)	p>0.05	1.11111	9	1	1	1		1	2	1	1				1	1
Putative N-acetylgalactosaminyl-diphosphoundecaprenol glucuronosyltransferase	p>0.05	1.11111	9	1		1	1	2	1	1			1	1	1
TonB-dependent outer membrane receptor	p>0.05	1.11111	9	1	2	1	1	1	1			1				1	1
Pectin degradation protein KdgF	p>0.05	1.11111	9	1	2		1	1	1	1			1	1	1
Cytochrome c-type biogenesis protein ResA	p>0.05	1.11111	9				1	1		1	2		1	1	1	1	1
Large-conductance mechanosensitive channel	p>0.05	1.11111	9	1	1	1	1	1	2	1	1					1
Ferredoxin-type protein NapG (periplasmic nitrate reductase)	p>0.05	1.1	10		1	2	1	1	1			1	1	1	1		1
FIG00938305: hypothetical protein	p>0.05	1.1	10	1		1	1	2	1	1		1		1		1	1
Iron-uptake factor PiuB	p>0.05	1.09091	11	2			1	1		1	1	1	1	1	1	1	1
Cobyrinic acid A,C-diamide synthase	p>0.05	1.09091	11	1	1	1	1			1		1	1	1	2	1	1
putative ferric aerobactin receptor	p>0.05	1.09091	11		1	1	1	1	1		1	2	1	1	1		1
Alpha-glucuronidase (EC3.2.1.139)	p>0.05	1.09091	11	1	1	1	2	1		1	1	1		1	1		1
Xyloside transporter XynT	p>0.05	1.09091	11	1	1	2	1	1		1	1	1		1	1		1
Transcriptional regulator, MecI family	p>0.05	1.09091	11	1		1	1	1	2	1		1	1	1		1	1
Twin-arginine translocation protein TatA	p>0.05	1.09091	11				1	1	1	1	1	1	1	1	1	2	1
FIG00403577: hypothetical protein	p>0.05	1.09091	11			1	1	1	1		1	1	1	1	1	2	1
DNA/RNA endonuclease G	p>0.05	1.09091	11	1	1	1				1	2	1	1	1	1	1	1
Phosphate regulon transcriptional regulatory protein PhoB (SphR)	p>0.05	1.08333	12		1	1	1	1	2		1	1	1	1	1	1	1
FIG00936924: hypothetical protein	p>0.05	1.08333	12	1			1	1	2	1	1	1	1	1	1	1	1
Permeases of the major facilitator superfamily	p>0.05	1.08333	12	1	1	1	1	1	1	1	1		1	1		1	2
Ribulokinase (EC2.7.1.16)	p>0.05	1.08333	12	1		2	1	1	1	1	1	1	1	1		1	1
DNA polymerase III epsilon subunit (EC2.7.7.7)	p>0.05	1.08333	12	1	1	1	1	1	1		2		1	1	1	1	1
Altronate dehydratase (EC4.2.1.7)	p>0.05	1.08333	12	1	1	1	1	1			1	2	1	1	1	1	1
3-deoxy-manno-octulosonate cytidylyltransferase (EC2.7.7.38)	p>0.05	1.08333	12	2	1	1	1	1	1	1	1			1	1	1	1
2-amino-3-ketobutyrate coenzyme A ligase (EC2.3.1.29)	p>0.05	1.08333	12	2	1	1	1	1	1	1		1	1	1		1	1
Glycosyl transferase	p>0.05	1.07692	13	1	1	1	2	1		1	1	1	1	1	1	1	1
Ribonuclease BN (EC3.1.-.-)	p>0.05	1.07692	13	1	1	1	1	1	2		1	1	1	1	1	1	1
FIG00407892: hypothetical protein	p>0.05	1.07692	13	2		1	1	1	1	1	1	1	1	1	1	1	1
5'-nucleotidase (EC3.1.3.5); 2',3'-cyclic-nucleotide 2'-phosphodiesterase (EC3.1.4.16); Putative UDP-sugar hydrolase (EC3.6.1.45)	p>0.05	1.07692	13	1	1	1	1	1	1	1	1		1	1	2	1	1
Glycogen debranching enzyme (EC3.2.1.-); Pullulanase (EC3.2.1.41)	p>0.05	1.07692	13	1	1	1	1	1	1		2	1	1	1	1	1	1
putative tetratricopeptide repeat family protein	p>0.05	1.07692	13	1	1	1	1	1		1	1	1	1	1	1	1	2
Sulfur carrier protein adenylyltransferase ThiF	p>0.05	1.07692	13	2	1	1	1	1	1	1	1	1		1	1	1	1
Protein AraJ precursor	p>0.05	1.07692	13	1	1	1	2	1	1	1	1	1		1	1	1	1
Patatin-like phospholipase	p>0.05	1.07692	13	1	1	1	1	1	1	2	1	1		1	1	1	1
2,4-dienoyl-CoA reductase [NADPH] (EC1.3.1.34)	p>0.05	1.07692	13	1	2	1	1	1	1	1	1	1	1	1	1		1
Lactoylglutathione lyase (EC4.4.1.5)	p>0.05	1.07692	13	1	1	1	1	2	1	1		1	1	1	1	1	1
NAD-dependent protein deacetylase of SIR2 family	p>0.05	1.07143	14	1	1	1	1	1	1	1	1	1	1	1	1	1	2
4-alpha-glucanotransferase (amylomaltase) (EC2.4.1.25)	p>0.05	1.07143	14	1	1	1	1	1	1	1	2	1	1	1	1	1	1
ZINC PROTEASE (EC3.4.99.-)	p>0.05	1.07143	14	1	1	1	1	1	1	1	2	1	1	1	1	1	1
Galactokinase (EC2.7.1.6)	p>0.05	1.07143	14	1	1	1	1	1	1	1	2	1	1	1	1	1	1
Thymidylate synthase (EC2.1.1.45)	p>0.05	1.07143	14	1	1	1	1	1	1	1	2	1	1	1	1	1	1
Twin-arginine translocation protein TatC	p>0.05	1.07143	14	2	1	1	1	1	1	1	1	1	1	1	1	1	1
Beta-propeller domains of methanol dehydrogenase type	p>0.05	1.07143	14	1	1	1	1	2	1	1	1	1	1	1	1	1	1
Calcium-transporting ATPase	p>0.05	1.07143	14	1	1	1	1	2	1	1	1	1	1	1	1	1	1
DNA polymerase I (EC2.7.7.7)	p>0.05	1.07143	14	1	1	1	1	1	1	2	1	1	1	1	1	1	1
MG(2+) CHELATASE FAMILY PROTEIN; ComM-related protein	p>0.05	1.07143	14	1	1	1	1	1	1	2	1	1	1	1	1	1	1
2-keto-3-deoxy-D-arabino-heptulosonate-7-phosphate synthase I beta (EC2.5.1.54)	p>0.05	1.07143	14	1	2	1	1	1	1	1	1	1	1	1	1	1	1
Hemagglutinin	p>0.05	1.07143	14	2	1	1	1	1	1	1	1	1	1	1	1	1	1
TsaC protein (YrdC domain) required for threonylcarbamoyladenosine t(6)A37 modification in tRNA	p>0.05	1.07143	14	1	2	1	1	1	1	1	1	1	1	1	1	1	1
Threonine dehydrogenase and related Zn-dependent dehydrogenases	p>0.05	1.07143	14	1	1	1	1	1	1	2	1	1	1	1	1	1	1
Diaminohydroxyphosphoribosylaminopyrimidine deaminase (EC3.5.4.26); 5-amino-6-(5-phosphoribosylamino)uracil reductase (EC1.1.1.193)	p>0.05	1.07143	14	1	1	1	2	1	1	1	1	1	1	1	1	1	1
BatD	p>0.05	1.07143	14	1	1	1	1	2	1	1	1	1	1	1	1	1	1
putative N-acetylmuramoyl-L-alanine amidase	p>0.05	1.07143	14	1	1	1	1	1	1	2	1	1	1	1	1	1	1
Dihydroorotate dehydrogenase, catalytic subunit (EC1.3.3.1)	p>0.05	1.07143	14	1	1	1	1	1	1	2	1	1	1	1	1	1	1
Phosphate ABC transporter, periplasmic phosphate-binding protein PstS (TC 3.A.1.7.1)	p>0.05	1.07143	14	1	2	1	1	1	1	1	1	1	1	1	1	1	1
Diaminopimelate epimerase (EC5.1.1.7)	p>0.05	1.07143	14	1	1	1	1	1	1	2	1	1	1	1	1	1	1
Peptidase M64	p>0.05	1.07143	14	1	1	2	1	1	1	1	1	1	1	1	1	1	1
transcriptional regulator, MerR family	p>0.05	1.07143	14	1	1	2	1	1	1	1	1	1	1	1	1	1	1
ATP synthase delta chain (EC3.6.3.14)	p>0.05	1.07143	14	1	1	2	1	1	1	1	1	1	1	1	1	1	1
Asparagine synthetase [glutamine-hydrolyzing] (EC6.3.5.4)	p>0.05	1.07143	14	1	1	2	1	1	1	1	1	1	1	1	1	1	1
Nitrogen regulatory protein P-II	p>0.05	1.07143	14	1	1	1	1	1	1	2	1	1	1	1	1	1	1
Zinc uptake regulation protein ZUR	p>0.05	1.07143	14	1	1	1	1	2	1	1	1	1	1	1	1	1	1
FIG00898434: hypothetical protein	p>0.05	1.07143	14	1	1	2	1	1	1	1	1	1	1	1	1	1	1
Membrane fusion efflux protein	p>0.05	1.07143	14	1	1	1	1	1	1	2	1	1	1	1	1	1	1
Ferrous iron transport protein B	p>0.05	1.07143	14	1	1	1	1	1	1	1	1	2	1	1	1	1	1
Cell division protein FtsK	p>0.05	1.07143	14	1	1	1	1	1	1	1	2	1	1	1	1	1	1
Putative glycogen debranching enzyme, archaeal type, TIGR01561	p>0.05	1.07143	14	1	1	1	1	1	1	1	1	2	1	1	1	1	1
Lipid-A-disaccharide synthase (EC2.4.1.182)	p>0.05	1.07143	14	1	1	1	1	1	1	1	1	2	1	1	1	1	1
Cell division protein FtsZ (EC3.4.24.-)	p>0.05	1.07143	14	1	1	1	1	1	1	1	1	1	1	2	1	1	1
Carboxyl-terminal protease-related protein	p>0.05	1.07143	14	1	1	1	1	1	1	1	2	1	1	1	1	1	1
DNA polymerase III beta subunit (EC2.7.7.7)	p>0.05	1.07143	14	1	1	1	1	1	1	1	2	1	1	1	1	1	1
Beta-lactamase (EC3.5.2.6)	p>0.05	1.07143	14	1	1	1	1	1	1	1	2	1	1	1	1	1	1
GTP pyrophosphokinase (EC2.7.6.5), (p)ppGpp synthetase II; Guanosine-3',5'-bis(diphosphate) 3'-pyrophosphohydrolase (EC3.1.7.2)	p>0.05	1.07143	14	1	1	1	1	1	1	1	1	1	1	1	1	1	2
Agmatine deiminase (EC3.5.3.12)	p>0.05	1.07143	14	1	1	1	1	1	1	1	1	1	1	2	1	1	1
RecD-like DNA helicase Atu2026	p>0.05	1.07143	14	1	1	1	1	1	1	1	1	2	1	1	1	1	1
Type II restriction enzyme HpaII (EC3.1.21.4)	p>0.05	1.07143	14	1	1	1	1	1	1	1	1	1	1	2	1	1	1
Ribose-phosphate pyrophosphokinase (EC2.7.6.1)	p>0.05	1.07143	14	1	1	1	1	1	1	1	2	1	1	1	1	1	1
tRNA(Cytosine32)-2-thiocytidine synthetase	p>0.05	1.07143	14	1	1	1	1	1	1	1	2	1	1	1	1	1	1
Shikimate 5-dehydrogenase I alpha (EC1.1.1.25)	p>0.05	1.07143	14	1	1	1	1	1	1	1	1	1	1	1	1	2	1
HIT family protein	p>0.05	1.07143	14	1	1	1	1	1	1	1	1	2	1	1	1	1	1
Alanyl-tRNA synthetase (EC6.1.1.7)	p>0.05	1.07143	14	1	1	1	1	1	1	1	1	1	1	1	2	1	1
Translation elongation factor P	p>0.05	1.07143	14	1	1	1	1	1	1	1	1	1	1	1	2	1	1
Cobalt-zinc-cadmium resistance protein	p>0.05	1.07143	14	1	1	1	1	1	1	1	1	1	1	1	1	1	2
TolA protein	p>0.05	1.07143	14	1	1	1	1	1	1	1	1	2	1	1	1	1	1
Translation elongation factor LepA	p>0.05	1.07143	14	1	1	1	1	1	1	1	1	1	1	1	1	1	2
UDP-N-acetylenolpyruvoylglucosamine reductase (EC1.1.1.158)	p>0.05	1.07143	14	1	1	1	1	1	1	1	2	1	1	1	1	1	1
Low-specificity L-threonine aldolase (EC4.1.2.48)	p>0.05	1.07143	14	1	1	1	1	1	1	1	2	1	1	1	1	1	1
Nucleoside triphosphate pyrophosphohydrolase MazG (EC3.6.1.8)	p>0.05	1.07143	14	1	1	1	1	1	1	1	1	1	1	1	1	1	2
Transketolase (EC2.2.1.1)	p>0.05	1.07143	14	1	1	1	1	1	1	1	1	1	1	1	1	2	1
Chaperone protein DnaJ	p>0.05	1.07143	14	1	1	1	1	1	1	1	1	1	2	1	1	1	1
Cell division transporter, ATP-binding protein FtsE (TC 3.A.5.1.1)	p>0.05	1.07143	14	1	1	1	1	1	1	1	1	1	1	1	1	1	2
Phosphate transport ATP-binding protein PstB (TC 3.A.1.7.1)	p>0.05	1.07143	14	1	1	1	1	1	1	1	1	2	1	1	1	1	1
Uronate isomerase (EC5.3.1.12)	p>0.05	1.07143	14	1	1	1	1	1	1	1	1	2	1	1	1	1	1
Altronate oxidoreductase (EC1.1.1.58)	p>0.05	1.07143	14	1	1	1	1	1	1	1	1	2	1	1	1	1	1
FIG00405367: hypothetical protein	p>0.05	1	14	1	1	1	1	1	1	1	1	1	1	1	1	1	1
Phosphatidylserine decarboxylase (EC4.1.1.65)	p>0.05	1	14	1	1	1	1	1	1	1	1	1	1	1	1	1	1
Tyrosyl-tRNA synthetase (EC6.1.1.1)	p>0.05	1	14	1	1	1	1	1	1	1	1	1	1	1	1	1	1
Putative predicted metal-dependent hydrolase	p>0.05	1	14	1	1	1	1	1	1	1	1	1	1	1	1	1	1
Putative inner membrane protein	p>0.05	1	14	1	1	1	1	1	1	1	1	1	1	1	1	1	1
putative DNA mismatch repair protein	p>0.05	1	14	1	1	1	1	1	1	1	1	1	1	1	1	1	1
S-adenosylmethionine synthetase (EC2.5.1.6)	p>0.05	1	14	1	1	1	1	1	1	1	1	1	1	1	1	1	1
Chromosomal replication initiator protein DnaA	p>0.05	1	14	1	1	1	1	1	1	1	1	1	1	1	1	1	1
Septum formation protein Maf	p>0.05	1	14	1	1	1	1	1	1	1	1	1	1	1	1	1	1
Endonuclease III (EC4.2.99.18)	p>0.05	1	14	1	1	1	1	1	1	1	1	1	1	1	1	1	1
SSU ribosomal protein S1p	p>0.05	1	14	1	1	1	1	1	1	1	1	1	1	1	1	1	1
Chaperone protein HtpG	p>0.05	1	14	1	1	1	1	1	1	1	1	1	1	1	1	1	1
LrgA-associated membrane protein LrgB	p>0.05	1	14	1	1	1	1	1	1	1	1	1	1	1	1	1	1
Aliphatic amidase AmiE (EC3.5.1.4)	p>0.05	1	14	1	1	1	1	1	1	1	1	1	1	1	1	1	1
putative permease	p>0.05	1	14	1	1	1	1	1	1	1	1	1	1	1	1	1	1
Methylmalonyl-CoA decarboxylase, alpha chain (EC4.1.1.41)	p>0.05	1	14	1	1	1	1	1	1	1	1	1	1	1	1	1	1
Adenylosuccinate synthetase (EC6.3.4.4)	p>0.05	1	14	1	1	1	1	1	1	1	1	1	1	1	1	1	1
Phosphoglycerate kinase (EC2.7.2.3)	p>0.05	1	14	1	1	1	1	1	1	1	1	1	1	1	1	1	1
Translation initiation factor 2	p>0.05	1	14	1	1	1	1	1	1	1	1	1	1	1	1	1	1
GTP-binding and nucleic acid-binding protein YchF	p>0.05	1	14	1	1	1	1	1	1	1	1	1	1	1	1	1	1
Heat shock protein 60 family chaperone GroEL	p>0.05	1	14	1	1	1	1	1	1	1	1	1	1	1	1	1	1
Heat shock protein GrpE	p>0.05	1	14	1	1	1	1	1	1	1	1	1	1	1	1	1	1
Histidyl-tRNA synthetase (EC6.1.1.21)	p>0.05	1	14	1	1	1	1	1	1	1	1	1	1	1	1	1	1
Phenylalanyl-tRNA synthetase alpha chain (EC6.1.1.20)	p>0.05	1	14	1	1	1	1	1	1	1	1	1	1	1	1	1	1
DNA repair protein RecN	p>0.05	1	14	1	1	1	1	1	1	1	1	1	1	1	1	1	1
Isoleucyl-tRNA synthetase (EC6.1.1.5)	p>0.05	1	14	1	1	1	1	1	1	1	1	1	1	1	1	1	1
Leucyl-tRNA synthetase (EC6.1.1.4)	p>0.05	1	14	1	1	1	1	1	1	1	1	1	1	1	1	1	1
Protein export cytoplasm protein SecA ATPase RNA helicase (TC 3.A.5.1.1)	p>0.05	1	14	1	1	1	1	1	1	1	1	1	1	1	1	1	1
Signal recognition particle, subunit Ffh SRP54 (TC 3.A.5.1.1)	p>0.05	1	14	1	1	1	1	1	1	1	1	1	1	1	1	1	1
Heat shock protein 60 family co-chaperone GroES	p>0.05	1	14	1	1	1	1	1	1	1	1	1	1	1	1	1	1
SSU rRNA (adenine(1518)-N(6)/adenine(1519)-N(6))-dimethyltransferase (EC2.1.1.182)	p>0.05	1	14	1	1	1	1	1	1	1	1	1	1	1	1	1	1
Lysyl-tRNA synthetase (class II) (EC6.1.1.6)	p>0.05	1	14	1	1	1	1	1	1	1	1	1	1	1	1	1	1
Fructose-bisphosphate aldolase class II (EC4.1.2.13)	p>0.05	1	14	1	1	1	1	1	1	1	1	1	1	1	1	1	1
Glycerol-3-phosphate dehydrogenase [NAD(P)+] (EC1.1.1.94)	p>0.05	1	14	1	1	1	1	1	1	1	1	1	1	1	1	1	1
Translation elongation factor Tu	p>0.05	1	14	1	1	1	1	1	1	1	1	1	1	1	1	1	1
tRNA nucleotidyltransferase (EC2.7.7.21) (EC2.7.7.25)	p>0.05	1	14	1	1	1	1	1	1	1	1	1	1	1	1	1	1
LSU ribosomal protein L31p	p>0.05	1	14	1	1	1	1	1	1	1	1	1	1	1	1	1	1
Rod shape-determining protein MreC	p>0.05	1	14	1	1	1	1	1	1	1	1	1	1	1	1	1	1
DNA polymerase III subunits gamma and tau (EC2.7.7.7)	p>0.05	1	14	1	1	1	1	1	1	1	1	1	1	1	1	1	1
GTP pyrophosphokinase (EC2.7.6.5), (p)ppGpp synthetase I	p>0.05	1	14	1	1	1	1	1	1	1	1	1	1	1	1	1	1
Rod shape-determining protein MreB	p>0.05	1	14	1	1	1	1	1	1	1	1	1	1	1	1	1	1
Serine hydroxymethyltransferase (EC2.1.2.1)	p>0.05	1	14	1	1	1	1	1	1	1	1	1	1	1	1	1	1
Deoxyuridine 5'-triphosphate nucleotidohydrolase (EC3.6.1.23)	p>0.05	1	14	1	1	1	1	1	1	1	1	1	1	1	1	1	1
DNA polymerase III delta prime subunit (EC2.7.7.7)	p>0.05	1	14	1	1	1	1	1	1	1	1	1	1	1	1	1	1
Branched-chain amino acid aminotransferase (EC2.6.1.42)	p>0.05	1	14	1	1	1	1	1	1	1	1	1	1	1	1	1	1
tRNA-i(6)A37 methylthiotransferase	p>0.05	1	14	1	1	1	1	1	1	1	1	1	1	1	1	1	1
Pyruvate-flavodoxin oxidoreductase (EC1.2.7.-)	p>0.05	1	14	1	1	1	1	1	1	1	1	1	1	1	1	1	1
Phosphoribosylformylglycinamidine synthase, synthetase subunit (EC6.3.5.3); Phosphoribosylformylglycinamidine synthase, glutamine amidotransferase subunit (EC6.3.5.3)	p>0.05	1	14	1	1	1	1	1	1	1	1	1	1	1	1	1	1
Peptide chain release factor 3	p>0.05	1	14	1	1	1	1	1	1	1	1	1	1	1	1	1	1
Signal peptidase-like protein	p>0.05	1	14	1	1	1	1	1	1	1	1	1	1	1	1	1	1
Acetylglutamate kinase (EC2.7.2.8)	p>0.05	1	14	1	1	1	1	1	1	1	1	1	1	1	1	1	1
3-isopropylmalate dehydratase large subunit (EC4.2.1.33)	p>0.05	1	14	1	1	1	1	1	1	1	1	1	1	1	1	1	1
2-isopropylmalate synthase (EC2.3.3.13)	p>0.05	1	14	1	1	1	1	1	1	1	1	1	1	1	1	1	1
3-isopropylmalate dehydratase small subunit (EC4.2.1.33)	p>0.05	1	14	1	1	1	1	1	1	1	1	1	1	1	1	1	1
3-isopropylmalate dehydrogenase (EC1.1.1.85)	p>0.05	1	14	1	1	1	1	1	1	1	1	1	1	1	1	1	1
DNA repair protein RadA	p>0.05	1	14	1	1	1	1	1	1	1	1	1	1	1	1	1	1
Fe-S OXIDOREDUCTASE (1.8.-.-)	p>0.05	1	14	1	1	1	1	1	1	1	1	1	1	1	1	1	1
Septum site-determining protein MinD	p>0.05	1	14	1	1	1	1	1	1	1	1	1	1	1	1	1	1
Crossover junction endodeoxyribonuclease RuvC (EC3.1.22.4)	p>0.05	1	14	1	1	1	1	1	1	1	1	1	1	1	1	1	1
Aspartate-ammonia ligase (EC6.3.1.1)	p>0.05	1	14	1	1	1	1	1	1	1	1	1	1	1	1	1	1
Phage integrase	p>0.05	1	14	1	1	1	1	1	1	1	1	1	1	1	1	1	1
HDIG domain protein	p>0.05	1	14	1	1	1	1	1	1	1	1	1	1	1	1	1	1
Dihydropteroate synthase (EC2.5.1.15)	p>0.05	1	14	1	1	1	1	1	1	1	1	1	1	1	1	1	1
Rod shape-determining protein RodA	p>0.05	1	14	1	1	1	1	1	1	1	1	1	1	1	1	1	1
6,7-dimethyl-8-ribityllumazine synthase (EC2.5.1.78)	p>0.05	1	14	1	1	1	1	1	1	1	1	1	1	1	1	1	1
Ribonucleotide reductase of class II (coenzyme B12-dependent) (EC1.17.4.1)	p>0.05	1	14	1	1	1	1	1	1	1	1	1	1	1	1	1	1
L-aspartate oxidase (EC1.4.3.16)	p>0.05	1	14	1	1	1	1	1	1	1	1	1	1	1	1	1	1
Quinolinate synthetase (EC2.5.1.72)	p>0.05	1	14	1	1	1	1	1	1	1	1	1	1	1	1	1	1
DNA recombination protein RmuC	p>0.05	1	14	1	1	1	1	1	1	1	1	1	1	1	1	1	1
Beta-phosphoglucomutase (EC5.4.2.6)	p>0.05	1	14	1	1	1	1	1	1	1	1	1	1	1	1	1	1
Ferric uptake regulation protein FUR	p>0.05	1	14	1	1	1	1	1	1	1	1	1	1	1	1	1	1
Penicillin-binding protein 2 (PBP-2)	p>0.05	1	14	1	1	1	1	1	1	1	1	1	1	1	1	1	1
FIG137478: Hypothetical protein	p>0.05	1	14	1	1	1	1	1	1	1	1	1	1	1	1	1	1
Dihydrolipoamide dehydrogenase (EC1.8.1.4)	p>0.05	1	14	1	1	1	1	1	1	1	1	1	1	1	1	1	1
Transporter, LysE family	p>0.05	1	14	1	1	1	1	1	1	1	1	1	1	1	1	1	1
Methylmalonyl-CoA epimerase (EC5.1.99.1)	p>0.05	1	14	1	1	1	1	1	1	1	1	1	1	1	1	1	1
Acyltransferase family protein	p>0.05	1	14	1	1	1	1	1	1	1	1	1	1	1	1	1	1
LemA family protein	p>0.05	1	14	1	1	1	1	1	1	1	1	1	1	1	1	1	1
Acyl-CoA dehydrogenase (EC1.3.8.7)	p>0.05	1	14	1	1	1	1	1	1	1	1	1	1	1	1	1	1
ABC-type transport system involved in resistance to organic solvents, permease component	p>0.05	1	14	1	1	1	1	1	1	1	1	1	1	1	1	1	1
Dipeptidyl-peptidase III (EC3.4.14.4)	p>0.05	1	14	1	1	1	1	1	1	1	1	1	1	1	1	1	1
Excinuclease ABC subunit A paralog in greater Bacteroides group	p>0.05	1	14	1	1	1	1	1	1	1	1	1	1	1	1	1	1
(R)-citramalate synthase (EC2.3.1.182)	p>0.05	1	14	1	1	1	1	1	1	1	1	1	1	1	1	1	1
FIG137884: hypothetical protein	p>0.05	1	14	1	1	1	1	1	1	1	1	1	1	1	1	1	1
Endothelin-converting enzyme 1 precursor (EC3.4.24.71)	p>0.05	1	14	1	1	1	1	1	1	1	1	1	1	1	1	1	1
Biotin carboxyl carrier protein of methylmalonyl-CoA decarboxylase	p>0.05	1	14	1	1	1	1	1	1	1	1	1	1	1	1	1	1
Mce4/Rv3499c/MTV023.06c protein	p>0.05	1	14	1	1	1	1	1	1	1	1	1	1	1	1	1	1
Helicase	p>0.05	1	14	1	1	1	1	1	1	1	1	1	1	1	1	1	1
TPR repeat precursor	p>0.05	1	14	1	1	1	1	1	1	1	1	1	1	1	1	1	1
Ribonuclease HI-related protein 3	p>0.05	1	14	1	1	1	1	1	1	1	1	1	1	1	1	1	1
Peptidase, M49 family	p>0.05	1	14	1	1	1	1	1	1	1	1	1	1	1	1	1	1
FIG00896779: hypothetical protein	p>0.05	1	14	1	1	1	1	1	1	1	1	1	1	1	1	1	1
FIG00898077: hypothetical protein	p>0.05	1	14	1	1	1	1	1	1	1	1	1	1	1	1	1	1
FIG00897182: hypothetical protein	p>0.05	1	14	1	1	1	1	1	1	1	1	1	1	1	1	1	1
Membrane protein associated with methylmalonyl-CoA decarboxylase	p>0.05	1	14	1	1	1	1	1	1	1	1	1	1	1	1	1	1
FIG00937849: hypothetical protein	p>0.05	1	14	1	1	1	1	1	1	1	1	1	1	1	1	1	1
FIG00896812: hypothetical protein	p>0.05	1	14	1	1	1	1	1	1	1	1	1	1	1	1	1	1
FIG00403134: hypothetical protein	p>0.05	1	14	1	1	1	1	1	1	1	1	1	1	1	1	1	1
FIG00897204: hypothetical protein	p>0.05	1	14	1	1	1	1	1	1	1	1	1	1	1	1	1	1
FIG00937408: hypothetical protein	p>0.05	1	14	1	1	1	1	1	1	1	1	1	1	1	1	1	1
FIG00405090: hypothetical protein	p>0.05	1	14	1	1	1	1	1	1	1	1	1	1	1	1	1	1
FIG00412493: hypothetical protein	p>0.05	1	14	1	1	1	1	1	1	1	1	1	1	1	1	1	1
Cell division protein FtsW	p>0.05	1	14	1	1	1	1	1	1	1	1	1	1	1	1	1	1
Cell division trigger factor (EC5.2.1.8)	p>0.05	1	14	1	1	1	1	1	1	1	1	1	1	1	1	1	1
Cysteinyl-tRNA synthetase (EC6.1.1.16)	p>0.05	1	14	1	1	1	1	1	1	1	1	1	1	1	1	1	1
DNA gyrase subunit B (EC5.99.1.3)	p>0.05	1	14	1	1	1	1	1	1	1	1	1	1	1	1	1	1
DNA-directed RNA polymerase alpha subunit (EC2.7.7.6)	p>0.05	1	14	1	1	1	1	1	1	1	1	1	1	1	1	1	1
DNA-directed RNA polymerase beta subunit (EC2.7.7.6)	p>0.05	1	14	1	1	1	1	1	1	1	1	1	1	1	1	1	1
DNA-directed RNA polymerase beta' subunit (EC2.7.7.6)	p>0.05	1	14	1	1	1	1	1	1	1	1	1	1	1	1	1	1
Excinuclease ABC subunit A	p>0.05	1	14	1	1	1	1	1	1	1	1	1	1	1	1	1	1
Excinuclease ABC subunit B	p>0.05	1	14	1	1	1	1	1	1	1	1	1	1	1	1	1	1
GTP-binding protein Obg	p>0.05	1	14	1	1	1	1	1	1	1	1	1	1	1	1	1	1
GTP-binding protein TypA/BipA	p>0.05	1	14	1	1	1	1	1	1	1	1	1	1	1	1	1	1
LSU ribosomal protein L13p (L13Ae)	p>0.05	1	14	1	1	1	1	1	1	1	1	1	1	1	1	1	1
LSU ribosomal protein L21p	p>0.05	1	14	1	1	1	1	1	1	1	1	1	1	1	1	1	1
LSU ribosomal protein L3p (L3e)	p>0.05	1	14	1	1	1	1	1	1	1	1	1	1	1	1	1	1
LSU ribosomal protein L4p (L1e)	p>0.05	1	14	1	1	1	1	1	1	1	1	1	1	1	1	1	1
LSU ribosomal protein L7/L12 (P1/P2)	p>0.05	1	14	1	1	1	1	1	1	1	1	1	1	1	1	1	1
LSU ribosomal protein L9p	p>0.05	1	14	1	1	1	1	1	1	1	1	1	1	1	1	1	1
Peptide deformylase (EC3.5.1.88)	p>0.05	1	14	1	1	1	1	1	1	1	1	1	1	1	1	1	1
Peptide chain release factor 1	p>0.05	1	14	1	1	1	1	1	1	1	1	1	1	1	1	1	1
Recombination protein RecR	p>0.05	1	14	1	1	1	1	1	1	1	1	1	1	1	1	1	1
Seryl-tRNA synthetase (EC6.1.1.11)	p>0.05	1	14	1	1	1	1	1	1	1	1	1	1	1	1	1	1
SSU ribosomal protein S3p (S3e)	p>0.05	1	14	1	1	1	1	1	1	1	1	1	1	1	1	1	1
SSU ribosomal protein S5p (S2e)	p>0.05	1	14	1	1	1	1	1	1	1	1	1	1	1	1	1	1
SSU ribosomal protein S7p (S5e)	p>0.05	1	14	1	1	1	1	1	1	1	1	1	1	1	1	1	1
Threonyl-tRNA synthetase (EC6.1.1.3)	p>0.05	1	14	1	1	1	1	1	1	1	1	1	1	1	1	1	1
Transcription antitermination protein NusG	p>0.05	1	14	1	1	1	1	1	1	1	1	1	1	1	1	1	1
Transcription termination protein NusA	p>0.05	1	14	1	1	1	1	1	1	1	1	1	1	1	1	1	1
Transcription termination protein NusB	p>0.05	1	14	1	1	1	1	1	1	1	1	1	1	1	1	1	1
Translation elongation factor G	p>0.05	1	14	1	1	1	1	1	1	1	1	1	1	1	1	1	1
Translation elongation factor Ts	p>0.05	1	14	1	1	1	1	1	1	1	1	1	1	1	1	1	1
Translation initiation factor 3	p>0.05	1	14	1	1	1	1	1	1	1	1	1	1	1	1	1	1
Tryptophanyl-tRNA synthetase (EC6.1.1.2)	p>0.05	1	14	1	1	1	1	1	1	1	1	1	1	1	1	1	1
UDP-N-acetylglucosamine 1-carboxyvinyltransferase (EC2.5.1.7)	p>0.05	1	14	1	1	1	1	1	1	1	1	1	1	1	1	1	1
Undecaprenyl diphosphate synthase (EC2.5.1.31)	p>0.05	1	14	1	1	1	1	1	1	1	1	1	1	1	1	1	1
DNA gyrase subunit A (EC5.99.1.3)	p>0.05	1	14	1	1	1	1	1	1	1	1	1	1	1	1	1	1
Guanylate kinase (EC2.7.4.8)	p>0.05	1	14	1	1	1	1	1	1	1	1	1	1	1	1	1	1
Holliday junction DNA helicase RuvA	p>0.05	1	14	1	1	1	1	1	1	1	1	1	1	1	1	1	1
Holliday junction DNA helicase RuvB	p>0.05	1	14	1	1	1	1	1	1	1	1	1	1	1	1	1	1
LSU ribosomal protein L10p (P0)	p>0.05	1	14	1	1	1	1	1	1	1	1	1	1	1	1	1	1
LSU ribosomal protein L14p (L23e)	p>0.05	1	14	1	1	1	1	1	1	1	1	1	1	1	1	1	1
LSU ribosomal protein L19p	p>0.05	1	14	1	1	1	1	1	1	1	1	1	1	1	1	1	1
LSU ribosomal protein L2p (L8e)	p>0.05	1	14	1	1	1	1	1	1	1	1	1	1	1	1	1	1
LSU ribosomal protein L6p (L9e)	p>0.05	1	14	1	1	1	1	1	1	1	1	1	1	1	1	1	1
Metal-dependent hydrolase YbeY, involved in rRNA and/or ribosome maturation and assembly	p>0.05	1	14	1	1	1	1	1	1	1	1	1	1	1	1	1	1
Methionyl-tRNA formyltransferase (EC2.1.2.9)	p>0.05	1	14	1	1	1	1	1	1	1	1	1	1	1	1	1	1
Methylenetetrahydrofolate dehydrogenase (NADP+) (EC1.5.1.5); Methenyltetrahydrofolate cyclohydrolase (EC3.5.4.9)	p>0.05	1	14	1	1	1	1	1	1	1	1	1	1	1	1	1	1
Phospho-N-acetylmuramoyl-pentapeptide-transferase (EC2.7.8.13)	p>0.05	1	14	1	1	1	1	1	1	1	1	1	1	1	1	1	1
Preprotein translocase secY subunit (TC 3.A.5.1.1)	p>0.05	1	14	1	1	1	1	1	1	1	1	1	1	1	1	1	1
RecA protein	p>0.05	1	14	1	1	1	1	1	1	1	1	1	1	1	1	1	1
Ribulose-phosphate 3-epimerase (EC5.1.3.1)	p>0.05	1	14	1	1	1	1	1	1	1	1	1	1	1	1	1	1
SSU ribosomal protein S2p (SAe)	p>0.05	1	14	1	1	1	1	1	1	1	1	1	1	1	1	1	1
SSU ribosomal protein S4p (S9e)	p>0.05	1	14	1	1	1	1	1	1	1	1	1	1	1	1	1	1
SSU ribosomal protein S6p	p>0.05	1	14	1	1	1	1	1	1	1	1	1	1	1	1	1	1
tmRNA-binding protein SmpB	p>0.05	1	14	1	1	1	1	1	1	1	1	1	1	1	1	1	1
UDP-N-acetylmuramate-alanine ligase (EC6.3.2.8)	p>0.05	1	14	1	1	1	1	1	1	1	1	1	1	1	1	1	1
Valyl-tRNA synthetase (EC6.1.1.9)	p>0.05	1	14	1	1	1	1	1	1	1	1	1	1	1	1	1	1
Excinuclease ABC subunit C	p>0.05	1	14	1	1	1	1	1	1	1	1	1	1	1	1	1	1
Exodeoxyribonuclease VII large subunit (EC3.1.11.6)	p>0.05	1	14	1	1	1	1	1	1	1	1	1	1	1	1	1	1
GTP-binding protein EngA	p>0.05	1	14	1	1	1	1	1	1	1	1	1	1	1	1	1	1
Helicase PriA essential for oriC/DnaA-independent DNA replication	p>0.05	1	14	1	1	1	1	1	1	1	1	1	1	1	1	1	1
LSU ribosomal protein L11p (L12e)	p>0.05	1	14	1	1	1	1	1	1	1	1	1	1	1	1	1	1
LSU ribosomal protein L17p	p>0.05	1	14	1	1	1	1	1	1	1	1	1	1	1	1	1	1
LSU ribosomal protein L1p (L10Ae)	p>0.05	1	14	1	1	1	1	1	1	1	1	1	1	1	1	1	1
LSU ribosomal protein L22p (L17e)	p>0.05	1	14	1	1	1	1	1	1	1	1	1	1	1	1	1	1
LSU ribosomal protein L23p (L23Ae)	p>0.05	1	14	1	1	1	1	1	1	1	1	1	1	1	1	1	1
Methionyl-tRNA synthetase (EC6.1.1.10)	p>0.05	1	14	1	1	1	1	1	1	1	1	1	1	1	1	1	1
Peptidyl-tRNA hydrolase (EC3.1.1.29)	p>0.05	1	14	1	1	1	1	1	1	1	1	1	1	1	1	1	1
Phosphopantetheine adenylyltransferase (EC2.7.7.3)	p>0.05	1	14	1	1	1	1	1	1	1	1	1	1	1	1	1	1
Phosphoribosylamine-glycine ligase (EC6.3.4.13)	p>0.05	1	14	1	1	1	1	1	1	1	1	1	1	1	1	1	1
Ribosomal large subunit pseudouridine synthase D (EC4.2.1.70)	p>0.05	1	14	1	1	1	1	1	1	1	1	1	1	1	1	1	1
RNA polymerase sigma factor RpoD	p>0.05	1	14	1	1	1	1	1	1	1	1	1	1	1	1	1	1
Signal recognition particle receptor protein FtsY (=alpha subunit) (TC 3.A.5.1.1)	p>0.05	1	14	1	1	1	1	1	1	1	1	1	1	1	1	1	1
Transcription-repair coupling factor	p>0.05	1	14	1	1	1	1	1	1	1	1	1	1	1	1	1	1
tRNA (Guanine37-N1) -methyltransferase (EC2.1.1.31)	p>0.05	1	14	1	1	1	1	1	1	1	1	1	1	1	1	1	1
tRNA dihydrouridine synthase B (EC1.-.-.-)	p>0.05	1	14	1	1	1	1	1	1	1	1	1	1	1	1	1	1
tRNA pseudouridine synthase A (EC4.2.1.70)	p>0.05	1	14	1	1	1	1	1	1	1	1	1	1	1	1	1	1
tRNA pseudouridine synthase B (EC4.2.1.70)	p>0.05	1	14	1	1	1	1	1	1	1	1	1	1	1	1	1	1
UDP-N-acetylmuramoylalanine-D-glutamate ligase (EC6.3.2.9)	p>0.05	1	14	1	1	1	1	1	1	1	1	1	1	1	1	1	1
Adenylosuccinate lyase (EC4.3.2.2)	p>0.05	1	14	1	1	1	1	1	1	1	1	1	1	1	1	1	1
Arginyl-tRNA synthetase (EC6.1.1.19)	p>0.05	1	14	1	1	1	1	1	1	1	1	1	1	1	1	1	1
GTP-binding protein Era	p>0.05	1	14	1	1	1	1	1	1	1	1	1	1	1	1	1	1
NAD kinase (EC2.7.1.23)	p>0.05	1	14	1	1	1	1	1	1	1	1	1	1	1	1	1	1
Putative deoxyribonuclease YcfH	p>0.05	1	14	1	1	1	1	1	1	1	1	1	1	1	1	1	1
Ribonuclease HII (EC3.1.26.4)	p>0.05	1	14	1	1	1	1	1	1	1	1	1	1	1	1	1	1
UDP-N-acetylglucosamine-N-acetylmuramyl-(pentapeptide) pyrophosphoryl-undecaprenol N-acetylglucosamine transferase (EC2.4.1.227)	p>0.05	1	14	1	1	1	1	1	1	1	1	1	1	1	1	1	1
UDP-N-acetylmuramoylalanyl-D-glutamyl-2,6-diaminopimelate-D-alanyl-D-alanine ligase (EC6.3.2.10)	p>0.05	1	14	1	1	1	1	1	1	1	1	1	1	1	1	1	1
Uridine monophosphate kinase (EC2.7.4.22)	p>0.05	1	14	1	1	1	1	1	1	1	1	1	1	1	1	1	1
Dihydroorotase (EC3.5.2.3)	p>0.05	1	14	1	1	1	1	1	1	1	1	1	1	1	1	1	1
DNA topoisomerase I (EC5.99.1.2)	p>0.05	1	14	1	1	1	1	1	1	1	1	1	1	1	1	1	1
LSU ribosomal protein L24p (L26e)	p>0.05	1	14	1	1	1	1	1	1	1	1	1	1	1	1	1	1
SSU ribosomal protein S17p (S11e)	p>0.05	1	14	1	1	1	1	1	1	1	1	1	1	1	1	1	1
tRNA(Ile)-lysidine synthetase (EC6.3.4.19)	p>0.05	1	14	1	1	1	1	1	1	1	1	1	1	1	1	1	1
LSU ribosomal protein L5p (L11e)	p>0.05	1	14	1	1	1	1	1	1	1	1	1	1	1	1	1	1
Ribosome-binding factor A	p>0.05	1	14	1	1	1	1	1	1	1	1	1	1	1	1	1	1
SSU ribosomal protein S13p (S18e)	p>0.05	1	14	1	1	1	1	1	1	1	1	1	1	1	1	1	1
SSU ribosomal protein S16p	p>0.05	1	14	1	1	1	1	1	1	1	1	1	1	1	1	1	1
TsaE protein, required for threonylcarbamoyladenosine t(6)A37 formation in tRNA	p>0.05	1	14	1	1	1	1	1	1	1	1	1	1	1	1	1	1
16S rRNA processing protein RimM	p>0.05	1	14	1	1	1	1	1	1	1	1	1	1	1	1	1	1
DNA recombination and repair protein RecF	p>0.05	1	14	1	1	1	1	1	1	1	1	1	1	1	1	1	1
FIG000605: protein co-occurring with transport systems (COG1739)	p>0.05	1	14	1	1	1	1	1	1	1	1	1	1	1	1	1	1
Pyruvate kinase (EC2.7.1.40)	p>0.05	1	14	1	1	1	1	1	1	1	1	1	1	1	1	1	1
rRNA small subunit 7-methylguanosine (m7G) methyltransferase GidB	p>0.05	1	14	1	1	1	1	1	1	1	1	1	1	1	1	1	1
rRNA small subunit methyltransferase I	p>0.05	1	14	1	1	1	1	1	1	1	1	1	1	1	1	1	1
Aspartate-semialdehyde dehydrogenase (EC1.2.1.11)	p>0.05	1	14	1	1	1	1	1	1	1	1	1	1	1	1	1	1
Orotate phosphoribosyltransferase (EC2.4.2.10)	p>0.05	1	14	1	1	1	1	1	1	1	1	1	1	1	1	1	1
SSU ribosomal protein S12p (S23e)	p>0.05	1	14	1	1	1	1	1	1	1	1	1	1	1	1	1	1
Orotidine 5'-phosphate decarboxylase (EC4.1.1.23)	p>0.05	1	14	1	1	1	1	1	1	1	1	1	1	1	1	1	1
Protein-N(5)-glutamine methyltransferase PrmC, methylates polypeptide chain release factors RF1 and RF2	p>0.05	1	14	1	1	1	1	1	1	1	1	1	1	1	1	1	1
Thioredoxin reductase (EC1.8.1.9)	p>0.05	1	14	1	1	1	1	1	1	1	1	1	1	1	1	1	1
Aspartate carbamoyltransferase (EC2.1.3.2)	p>0.05	1	14	1	1	1	1	1	1	1	1	1	1	1	1	1	1
D-alanine-D-alanine ligase (EC6.3.2.4)	p>0.05	1	14	1	1	1	1	1	1	1	1	1	1	1	1	1	1
Riboflavin kinase (EC2.7.1.26); FMN adenylyltransferase (EC2.7.7.2)	p>0.05	1	14	1	1	1	1	1	1	1	1	1	1	1	1	1	1
Acetate kinase (EC2.7.2.1)	p>0.05	1	14	1	1	1	1	1	1	1	1	1	1	1	1	1	1
Transcription elongation factor GreA	p>0.05	1	14	1	1	1	1	1	1	1	1	1	1	1	1	1	1
RNA methyltransferase, TrmA family	p>0.05	1	14	1	1	1	1	1	1	1	1	1	1	1	1	1	1
LSU ribosomal protein L16p (L10e)	p>0.05	1	14	1	1	1	1	1	1	1	1	1	1	1	1	1	1
Phosphoribosylaminoimidazole-succinocarboxamide synthase (EC6.3.2.6)	p>0.05	1	14	1	1	1	1	1	1	1	1	1	1	1	1	1	1
Single-stranded-DNA-specific exonuclease RecJ (EC3.1.-.-)	p>0.05	1	14	1	1	1	1	1	1	1	1	1	1	1	1	1	1
tRNA-guanine transglycosylase (EC2.4.2.29)	p>0.05	1	14	1	1	1	1	1	1	1	1	1	1	1	1	1	1
4-diphosphocytidyl-2-C-methyl-D-erythritol kinase (EC2.7.1.148)	p>0.05	1	14	1	1	1	1	1	1	1	1	1	1	1	1	1	1
Dephospho-CoA kinase (EC2.7.1.24)	p>0.05	1	14	1	1	1	1	1	1	1	1	1	1	1	1	1	1
FIG000325: clustered with transcription termination protein NusA	p>0.05	1	14	1	1	1	1	1	1	1	1	1	1	1	1	1	1
Phosphoribosylaminoimidazole carboxylase catalytic subunit (EC4.1.1.21)	p>0.05	1	14	1	1	1	1	1	1	1	1	1	1	1	1	1	1
Phosphoribosylformylglycinamidine cyclo-ligase (EC6.3.3.1)	p>0.05	1	14	1	1	1	1	1	1	1	1	1	1	1	1	1	1
23S rRNA (guanosine-2'-O-) -methyltransferase rlmB (EC2.1.1.-)	p>0.05	1	14	1	1	1	1	1	1	1	1	1	1	1	1	1	1
Glutamate racemase (EC5.1.1.3)	p>0.05	1	14	1	1	1	1	1	1	1	1	1	1	1	1	1	1
GTP-binding protein EngB	p>0.05	1	14	1	1	1	1	1	1	1	1	1	1	1	1	1	1
SSU ribosomal protein S18p	p>0.05	1	14	1	1	1	1	1	1	1	1	1	1	1	1	1	1
4-hydroxy-tetrahydrodipicolinate reductase (EC1.17.1.8)	p>0.05	1	14	1	1	1	1	1	1	1	1	1	1	1	1	1	1
Malonyl CoA-acyl carrier protein transacylase (EC2.3.1.39)	p>0.05	1	14	1	1	1	1	1	1	1	1	1	1	1	1	1	1
Phosphate starvation-inducible protein PhoH, predicted ATPase	p>0.05	1	14	1	1	1	1	1	1	1	1	1	1	1	1	1	1
CTP synthase (EC6.3.4.2)	p>0.05	1	14	1	1	1	1	1	1	1	1	1	1	1	1	1	1
Threonine synthase (EC4.2.3.1)	p>0.05	1	14	1	1	1	1	1	1	1	1	1	1	1	1	1	1
ATP-dependent Clp protease ATP-binding subunit ClpX	p>0.05	1	14	1	1	1	1	1	1	1	1	1	1	1	1	1	1
DNA polymerase III delta subunit (EC2.7.7.7)	p>0.05	1	14	1	1	1	1	1	1	1	1	1	1	1	1	1	1
Undecaprenyl-diphosphatase (EC3.6.1.27)	p>0.05	1	14	1	1	1	1	1	1	1	1	1	1	1	1	1	1
tRNA (guanine46-N7-)-methyltransferase (EC2.1.1.33)	p>0.05	1	14	1	1	1	1	1	1	1	1	1	1	1	1	1	1
Hypothetical protein YggS, proline synthase co-transcribed bacterial homolog PROSC	p>0.05	1	14	1	1	1	1	1	1	1	1	1	1	1	1	1	1
Membrane-associated zinc metalloprotease	p>0.05	1	14	1	1	1	1	1	1	1	1	1	1	1	1	1	1
TsaD/Kae1/Qri7 protein, required for threonylcarbamoyladenosine t(6)A37 formation in tRNA	p>0.05	1	14	1	1	1	1	1	1	1	1	1	1	1	1	1	1
FIG000859: hypothetical protein YebC	p>0.05	1	14	1	1	1	1	1	1	1	1	1	1	1	1	1	1
Polyribonucleotide nucleotidyltransferase (EC2.7.7.8)	p>0.05	1	14	1	1	1	1	1	1	1	1	1	1	1	1	1	1
Ribonuclease P protein component (EC3.1.26.5)	p>0.05	1	14	1	1	1	1	1	1	1	1	1	1	1	1	1	1
SSU ribosomal protein S14p (S29e)	p>0.05	1	14	1	1	1	1	1	1	1	1	1	1	1	1	1	1
Argininosuccinate synthase (EC6.3.4.5)	p>0.05	1	14	1	1	1	1	1	1	1	1	1	1	1	1	1	1
Ribosomal RNA large subunit methyltransferase N (EC2.1.1.-)	p>0.05	1	14	1	1	1	1	1	1	1	1	1	1	1	1	1	1
Argininosuccinate lyase (EC4.3.2.1)	p>0.05	1	14	1	1	1	1	1	1	1	1	1	1	1	1	1	1
Exodeoxyribonuclease III (EC3.1.11.2)	p>0.05	1	14	1	1	1	1	1	1	1	1	1	1	1	1	1	1
Chorismate synthase (EC4.2.3.5)	p>0.05	1	14	1	1	1	1	1	1	1	1	1	1	1	1	1	1
GTP-binding protein HflX	p>0.05	1	14	1	1	1	1	1	1	1	1	1	1	1	1	1	1
UDP-N-acetylmuramoylalanyl-D-glutamate-2,6-diaminopimelate ligase (EC6.3.2.13)	p>0.05	1	14	1	1	1	1	1	1	1	1	1	1	1	1	1	1
3'-to-5' exoribonuclease RNase R	p>0.05	1	14	1	1	1	1	1	1	1	1	1	1	1	1	1	1
Phosphopantothenoylcysteine decarboxylase (EC4.1.1.36); Phosphopantothenoylcysteine synthetase (EC6.3.2.5)	p>0.05	1	14	1	1	1	1	1	1	1	1	1	1	1	1	1	1
Iron-sulfur cluster assembly ATPase protein SufC	p>0.05	1	14	1	1	1	1	1	1	1	1	1	1	1	1	1	1
Iron-sulfur cluster assembly protein SufB	p>0.05	1	14	1	1	1	1	1	1	1	1	1	1	1	1	1	1
1-hydroxy-2-methyl-2-(E)-butenyl 4-diphosphate synthase (EC1.17.7.1)	p>0.05	1	14	1	1	1	1	1	1	1	1	1	1	1	1	1	1
Cell division protein FtsX	p>0.05	1	14	1	1	1	1	1	1	1	1	1	1	1	1	1	1
1-deoxy-D-xylulose 5-phosphate reductoisomerase (EC1.1.1.267)	p>0.05	1	14	1	1	1	1	1	1	1	1	1	1	1	1	1	1
ATPase, AAA family	p>0.05	1	14	1	1	1	1	1	1	1	1	1	1	1	1	1	1
Dihydrofolate synthase (EC6.3.2.12); Folylpolyglutamate synthase (EC6.3.2.17)	p>0.05	1	14	1	1	1	1	1	1	1	1	1	1	1	1	1	1
Phosphoserine aminotransferase (EC2.6.1.52)	p>0.05	1	14	1	1	1	1	1	1	1	1	1	1	1	1	1	1
LSU m3Psi1915 methyltransferase RlmH	p>0.05	1	14	1	1	1	1	1	1	1	1	1	1	1	1	1	1
1,4-alpha-glucan (glycogen) branching enzyme, GH-13-type (EC2.4.1.18)	p>0.05	1	14	1	1	1	1	1	1	1	1	1	1	1	1	1	1
TsaB protein, required for threonylcarbamoyladenosine (t(6)A) formation in tRNA	p>0.05	1	14	1	1	1	1	1	1	1	1	1	1	1	1	1	1
3-dehydroquinate synthase (EC4.2.3.4)	p>0.05	1	14	1	1	1	1	1	1	1	1	1	1	1	1	1	1
Ribose 5-phosphate isomerase B (EC5.3.1.6)	p>0.05	1	14	1	1	1	1	1	1	1	1	1	1	1	1	1	1
Dihydroorotate dehydrogenase electron transfer subunit (EC1.3.3.1)	p>0.05	1	14	1	1	1	1	1	1	1	1	1	1	1	1	1	1
GTPase and tRNA-U34 5-formylation enzyme TrmE	p>0.05	1	14	1	1	1	1	1	1	1	1	1	1	1	1	1	1
tRNA-t(6)A37 methylthiotransferase	p>0.05	1	14	1	1	1	1	1	1	1	1	1	1	1	1	1	1
N-acetyl-gamma-glutamyl-phosphate reductase (EC1.2.1.38)	p>0.05	1	14	1	1	1	1	1	1	1	1	1	1	1	1	1	1
tRNA uridine 5-carboxymethylaminomethyl modification enzyme GidA	p>0.05	1	14	1	1	1	1	1	1	1	1	1	1	1	1	1	1
FIG004453: protein YceG like	p>0.05	1	14	1	1	1	1	1	1	1	1	1	1	1	1	1	1
2-C-methyl-D-erythritol 2,4-cyclodiphosphate synthase (EC4.6.1.12)	p>0.05	1	14	1	1	1	1	1	1	1	1	1	1	1	1	1	1
DNA mismatch repair protein MutL	p>0.05	1	14	1	1	1	1	1	1	1	1	1	1	1	1	1	1
Gamma-glutamyl phosphate reductase (EC1.2.1.41)	p>0.05	1	14	1	1	1	1	1	1	1	1	1	1	1	1	1	1
Tripeptide aminopeptidase (EC3.4.11.4)	p>0.05	1	14	1	1	1	1	1	1	1	1	1	1	1	1	1	1
2,3-bisphosphoglycerate-independent phosphoglycerate mutase (EC5.4.2.1)	p>0.05	1	14	1	1	1	1	1	1	1	1	1	1	1	1	1	1
COG0488: ATPase components of ABC transporters with duplicated ATPase domains	p>0.05	1	14	1	1	1	1	1	1	1	1	1	1	1	1	1	1
Translation elongation factor G-related protein	p>0.05	1	14	1	1	1	1	1	1	1	1	1	1	1	1	1	1
Recombination inhibitory protein MutS2	p>0.05	1	14	1	1	1	1	1	1	1	1	1	1	1	1	1	1
Ribosomal protein S12p Asp88 (E. coli) methylthiotransferase	p>0.05	1	14	1	1	1	1	1	1	1	1	1	1	1	1	1	1
Xanthine phosphoribosyltransferase (EC2.4.2.22)	p>0.05	1	14	1	1	1	1	1	1	1	1	1	1	1	1	1	1
ATP synthase F0 sector subunit b (EC3.6.3.14)	p>0.05	1	14	1	1	1	1	1	1	1	1	1	1	1	1	1	1
Competence protein F homolog, phosphoribosyltransferase domain; protein YhgH required for utilization of DNA as sole source of carbon and energy	p>0.05	1	14	1	1	1	1	1	1	1	1	1	1	1	1	1	1
Ribosome small subunit-stimulated GTPase EngC	p>0.05	1	14	1	1	1	1	1	1	1	1	1	1	1	1	1	1
Histidinol dehydrogenase (EC1.1.1.23)	p>0.05	1	14	1	1	1	1	1	1	1	1	1	1	1	1	1	1
Imidazole glycerol phosphate synthase amidotransferase subunit (EC2.4.2.-)	p>0.05	1	14	1	1	1	1	1	1	1	1	1	1	1	1	1	1
Dihydroxy-acid dehydratase (EC4.2.1.9)	p>0.05	1	14	1	1	1	1	1	1	1	1	1	1	1	1	1	1
Imidazole glycerol phosphate synthase cyclase subunit (EC4.1.3.-)	p>0.05	1	14	1	1	1	1	1	1	1	1	1	1	1	1	1	1
Acetolactate synthase small subunit (EC2.2.1.6)	p>0.05	1	14	1	1	1	1	1	1	1	1	1	1	1	1	1	1
NAD synthetase (EC6.3.1.5); Glutamine amidotransferase chain of NAD synthetase	p>0.05	1	14	1	1	1	1	1	1	1	1	1	1	1	1	1	1
Preprotein translocase subunit YajC (TC 3.A.5.1.1)	p>0.05	1	14	1	1	1	1	1	1	1	1	1	1	1	1	1	1
Diadenylate cyclase spyDAC; Bacterial checkpoint controller DisA with nucleotide-binding domain	p>0.05	1	14	1	1	1	1	1	1	1	1	1	1	1	1	1	1
Homoserine O-succinyltransferase (EC2.3.1.46)	p>0.05	1	14	1	1	1	1	1	1	1	1	1	1	1	1	1	1
Low molecular weight protein tyrosine phosphatase (EC3.1.3.48)	p>0.05	1	14	1	1	1	1	1	1	1	1	1	1	1	1	1	1
Cell division protein FtsQ	p>0.05	1	14	1	1	1	1	1	1	1	1	1	1	1	1	1	1
Nicotinate-nucleotide adenylyltransferase (EC2.7.7.18)	p>0.05	1	14	1	1	1	1	1	1	1	1	1	1	1	1	1	1
Ribosomal protein L11 methyltransferase (EC2.1.1.-)	p>0.05	1	14	1	1	1	1	1	1	1	1	1	1	1	1	1	1
Phosphoribosylformimino-5-aminoimidazole carboxamide ribotide isomerase (EC5.3.1.16)	p>0.05	1	14	1	1	1	1	1	1	1	1	1	1	1	1	1	1
ATP phosphoribosyltransferase (EC2.4.2.17)	p>0.05	1	14	1	1	1	1	1	1	1	1	1	1	1	1	1	1
Phosphate acetyltransferase (EC2.3.1.8)	p>0.05	1	14	1	1	1	1	1	1	1	1	1	1	1	1	1	1
Arginine pathway regulatory protein ArgR, repressor of arg regulon	p>0.05	1	14	1	1	1	1	1	1	1	1	1	1	1	1	1	1
NAD(P)HX epimerase; NAD(P)HX dehydratase	p>0.05	1	14	1	1	1	1	1	1	1	1	1	1	1	1	1	1
Cytidine deaminase (EC3.5.4.5)	p>0.05	1	14	1	1	1	1	1	1	1	1	1	1	1	1	1	1
Pyruvate,phosphate dikinase (EC2.7.9.1)	p>0.05	1	14	1	1	1	1	1	1	1	1	1	1	1	1	1	1
ATP-dependent protease La (EC3.4.21.53) Type I	p>0.05	1	14	1	1	1	1	1	1	1	1	1	1	1	1	1	1
Aspartyl-tRNA synthetase (EC6.1.1.12)	p>0.05	1	14	1	1	1	1	1	1	1	1	1	1	1	1	1	1
Ribosomal RNA small subunit methyltransferase E (EC2.1.1.-)	p>0.05	1	14	1	1	1	1	1	1	1	1	1	1	1	1	1	1
Phosphoenolpyruvate carboxykinase [ATP] (EC4.1.1.49)	p>0.05	1	14	1	1	1	1	1	1	1	1	1	1	1	1	1	1
DEAD-box ATP-dependent RNA helicase CshA (EC3.6.4.13)	p>0.05	1	14	1	1	1	1	1	1	1	1	1	1	1	1	1	1
COG1496: Uncharacterized conserved protein	p>0.05	1	14	1	1	1	1	1	1	1	1	1	1	1	1	1	1
Phosphoribosyl-AMP cyclohydrolase (EC3.5.4.19); Phosphoribosyl-ATP pyrophosphatase (EC3.6.1.31)	p>0.05	1	14	1	1	1	1	1	1	1	1	1	1	1	1	1	1
Protein YicC	p>0.05	1	14	1	1	1	1	1	1	1	1	1	1	1	1	1	1
transcriptional regulator, Crp/Fnr family	p>0.05	1	14	1	1	1	1	1	1	1	1	1	1	1	1	1	1
Glutaminyl-tRNA synthetase (EC6.1.1.18)	p>0.05	1	14	1	1	1	1	1	1	1	1	1	1	1	1	1	1
G:T/U mismatch-specific uracil/thymine DNA-glycosylase	p>0.05	1	14	1	1	1	1	1	1	1	1	1	1	1	1	1	1
Glycyl-tRNA synthetase (EC6.1.1.14)	p>0.05	1	14	1	1	1	1	1	1	1	1	1	1	1	1	1	1
3-dehydroquinate dehydratase II (EC4.2.1.10)	p>0.05	1	14	1	1	1	1	1	1	1	1	1	1	1	1	1	1
Zinc ABC transporter, periplasmic-binding protein ZnuA	p>0.05	1	14	1	1	1	1	1	1	1	1	1	1	1	1	1	1
Adenine phosphoribosyltransferase (EC2.4.2.7)	p>0.05	1	14	1	1	1	1	1	1	1	1	1	1	1	1	1	1
NADP-dependent malic enzyme (EC1.1.1.40)	p>0.05	1	14	1	1	1	1	1	1	1	1	1	1	1	1	1	1
Transcription termination factor Rho	p>0.05	1	14	1	1	1	1	1	1	1	1	1	1	1	1	1	1
LSU m5C1962 methyltransferase RlmI	p>0.05	1	14	1	1	1	1	1	1	1	1	1	1	1	1	1	1
Mannose-6-phosphate isomerase (EC5.3.1.8)	p>0.05	1	14	1	1	1	1	1	1	1	1	1	1	1	1	1	1
Zinc ABC transporter, ATP-binding protein ZnuC	p>0.05	1	14	1	1	1	1	1	1	1	1	1	1	1	1	1	1
Fructose-1,6-bisphosphatase, Bacillus type (EC3.1.3.11)	p>0.05	1	14	1	1	1	1	1	1	1	1	1	1	1	1	1	1
Biosynthetic Aromatic amino acid aminotransferase alpha (EC2.6.1.57); Aspartate aminotransferase (EC2.6.1.1)	p>0.05	1	14	1	1	1	1	1	1	1	1	1	1	1	1	1	1
DJ-1/YajL/PfpI superfamily, includes chaperone protein YajL (former ThiJ), parkinsonism-associated protein DJ-1, peptidases PfpI, Hsp31	p>0.05	1	14	1	1	1	1	1	1	1	1	1	1	1	1	1	1
Prolyl-tRNA synthetase (EC6.1.1.15), archaeal/eukaryal type	p>0.05	1	14	1	1	1	1	1	1	1	1	1	1	1	1	1	1
COG1242: Predicted Fe-S oxidoreductase	p>0.05	1	14	1	1	1	1	1	1	1	1	1	1	1	1	1	1
Acyl-ACP thioesterase	p>0.05	1	14	1	1	1	1	1	1	1	1	1	1	1	1	1	1
Alkyldihydroxyacetonephosphate synthase (EC2.5.1.26)	p>0.05	1	14	1	1	1	1	1	1	1	1	1	1	1	1	1	1
GTP cyclohydrolase I (EC3.5.4.16) type 1	p>0.05	1	14	1	1	1	1	1	1	1	1	1	1	1	1	1	1
Acetylornithine deacetylase (EC3.5.1.16)	p>0.05	1	14	1	1	1	1	1	1	1	1	1	1	1	1	1	1
4-hydroxy-3-methylbut-2-enyl diphosphate reductase (EC1.17.1.2)	p>0.05	1	14	1	1	1	1	1	1	1	1	1	1	1	1	1	1
tRNA and rRNA cytosine-C5-methylases	p>0.05	1	14	1	1	1	1	1	1	1	1	1	1	1	1	1	1
Zinc ABC transporter, inner membrane permease protein ZnuB	p>0.05	1	14	1	1	1	1	1	1	1	1	1	1	1	1	1	1
Iron-sulfur cluster assembly protein SufD	p>0.05	1	14	1	1	1	1	1	1	1	1	1	1	1	1	1	1
Cysteine desulfurase (EC2.8.1.7), SufS subfamily	p>0.05	1	14	1	1	1	1	1	1	1	1	1	1	1	1	1	1
Thiol peroxidase, Bcp-type (EC1.11.1.15)	p>0.05	1	14	1	1	1	1	1	1	1	1	1	1	1	1	1	1
Topoisomerase IV subunit A (EC5.99.1.-)	p>0.05	1	14	1	1	1	1	1	1	1	1	1	1	1	1	1	1
Cell division protein FtsA	p>0.05	1	14	1	1	1	1	1	1	1	1	1	1	1	1	1	1
Transamidase GatB domain protein	p>0.05	1	14	1	1	1	1	1	1	1	1	1	1	1	1	1	1
Riboflavin synthase eubacterial/eukaryotic (EC2.5.1.9)	p>0.05	1	14	1	1	1	1	1	1	1	1	1	1	1	1	1	1
Topoisomerase IV subunit B (EC5.99.1.-)	p>0.05	1	14	1	1	1	1	1	1	1	1	1	1	1	1	1	1
Fumarylacetoacetate hydrolase family protein	p>0.05	1	14	1	1	1	1	1	1	1	1	1	1	1	1	1	1
Pyrophosphate-energized proton pump (EC3.6.1.1)	p>0.05	1	14	1	1	1	1	1	1	1	1	1	1	1	1	1	1
Cell division protein FtsL	p>0.05	1	14	1	1	1	1	1	1	1	1	1	1	1	1	1	1
Quinolinate phosphoribosyltransferase [decarboxylating] (EC2.4.2.19)	p>0.05	1	14	1	1	1	1	1	1	1	1	1	1	1	1	1	1
dCMP deaminase (EC3.5.4.12)	p>0.05	1	14	1	1	1	1	1	1	1	1	1	1	1	1	1	1
FKBP-type peptidyl-prolyl cis-trans isomerase slyD (EC5.2.1.8)	p>0.05	1	14	1	1	1	1	1	1	1	1	1	1	1	1	1	1
2',3'-cyclic-nucleotide 2'-phosphodiesterase (EC3.1.4.16)	p>0.05	1	14	1	1	1	1	1	1	1	1	1	1	1	1	1	1
Inner membrane protein translocase component YidC, long form	p>0.05	1	14	1	1	1	1	1	1	1	1	1	1	1	1	1	1
Carboxynorspermidine decarboxylase, putative (EC4.1.1.-)	p>0.05	1	14	1	1	1	1	1	1	1	1	1	1	1	1	1	1
Carboxynorspermidine dehydrogenase, putative (EC1.1.1.-)	p>0.05	1	14	1	1	1	1	1	1	1	1	1	1	1	1	1	1
Cytoplasmic axial filament protein CafA and Ribonuclease G (EC3.1.4.-)	p>0.05	1	14	1	1	1	1	1	1	1	1	1	1	1	1	1	1
2-oxoglutarate oxidoreductase, gamma subunit (EC1.2.7.3)	p>0.05	1	14	1	1	1	1	1	1	1	1	1	1	1	1	1	1
Succinate dehydrogenase flavoprotein subunit (EC1.3.99.1)	p>0.05	1	14	1	1	1	1	1	1	1	1	1	1	1	1	1	1
Thiamine-monophosphate kinase (EC2.7.4.16)	p>0.05	1	14	1	1	1	1	1	1	1	1	1	1	1	1	1	1
CDP-diacylglycerol-serine O-phosphatidyltransferase (EC2.7.8.8)	p>0.05	1	14	1	1	1	1	1	1	1	1	1	1	1	1	1	1
Glycine cleavage system H protein	p>0.05	1	14	1	1	1	1	1	1	1	1	1	1	1	1	1	1
Hydrolases of the alpha/beta superfamily	p>0.05	1	14	1	1	1	1	1	1	1	1	1	1	1	1	1	1
Prephenate dehydratase (EC4.2.1.51)	p>0.05	1	14	1	1	1	1	1	1	1	1	1	1	1	1	1	1
Cytochrome d ubiquinol oxidase subunit I (EC1.10.3.-)	p>0.05	1	14	1	1	1	1	1	1	1	1	1	1	1	1	1	1
Cytochrome d ubiquinol oxidase subunit II (EC1.10.3.-)	p>0.05	1	14	1	1	1	1	1	1	1	1	1	1	1	1	1	1
FIG137478: Hypothetical protein YbgI	p>0.05	1	14	1	1	1	1	1	1	1	1	1	1	1	1	1	1
Protein-export membrane protein SecD (TC 3.A.5.1.1); Protein-export membrane protein SecF (TC 3.A.5.1.1)	p>0.05	1	14	1	1	1	1	1	1	1	1	1	1	1	1	1	1
LSU ribosomal protein L25p	p>0.05	1	14	1	1	1	1	1	1	1	1	1	1	1	1	1	1
Aspartate carbamoyltransferase regulatory chain (PyrI)	p>0.05	1	14	1	1	1	1	1	1	1	1	1	1	1	1	1	1
Aminomethyltransferase (glycine cleavage system T protein) (EC2.1.2.10)	p>0.05	1	14	1	1	1	1	1	1	1	1	1	1	1	1	1	1
Succinate dehydrogenase iron-sulfur protein (EC1.3.99.1)	p>0.05	1	14	1	1	1	1	1	1	1	1	1	1	1	1	1	1
Similar to tRNA pseudouridine synthase C, group TruC1	p>0.05	1	14	1	1	1	1	1	1	1	1	1	1	1	1	1	1
16S rRNA (guanine(966)-N(2))-methyltransferase (EC2.1.1.171)	p>0.05	1	14	1	1	1	1	1	1	1	1	1	1	1	1	1	1
Anthranilate synthase, aminase component (EC4.1.3.27)	p>0.05	1	14	1	1	1	1	1	1	1	1	1	1	1	1	1	1
Meso-diaminopimelate D-dehydrogenase (EC1.4.1.16)	p>0.05	1	14	1	1	1	1	1	1	1	1	1	1	1	1	1	1
3-methyl-2-oxobutanoate hydroxymethyltransferase (EC2.1.2.11)	p>0.05	1	14	1	1	1	1	1	1	1	1	1	1	1	1	1	1
4-hydroxythreonine-4-phosphate dehydrogenase (EC1.1.1.262)	p>0.05	1	14	1	1	1	1	1	1	1	1	1	1	1	1	1	1
Catalyzes the cleavage of p-aminobenzoyl-glutamate to p-aminobenzoate and glutamate, subunit A	p>0.05	1	14	1	1	1	1	1	1	1	1	1	1	1	1	1	1
Butyrate kinase (EC2.7.2.7)	p>0.05	1	14	1	1	1	1	1	1	1	1	1	1	1	1	1	1
Enoyl-[acyl-carrier-protein] reductase [NADH] (EC1.3.1.9)	p>0.05	1	14	1	1	1	1	1	1	1	1	1	1	1	1	1	1
Lipopolysaccharide ABC transporter, ATP-binding protein LptB	p>0.05	1	14	1	1	1	1	1	1	1	1	1	1	1	1	1	1
Pantoate-beta-alanine ligase (EC6.3.2.1)	p>0.05	1	14	1	1	1	1	1	1	1	1	1	1	1	1	1	1
Lipid A biosynthesis lauroyl acyltransferase (EC2.3.1.-)	p>0.05	1	14	1	1	1	1	1	1	1	1	1	1	1	1	1	1
tRNA (guanosine(18)-2'-O)-methyltransferase (EC2.1.1.34)	p>0.05	1	14	1	1	1	1	1	1	1	1	1	1	1	1	1	1
FIG007959: peptidase, M16 family	p>0.05	1	14	1	1	1	1	1	1	1	1	1	1	1	1	1	1
Lipoprotein releasing system ATP-binding protein LolD	p>0.05	1	14	1	1	1	1	1	1	1	1	1	1	1	1	1	1
Queuosine Biosynthesis QueC ATPase	p>0.05	1	14	1	1	1	1	1	1	1	1	1	1	1	1	1	1
NADPH dependent preQ0 reductase (EC1.7.1.13)	p>0.05	1	14	1	1	1	1	1	1	1	1	1	1	1	1	1	1
Metal-dependent hydrolases of the beta-lactamase superfamily I; PhnP protein	p>0.05	1	14	1	1	1	1	1	1	1	1	1	1	1	1	1	1
Glutamyl-tRNA synthetase (EC6.1.1.17)	p>0.05	1	14	1	1	1	1	1	1	1	1	1	1	1	1	1	1
Phosphoenolpyruvate synthase; Pyruvate phosphate dikinase	p>0.05	1	14	1	1	1	1	1	1	1	1	1	1	1	1	1	1
NADH-ubiquinone oxidoreductase chain L (EC1.6.5.3)	p>0.05	1	14	1	1	1	1	1	1	1	1	1	1	1	1	1	1
Phosphoglucomutase (EC5.4.2.2)	p>0.05	1	14	1	1	1	1	1	1	1	1	1	1	1	1	1	1
SAM-dependent methyltransferases	p>0.05	1	14	1	1	1	1	1	1	1	1	1	1	1	1	1	1
Tetraacyldisaccharide 4'-kinase (EC2.7.1.130)	p>0.05	1	14	1	1	1	1	1	1	1	1	1	1	1	1	1	1
NADH-ubiquinone oxidoreductase chain M (EC1.6.5.3)	p>0.05	1	14	1	1	1	1	1	1	1	1	1	1	1	1	1	1
Lipoprotein releasing system transmembrane protein LolC	p>0.05	1	14	1	1	1	1	1	1	1	1	1	1	1	1	1	1
Membrane protein containing HD superfamily hydrolase domain, YQFF ortholog	p>0.05	1	14	1	1	1	1	1	1	1	1	1	1	1	1	1	1
putative Fe-S oxidoreductase	p>0.05	1	14	1	1	1	1	1	1	1	1	1	1	1	1	1	1
BatA (Bacteroides aerotolerance operon)	p>0.05	1	14	1	1	1	1	1	1	1	1	1	1	1	1	1	1
putative periplasmic protein kinase ArgK and related GTPases of G3E family	p>0.05	1	14	1	1	1	1	1	1	1	1	1	1	1	1	1	1
MoxR-like ATPase in aerotolerance operon	p>0.05	1	14	1	1	1	1	1	1	1	1	1	1	1	1	1	1
Probable dipeptidase (EC3.4.-.-)	p>0.05	1	14	1	1	1	1	1	1	1	1	1	1	1	1	1	1
hypothetical protein PA3071	p>0.05	1	14	1	1	1	1	1	1	1	1	1	1	1	1	1	1
Putative preQ0 transporter	p>0.05	1	14	1	1	1	1	1	1	1	1	1	1	1	1	1	1
BatB	p>0.05	1	14	1	1	1	1	1	1	1	1	1	1	1	1	1	1
DNA-damage-inducible protein F	p>0.05	1	14	1	1	1	1	1	1	1	1	1	1	1	1	1	1
Lyzozyme M1 (1,4-beta-N-acetylmuramidase) (EC3.2.1.17)	p>0.05	1	14	1	1	1	1	1	1	1	1	1	1	1	1	1	1
Predicted functional analog of homoserine kinase (EC2.7.1.-)	p>0.05	1	14	1	1	1	1	1	1	1	1	1	1	1	1	1	1
Biosynthetic arginine decarboxylase (EC4.1.1.19)	p>0.05	1	14	1	1	1	1	1	1	1	1	1	1	1	1	1	1
Oligopeptide transporter, OPT family	p>0.05	1	14	1	1	1	1	1	1	1	1	1	1	1	1	1	1
NADH ubiquinone oxidoreductase chain A (EC1.6.5.3)	p>0.05	1	14	1	1	1	1	1	1	1	1	1	1	1	1	1	1
NADH-ubiquinone oxidoreductase chain B (EC1.6.5.3)	p>0.05	1	14	1	1	1	1	1	1	1	1	1	1	1	1	1	1
NADH-ubiquinone oxidoreductase chain H (EC1.6.5.3)	p>0.05	1	14	1	1	1	1	1	1	1	1	1	1	1	1	1	1
NADH-ubiquinone oxidoreductase chain I (EC1.6.5.3)	p>0.05	1	14	1	1	1	1	1	1	1	1	1	1	1	1	1	1
NADH-ubiquinone oxidoreductase chain K (EC1.6.5.3)	p>0.05	1	14	1	1	1	1	1	1	1	1	1	1	1	1	1	1
Sulfur acceptor protein SufE for iron-sulfur cluster assembly	p>0.05	1	14	1	1	1	1	1	1	1	1	1	1	1	1	1	1
UDP-2,3-diacylglucosamine diphosphatase (EC3.6.1.54)	p>0.05	1	14	1	1	1	1	1	1	1	1	1	1	1	1	1	1
NADH-ubiquinone oxidoreductase chain J (EC1.6.5.3)	p>0.05	1	14	1	1	1	1	1	1	1	1	1	1	1	1	1	1
Na(+)-translocating NADH-quinone reductase subunit D (EC1.6.5.-)	p>0.05	1	14	1	1	1	1	1	1	1	1	1	1	1	1	1	1
NADH-ubiquinone oxidoreductase chain N (EC1.6.5.3)	p>0.05	1	14	1	1	1	1	1	1	1	1	1	1	1	1	1	1
Collagenase precursor (EC3.4.-.-)	p>0.05	1	14	1	1	1	1	1	1	1	1	1	1	1	1	1	1
FIG008208: hypothetical protein	p>0.05	1	14	1	1	1	1	1	1	1	1	1	1	1	1	1	1
Succinate dehydrogenase cytochrome b subunit	p>0.05	1	14	1	1	1	1	1	1	1	1	1	1	1	1	1	1
Prolyl oligopeptidase family protein	p>0.05	1	14	1	1	1	1	1	1	1	1	1	1	1	1	1	1
putative auxin-regulated protein	p>0.05	1	14	1	1	1	1	1	1	1	1	1	1	1	1	1	1
COG1399 protein in cluster with ribosomal protein L32p, Bacteroidetes/Chlorobi subfamily	p>0.05	1	14	1	1	1	1	1	1	1	1	1	1	1	1	1	1
DNA Pol III Epsilon Chain	p>0.05	1	14	1	1	1	1	1	1	1	1	1	1	1	1	1	1
DnaK suppressor protein, putative	p>0.05	1	14	1	1	1	1	1	1	1	1	1	1	1	1	1	1
FIG170660: TPR domain protein	p>0.05	1	14	1	1	1	1	1	1	1	1	1	1	1	1	1	1
Ribosylnicotinamide kinase (EC2.7.1.22) homolog; Unknown conserved in Flavobacteria	p>0.05	1	14	1	1	1	1	1	1	1	1	1	1	1	1	1	1
Similar to glycogen synthase (EC2.4.1.21)	p>0.05	1	14	1	1	1	1	1	1	1	1	1	1	1	1	1	1
uroporphyrinogen-III synthase HemD, putative	p>0.05	1	14	1	1	1	1	1	1	1	1	1	1	1	1	1	1
Na(+)-translocating NADH-quinone reductase subunit F (EC1.6.5.-)	p>0.05	1	14	1	1	1	1	1	1	1	1	1	1	1	1	1	1
N-acetylglucosamine deacetylase (EC3.5.1.-); 3-hydroxyacyl-[acyl-carrier-protein] dehydratase, FabZ form (EC4.2.1.59)	p>0.05	1	14	1	1	1	1	1	1	1	1	1	1	1	1	1	1
Na(+)-translocating NADH-quinone reductase subunit B (EC1.6.5.-)	p>0.05	1	14	1	1	1	1	1	1	1	1	1	1	1	1	1	1
NADH-ubiquinone oxidoreductase chain C (EC1.6.5.3); NADH-ubiquinone oxidoreductase chain D (EC1.6.5.3)	p>0.05	1	14	1	1	1	1	1	1	1	1	1	1	1	1	1	1
Na(+)-translocating NADH-quinone reductase subunit A (EC1.6.5.-)	p>0.05	1	14	1	1	1	1	1	1	1	1	1	1	1	1	1	1
Na(+)-translocating NADH-quinone reductase subunit C (EC1.6.5.-)	p>0.05	1	14	1	1	1	1	1	1	1	1	1	1	1	1	1	1
Na(+)-translocating NADH-quinone reductase subunit E (EC1.6.5.-)	p>0.05	1	14	1	1	1	1	1	1	1	1	1	1	1	1	1	1
UDP-N-acetylmuramoylalanyl-D-glutamyl-2,6-diaminopimelate-D-alanyl-D-alanine ligase (EC6.3.2.10); Alanine racemase (EC5.1.1.1)	p>0.05	1	14	1	1	1	1	1	1	1	1	1	1	1	1	1	1
lipoprotein protein, putative	p>0.05	1	14	1	1	1	1	1	1	1	1	1	1	1	1	1	1
Putative carboxy-terminal processing protease (EC3.4.21.102)	p>0.05	1	14	1	1	1	1	1	1	1	1	1	1	1	1	1	1
Acyl-coenzyme A synthetases/AMP-(fatty) acid ligases	p>0.05	1	14	1	1	1	1	1	1	1	1	1	1	1	1	1	1
BatC	p>0.05	1	14	1	1	1	1	1	1	1	1	1	1	1	1	1	1
LysM-repeat proteins and domains	p>0.05	1	14	1	1	1	1	1	1	1	1	1	1	1	1	1	1
Ribosomal large subunit pseudouridine synthase A (EC4.2.1.70)	p>0.05	1	14	1	1	1	1	1	1	1	1	1	1	1	1	1	1
Translation initiation factor SUI1-related protein	p>0.05	1	14	1	1	1	1	1	1	1	1	1	1	1	1	1	1
Histidinol-phosphatase (EC3.1.3.15); Imidazoleglycerol-phosphate dehydratase (EC4.2.1.19)	p>0.05	1	14	1	1	1	1	1	1	1	1	1	1	1	1	1	1
BatE	p>0.05	1	14	1	1	1	1	1	1	1	1	1	1	1	1	1	1
Putative deoxyribonuclease YjjV	p>0.05	1	14	1	1	1	1	1	1	1	1	1	1	1	1	1	1
Tetrapyrrole methylase family protein	p>0.05	1	14	1	1	1	1	1	1	1	1	1	1	1	1	1	1
Zn-ribbon-containing, possibly RNA-binding protein and truncated derivatives	p>0.05	1	14	1	1	1	1	1	1	1	1	1	1	1	1	1	1
Vitellogenin II precursor	p>0.05	1	14	1	1	1	1	1	1	1	1	1	1	1	1	1	1
FIG00896368: hypothetical protein	p>0.05	1	14	1	1	1	1	1	1	1	1	1	1	1	1	1	1
Lysine decarboxylase family	p>0.05	1	14	1	1	1	1	1	1	1	1	1	1	1	1	1	1
O-methyltransferase family protein [C1]	p>0.05	1	14	1	1	1	1	1	1	1	1	1	1	1	1	1	1
Putative collagenase	p>0.05	1	14	1	1	1	1	1	1	1	1	1	1	1	1	1	1
Aspartokinase (EC2.7.2.4); Homoserine dehydrogenase (EC1.1.1.3)	p>0.05	1	14	1	1	1	1	1	1	1	1	1	1	1	1	1	1
FIG00651573: hypothetical protein	p>0.05	1	14	1	1	1	1	1	1	1	1	1	1	1	1	1	1
FIG00936810: hypothetical protein	p>0.05	1	14	1	1	1	1	1	1	1	1	1	1	1	1	1	1
FIG00937838: hypothetical protein	p>0.05	1	14	1	1	1	1	1	1	1	1	1	1	1	1	1	1
Nudix hydrolase family protein	p>0.05	1	14	1	1	1	1	1	1	1	1	1	1	1	1	1	1
probable integral membrane protein Cj0341c	p>0.05	1	14	1	1	1	1	1	1	1	1	1	1	1	1	1	1
MaoC family protein	p>0.05	1	14	1	1	1	1	1	1	1	1	1	1	1	1	1	1
Peroxide stress regulator; Ferric uptake regulation protein; Fe2+/Zn2+ uptake regulation proteins	p>0.05	1	14	1	1	1	1	1	1	1	1	1	1	1	1	1	1
putative dolichol-P-glucose synthetase	p>0.05	1	14	1	1	1	1	1	1	1	1	1	1	1	1	1	1
Apolipoprotein N-acyltransferase (EC2.3.1.-); Copper homeostasis protein CutE	p>0.05	1	14	1	1	1	1	1	1	1	1	1	1	1	1	1	1
FIG032012: hypothetical protein	p>0.05	1	14	1	1	1	1	1	1	1	1	1	1	1	1	1	1
Siderophore (Surfactin) biosynthesis regulatory protein	p>0.05	1	14	1	1	1	1	1	1	1	1	1	1	1	1	1	1
FHA domain protein	p>0.05	1	14	1	1	1	1	1	1	1	1	1	1	1	1	1	1
FIG00937167: hypothetical protein	p>0.05	1	14	1	1	1	1	1	1	1	1	1	1	1	1	1	1
NAD-dependent epimerase/dehydratase family protein	p>0.05	1	14	1	1	1	1	1	1	1	1	1	1	1	1	1	1
NAD-utilizing dehydrogenases	p>0.05	1	14	1	1	1	1	1	1	1	1	1	1	1	1	1	1
putative zinc protease	p>0.05	1	14	1	1	1	1	1	1	1	1	1	1	1	1	1	1
FIG00936866: hypothetical protein	p>0.05	1	14	1	1	1	1	1	1	1	1	1	1	1	1	1	1
FIG00937754: hypothetical protein	p>0.05	1	14	1	1	1	1	1	1	1	1	1	1	1	1	1	1
Glycogen	p>0.05	1	14	1	1	1	1	1	1	1	1	1	1	1	1	1	1
NAD-specific glutamate dehydrogenase (EC1.4.1.2); NADP-specific glutamate dehydrogenase (EC1.4.1.4)	p>0.05	1	14	1	1	1	1	1	1	1	1	1	1	1	1	1	1
FIG00649844: hypothetical protein	p>0.05	1	14	1	1	1	1	1	1	1	1	1	1	1	1	1	1
FIG00897664: hypothetical protein	p>0.05	1	14	1	1	1	1	1	1	1	1	1	1	1	1	1	1
Putative molybdenum transport ATP-binding protein modF	p>0.05	1	14	1	1	1	1	1	1	1	1	1	1	1	1	1	1
FIG00938133: hypothetical protein	p>0.05	1	14	1	1	1	1	1	1	1	1	1	1	1	1	1	1
FIG00937393: hypothetical protein	p>0.05	1	14	1	1	1	1	1	1	1	1	1	1	1	1	1	1
AP endonuclease domain protein	p>0.05	1	14	1	1	1	1	1	1	1	1	1	1	1	1	1	1
FIG00897535: hypothetical protein	p>0.05	1	14	1	1	1	1	1	1	1	1	1	1	1	1	1	1
FIG00936941: hypothetical protein	p>0.05	1	14	1	1	1	1	1	1	1	1	1	1	1	1	1	1
FIG00897161: hypothetical protein	p>0.05	1	14	1	1	1	1	1	1	1	1	1	1	1	1	1	1
FIG00937271: hypothetical protein	p>0.05	1	14	1	1	1	1	1	1	1	1	1	1	1	1	1	1
FIG00938859: hypothetical protein	p>0.05	1	14	1	1	1	1	1	1	1	1	1	1	1	1	1	1
FIG00939540: hypothetical protein	p>0.05	1	14	1	1	1	1	1	1	1	1	1	1	1	1	1	1
Peptidase, family M23 (EC3.4.24.-)	p>0.05	1	14	1	1	1	1	1	1	1	1	1	1	1	1	1	1
FIG00898139: hypothetical protein	p>0.05	1	14	1	1	1	1	1	1	1	1	1	1	1	1	1	1
FIG00898509: hypothetical protein	p>0.05	1	14	1	1	1	1	1	1	1	1	1	1	1	1	1	1
FIG00937286: hypothetical protein	p>0.05	1	14	1	1	1	1	1	1	1	1	1	1	1	1	1	1
FIG00937328: hypothetical protein	p>0.05	1	14	1	1	1	1	1	1	1	1	1	1	1	1	1	1
OmpA family outer membrane protein	p>0.05	1	14	1	1	1	1	1	1	1	1	1	1	1	1	1	1
FIG00651728: hypothetical protein	p>0.05	1	14	1	1	1	1	1	1	1	1	1	1	1	1	1	1
FIG00897178: hypothetical protein	p>0.05	1	14	1	1	1	1	1	1	1	1	1	1	1	1	1	1
FIG00937641: hypothetical protein	p>0.05	1	14	1	1	1	1	1	1	1	1	1	1	1	1	1	1
FIG00936964: hypothetical protein	p>0.05	1	14	1	1	1	1	1	1	1	1	1	1	1	1	1	1
FIG00649439: hypothetical protein	p>0.05	1	14	1	1	1	1	1	1	1	1	1	1	1	1	1	1
FIG00898772: hypothetical protein	p>0.05	1	14	1	1	1	1	1	1	1	1	1	1	1	1	1	1
FIG00938655: hypothetical protein	p>0.05	1	14	1	1	1	1	1	1	1	1	1	1	1	1	1	1
FIG00936906: hypothetical protein	p>0.05	1	14	1	1	1	1	1	1	1	1	1	1	1	1	1	1
FIG00937153: hypothetical protein	p>0.05	1	14	1	1	1	1	1	1	1	1	1	1	1	1	1	1
FIG00937714: hypothetical protein	p>0.05	1	14	1	1	1	1	1	1	1	1	1	1	1	1	1	1
FIG00938717: hypothetical protein	p>0.05	1	14	1	1	1	1	1	1	1	1	1	1	1	1	1	1
FIG00897033: hypothetical protein	p>0.05	1	14	1	1	1	1	1	1	1	1	1	1	1	1	1	1
FIG00936940: hypothetical protein	p>0.05	1	14	1	1	1	1	1	1	1	1	1	1	1	1	1	1
FIG00937024: hypothetical protein	p>0.05	1	14	1	1	1	1	1	1	1	1	1	1	1	1	1	1
FIG00937571: hypothetical protein	p>0.05	1	14	1	1	1	1	1	1	1	1	1	1	1	1	1	1
FIG00938099: hypothetical protein	p>0.05	1	14	1	1	1	1	1	1	1	1	1	1	1	1	1	1
Lipoprotein spr precursor	p>0.05	1	14	1	1	1	1	1	1	1	1	1	1	1	1	1	1
FIG00415187: hypothetical protein	p>0.05	1	14	1	1	1	1	1	1	1	1	1	1	1	1	1	1
FIG00937687: hypothetical protein	p>0.05	1	14	1	1	1	1	1	1	1	1	1	1	1	1	1	1
NAD-specific glutamate dehydrogenase (EC1.4.1.2)	p>0.05	1	14	1	1	1	1	1	1	1	1	1	1	1	1	1	1
FIG00405120: hypothetical protein	p>0.05	1	14	1	1	1	1	1	1	1	1	1	1	1	1	1	1
FIG00405766: hypothetical protein	p>0.05	1	14	1	1	1	1	1	1	1	1	1	1	1	1	1	1
FIG00898259: hypothetical protein	p>0.05	1	14	1	1	1	1	1	1	1	1	1	1	1	1	1	1
FIG00938009: hypothetical protein	p>0.05	1	14	1	1	1	1	1	1	1	1	1	1	1	1	1	1
FIG00897677: hypothetical protein	p>0.05	1	14	1	1	1	1	1	1	1	1	1	1	1	1	1	1
FIG00898528: hypothetical protein	p>0.05	1	14	1	1	1	1	1	1	1	1	1	1	1	1	1	1
FIG00939128: hypothetical protein	p>0.05	1	14	1	1	1	1	1	1	1	1	1	1	1	1	1	1
putative phosphatase/phosphohexomutase	p>0.05	1	14	1	1	1	1	1	1	1	1	1	1	1	1	1	1
FIG00935912: hypothetical protein	p>0.05	1	14	1	1	1	1	1	1	1	1	1	1	1	1	1	1
FIG00937290: hypothetical protein	p>0.05	1	14	1	1	1	1	1	1	1	1	1	1	1	1	1	1
FIG00406685: hypothetical protein	p>0.05	1	14	1	1	1	1	1	1	1	1	1	1	1	1	1	1
FIG00897961: hypothetical protein	p>0.05	1	14	1	1	1	1	1	1	1	1	1	1	1	1	1	1
FIG00898413: hypothetical protein	p>0.05	1	14	1	1	1	1	1	1	1	1	1	1	1	1	1	1
FIG00936255: hypothetical protein	p>0.05	1	14	1	1	1	1	1	1	1	1	1	1	1	1	1	1
FIG146085: 3-to-5 oligoribonuclease A, Bacillus type	p>0.05	1	14	1	1	1	1	1	1	1	1	1	1	1	1	1	1
FIG00935560: hypothetical protein	p>0.05	1	14	1	1	1	1	1	1	1	1	1	1	1	1	1	1
FIG00404554: hypothetical protein	p>0.05	1	14	1	1	1	1	1	1	1	1	1	1	1	1	1	1
FIG00936439: hypothetical protein	p>0.05	1	14	1	1	1	1	1	1	1	1	1	1	1	1	1	1
FIG00403590: hypothetical protein	p>0.05	1	14	1	1	1	1	1	1	1	1	1	1	1	1	1	1
FIG00403617: hypothetical protein	p>0.05	1	14	1	1	1	1	1	1	1	1	1	1	1	1	1	1
FIG00403782: hypothetical protein	p>0.05	1	14	1	1	1	1	1	1	1	1	1	1	1	1	1	1
FIG00405539: hypothetical protein	p>0.05	1	14	1	1	1	1	1	1	1	1	1	1	1	1	1	1
FIG00407700: hypothetical protein	p>0.05	1	14	1	1	1	1	1	1	1	1	1	1	1	1	1	1
FIG00414501: hypothetical protein	p>0.05	1	14	1	1	1	1	1	1	1	1	1	1	1	1	1	1
LSU ribosomal protein L15p (L27Ae)	p>0.05	1	14	1	1	1	1	1	1	1	1	1	1	1	1	1	1
Carbamoyl-phosphate synthase small chain (EC6.3.5.5)	p>0.05	1	14	1	1	1	1	1	1	1	1	1	1	1	1	1	1
5-formyltetrahydrofolate cyclo-ligase (EC6.3.3.2)	p>0.05	1	14	1	1	1	1	1	1	1	1	1	1	1	1	1	1
Methylated-DNA-protein-cysteine methyltransferase (EC2.1.1.63)	p>0.05	1	14	1	1	1	1	1	1	1	1	1	1	1	1	1	1
Phosphate transport system permease protein PstA (TC 3.A.1.7.1)	p>0.05	1	14	1	1	1	1	1	1	1	1	1	1	1	1	1	1
Phosphate transport system permease protein PstC (TC 3.A.1.7.1)	p>0.05	1	14	1	1	1	1	1	1	1	1	1	1	1	1	1	1
Ribosomal large subunit pseudouridine synthase B (EC4.2.1.70)	p>0.05	1	14	1	1	1	1	1	1	1	1	1	1	1	1	1	1
ATP synthase beta chain (EC3.6.3.14)	p>0.05	1	14	1	1	1	1	1	1	1	1	1	1	1	1	1	1
ATP synthase gamma chain (EC3.6.3.14)	p>0.05	1	14	1	1	1	1	1	1	1	1	1	1	1	1	1	1
ATP synthase alpha chain (EC3.6.3.14)	p>0.05	1	14	1	1	1	1	1	1	1	1	1	1	1	1	1	1
UPF0246 protein YaaA	p>0.05	1	14	1	1	1	1	1	1	1	1	1	1	1	1	1	1
ATP synthase F0 sector subunit c (EC3.6.3.14)	p>0.05	1	14	1	1	1	1	1	1	1	1	1	1	1	1	1	1
Shikimate kinase I (EC2.7.1.71)	p>0.05	1	14	1	1	1	1	1	1	1	1	1	1	1	1	1	1
Xanthine permease	p>0.05	1	14	1	1	1	1	1	1	1	1	1	1	1	1	1	1
ATP synthase epsilon chain (EC3.6.3.14)	p>0.05	1	14	1	1	1	1	1	1	1	1	1	1	1	1	1	1
Antiholin-like protein LrgA	p>0.05	1	14	1	1	1	1	1	1	1	1	1	1	1	1	1	1
2-dehydropantoate 2-reductase (EC1.1.1.169)	p>0.05	1	14	1	1	1	1	1	1	1	1	1	1	1	1	1	1
NADH pyrophosphatase (EC3.6.1.22)	p>0.05	1	14	1	1	1	1	1	1	1	1	1	1	1	1	1	1
Tryptophan synthase alpha chain (EC4.2.1.20)	p>0.05	1	14	1	1	1	1	1	1	1	1	1	1	1	1	1	1
Tryptophan synthase beta chain (EC4.2.1.20)	p>0.05	1	14	1	1	1	1	1	1	1	1	1	1	1	1	1	1
Anthranilate phosphoribosyltransferase (EC2.4.2.18)	p>0.05	1	14	1	1	1	1	1	1	1	1	1	1	1	1	1	1
Macrolide-specific efflux protein MacA	p>0.05	1	14	1	1	1	1	1	1	1	1	1	1	1	1	1	1
Biotin-protein ligase (EC6.3.4.9, EC 6.3.4.10, EC 6.3.4.11, EC 6.3.4.15)	p>0.05	1	14	1	1	1	1	1	1	1	1	1	1	1	1	1	1
Dihydroneopterin aldolase (EC4.1.2.25)	p>0.05	1	14	1	1	1	1	1	1	1	1	1	1	1	1	1	1
Aspartate 1-decarboxylase (EC4.1.1.11)	p>0.05	1	14	1	1	1	1	1	1	1	1	1	1	1	1	1	1
Phosphoribosylanthranilate isomerase (EC5.3.1.24)	p>0.05	1	14	1	1	1	1	1	1	1	1	1	1	1	1	1	1
DNA internalization-related competence protein ComEC/Rec2	p>0.05	1	14	1	1	1	1	1	1	1	1	1	1	1	1	1	1
5-nucleotidase SurE (EC3.1.3.5)	p>0.05	1	14	1	1	1	1	1	1	1	1	1	1	1	1	1	1
Pyrophosphate-dependent fructose 6-phosphate-1-kinase (EC2.7.1.90)	p>0.05	1	14	1	1	1	1	1	1	1	1	1	1	1	1	1	1
Phosphoribosylglycinamide formyltransferase 2 (EC2.1.2.-)	p>0.05	1	14	1	1	1	1	1	1	1	1	1	1	1	1	1	1
23S rRNA methyltransferase (EC2.1.1.-)	p>0.05	1	14	1	1	1	1	1	1	1	1	1	1	1	1	1	1
Adenylylsulfate kinase (EC2.7.1.25)	p>0.05	1	14	1	1	1	1	1	1	1	1	1	1	1	1	1	1
3'(2'),5'-bisphosphate nucleotidase (EC3.1.3.7)	p>0.05	1	14	1	1	1	1	1	1	1	1	1	1	1	1	1	1
Anthranilate synthase, amidotransferase component (EC4.1.3.27); Para-aminobenzoate synthase, amidotransferase component (EC2.6.1.85)	p>0.05	1	14	1	1	1	1	1	1	1	1	1	1	1	1	1	1
Sulfate adenylyltransferase subunit 2 (EC2.7.7.4)	p>0.05	1	14	1	1	1	1	1	1	1	1	1	1	1	1	1	1
Sulfate adenylyltransferase subunit 1 (EC2.7.7.4)	p>0.05	1	14	1	1	1	1	1	1	1	1	1	1	1	1	1	1
FIG00896523: hypothetical protein	p>0.05	1	14	1	1	1	1	1	1	1	1	1	1	1	1	1	1
Alpha-amylase (Neopullulanase) SusA (EC3.2.1.135)	p>0.05	1	14	1	1	1	1	1	1	1	1	1	1	1	1	1	1
FIG00404313: hypothetical protein	p>0.05	1	14	1	1	1	1	1	1	1	1	1	1	1	1	1	1
FIG00402761: hypothetical protein	p>0.05	1	14	1	1	1	1	1	1	1	1	1	1	1	1	1	1
FIG00403450: hypothetical protein	p>0.05	1	14	1	1	1	1	1	1	1	1	1	1	1	1	1	1
tRNA (adenine37-N(6))-methyltransferase TrmN6 (EC2.1.1.223)	p>0.05	1	14	1	1	1	1	1	1	1	1	1	1	1	1	1	1
Regulatory protein RecX	p>0.05	1	14	1	1	1	1	1	1	1	1	1	1	1	1	1	1
Indole-3-glycerol phosphate synthase (EC4.1.1.48)	p>0.05	1	14	1	1	1	1	1	1	1	1	1	1	1	1	1	1
putative membrane-associated phospholipid phosphatase	p>0.05	1	14	1	1	1	1	1	1	1	1	1	1	1	1	1	1
PTS system, galactitol-specific IIC component (EC2.7.1.69)	p>0.05	1	14	1	1	1	1	1	1	1	1	1	1	1	1	1	1
DnaJ-class molecular chaperone CbpA	p>0.05	1	14	1	1	1	1	1	1	1	1	1	1	1	1	1	1
Similar to Hydroxyacylglutathione hydrolase, but in an organism lacking glutathione biosynthesis	p>0.05	1	14	1	1	1	1	1	1	1	1	1	1	1	1	1	1
FIG00937518: hypothetical protein	p>0.05	1	14	1	1	1	1	1	1	1	1	1	1	1	1	1	1
FIG00938215: hypothetical protein	p>0.05	1	14	1	1	1	1	1	1	1	1	1	1	1	1	1	1
FIG00403302: hypothetical protein	p>0.05	1	14	1	1	1	1	1	1	1	1	1	1	1	1	1	1
Cell division ZapA family protein	p>0.05	1	14	1	1	1	1	1	1	1	1	1	1	1	1	1	1
FIG00936113: hypothetical protein	p>0.05	1	14	1	1	1	1	1	1	1	1	1	1	1	1	1	1
FIG00402940: hypothetical protein	p>0.05	1	14	1	1	1	1	1	1	1	1	1	1	1	1	1	1
FIG00412153: hypothetical protein	p>0.05	1	14	1	1	1	1	1	1	1	1	1	1	1	1	1	1
FIG00937093: hypothetical protein	p>0.05	1	14	1	1	1	1	1	1	1	1	1	1	1	1	1	1
LSU ribosomal protein L20p	p>0.05	1	14	1	1	1	1	1	1	1	1	1	1	1	1	1	1
SSU ribosomal protein S15p (S13e)	p>0.05	1	14	1	1	1	1	1	1	1	1	1	1	1	1	1	1
Cytoplasmic copper homeostasis protein cutC	p>0.05	1	14	1	1	1	1	1	1	1	1	1	1	1	1	1	1
4-Hydroxy-2-oxoglutarate aldolase (EC4.1.3.16); 2-dehydro-3-deoxyphosphogluconate aldolase (EC4.1.2.14)	p>0.05	1	14	1	1	1	1	1	1	1	1	1	1	1	1	1	1
2-heptaprenyl-1,4-naphthoquinone methyltransferase (EC2.1.1.163)	p>0.05	1	14	1	1	1	1	1	1	1	1	1	1	1	1	1	1
Lipoate synthase	p>0.05	1	14	1	1	1	1	1	1	1	1	1	1	1	1	1	1
Glycine dehydrogenase [decarboxylating] (glycine cleavage system P protein) (EC1.4.4.2)	p>0.05	1	14	1	1	1	1	1	1	1	1	1	1	1	1	1	1
Octanoate-[acyl-carrier-protein]-protein-N-octanoyltransferase	p>0.05	1	14	1	1	1	1	1	1	1	1	1	1	1	1	1	1
MdsC protein	p>0.05	1	14	1	1	1	1	1	1	1	1	1	1	1	1	1	1
Dabb	p>0.05	1	14	1	1	1	1	1	1	1	1	1	1	1	1	1	1
FIG00937061: hypothetical protein	p>0.05	1	14	1	1	1	1	1	1	1	1	1	1	1	1	1	1
FIG00649583: hypothetical protein	p>0.05	1	14	1	1	1	1	1	1	1	1	1	1	1	1	1	1
FIG00935916: hypothetical protein	p>0.05	1	14	1	1	1	1	1	1	1	1	1	1	1	1	1	1
FIG00413813: hypothetical protein	p>0.05	1	14	1	1	1	1	1	1	1	1	1	1	1	1	1	1
FIG00897396: hypothetical protein	p>0.05	1	14	1	1	1	1	1	1	1	1	1	1	1	1	1	1
FIG00403185: hypothetical protein	p>0.05	1	14	1	1	1	1	1	1	1	1	1	1	1	1	1	1
FIG00409304: hypothetical protein	p>0.05	1	14	1	1	1	1	1	1	1	1	1	1	1	1	1	1
FIG00403631: hypothetical protein	p>0.05	1	14	1	1	1	1	1	1	1	1	1	1	1	1	1	1
FIG00407145: hypothetical protein	p>0.05	1	14	1	1	1	1	1	1	1	1	1	1	1	1	1	1
FIG00899111: hypothetical protein	p>0.05	1	14	1	1	1	1	1	1	1	1	1	1	1	1	1	1
FIG01255190: hypothetical protein	p>0.05	1	14	1	1	1	1	1	1	1	1	1	1	1	1	1	1
SSU ribosomal protein S8p (S15Ae)	p>0.05	1	14	1	1	1	1	1	1	1	1	1	1	1	1	1	1
Superoxide dismutase [Fe] (EC1.15.1.1)	p>0.05	1	14	1	1	1	1	1	1	1	1	1	1	1	1	1	1
AmpG permease	p>0.05	1	14	1	1	1	1	1	1	1	1	1	1	1	1	1	1
FIG00898950: hypothetical protein	p>0.05	1	14	1	1	1	1	1	1	1	1	1	1	1	1	1	1
FIG00403504: hypothetical protein	p>0.05	1	14	1	1	1	1	1	1	1	1	1	1	1	1	1	1
LSU ribosomal protein L18p (L5e)	p>0.05	1	14	1	1	1	1	1	1	1	1	1	1	1	1	1	1
Formate-tetrahydrofolate ligase (EC6.3.4.3)	p>0.05	1	14	1	1	1	1	1	1	1	1	1	1	1	1	1	1
Transcriptional regulator, PadR family	p>0.05	1	14	1	1	1	1	1	1	1	1	1	1	1	1	1	1
Redox-sensitive transcriptional regulator (AT-rich DNA-binding protein)	p>0.05	1	14	1	1	1	1	1	1	1	1	1	1	1	1	1	1
Electron transport complex protein RnfC	p>0.05	1	14	1	1	1	1	1	1	1	1	1	1	1	1	1	1
Electron transport complex protein RnfD	p>0.05	1	14	1	1	1	1	1	1	1	1	1	1	1	1	1	1
Electron transport complex protein RnfB	p>0.05	1	14	1	1	1	1	1	1	1	1	1	1	1	1	1	1
Electron transport complex protein RnfE	p>0.05	1	14	1	1	1	1	1	1	1	1	1	1	1	1	1	1
Electron transport complex protein RnfG	p>0.05	1	14	1	1	1	1	1	1	1	1	1	1	1	1	1	1
Carbon starvation protein A	p>0.05	1	14	1	1	1	1	1	1	1	1	1	1	1	1	1	1
Methionine transporter MetT	p>0.05	1	14	1	1	1	1	1	1	1	1	1	1	1	1	1	1
Aminobenzoyl-glutamate transport protein	p>0.05	1	14	1	1	1	1	1	1	1	1	1	1	1	1	1	1
Amidase enhancer	p>0.05	1	14	1	1	1	1	1	1	1	1	1	1	1	1	1	1
putative dihydropyrimidine dehydrogenase [NADP+] precursor	p>0.05	1	14	1	1	1	1	1	1	1	1	1	1	1	1	1	1
Pantothenate kinase type III, CoaX-like (EC2.7.1.33)	p>0.05	1	14	1	1	1	1	1	1	1	1	1	1	1	1	1	1
Inositol-1-monophosphatase (EC3.1.3.25)	p>0.05	1	14	1	1	1	1	1	1	1	1	1	1	1	1	1	1
UspA	p>0.05	1	14	1	1	1	1	1	1	1	1	1	1	1	1	1	1
Acetoacetyl-CoA synthetase (EC6.2.1.16); Long-chain-fatty-acid-CoA ligase (EC6.2.1.3)	p>0.05	1	14	1	1	1	1	1	1	1	1	1	1	1	1	1	1
AhpC/TSA family protein	p>0.05	1	14	1	1	1	1	1	1	1	1	1	1	1	1	1	1
Putative Holliday junction resolvase YqgF	p>0.05	1	13	1	1	1	1	1		1	1	1	1	1	1	1	1
Hydroxymethylpyrimidine phosphate synthase ThiC (EC4.1.99.17)	p>0.05	1	13	1	1	1	1	1		1	1	1	1	1	1	1	1
Protease IV (EC3.4.21.-)	p>0.05	1	13	1	1		1	1	1	1	1	1	1	1	1	1	1
Ribosome hibernation protein YhbH	p>0.05	1	13	1		1	1	1	1	1	1	1	1	1	1	1	1
Phosphomannomutase (EC5.4.2.8); Phosphoglucosamine mutase (EC5.4.2.10)	p>0.05	1	13	1	1	1	1	1		1	1	1	1	1	1	1	1
FIG034863: hypothetical protein	p>0.05	1	13		1	1	1	1	1	1	1	1	1	1	1	1	1
FIG00935793: hypothetical protein	p>0.05	1	13	1	1	1	1		1	1	1	1	1	1	1	1	1
NAD-dependent glyceraldehyde-3-phosphate dehydrogenase (EC1.2.1.12)	p>0.05	1	13	1		1	1	1	1	1	1	1	1	1	1	1	1
Inosine-5'-monophosphate dehydrogenase (EC1.1.1.205)	p>0.05	1	13	1	1	1	1	1		1	1	1	1	1	1	1	1
DNA recombination and repair protein RecO	p>0.05	1	13	1	1	1	1	1		1	1	1	1	1	1	1	1
UDP-3-O-[3-hydroxymyristoyl] glucosamine N-acyltransferase (EC2.3.1.191)	p>0.05	1	13	1	1	1	1	1		1	1	1	1	1	1	1	1
Hypothetical YciO protein, TsaC/YrdC paralog	p>0.05	1	13	1		1	1	1	1	1	1	1	1	1	1	1	1
Aminopeptidase Y (Arg, Lys, Leu preference) (EC3.4.11.15)	p>0.05	1	13	1	1	1	1	1		1	1	1	1	1	1	1	1
Tartrate-resistant acid phosphatase type 5 precursor (EC3.1.3.2)	p>0.05	1	13	1	1	1	1		1	1	1	1	1	1	1	1	1
Ribosomal silencing factor RsfA (former Iojap)	p>0.05	1	13	1	1	1	1	1		1	1	1	1	1	1	1	1
Integrase, site-specific recombinase	p>0.05	1	13	1	1	1	1		1	1	1	1	1	1	1	1	1
Probable thiol oxidoreductase with 2 cytochrome c heme-binding sites	p>0.05	1	13	1	1	1	1	1	1		1	1	1	1	1	1	1
Ser-tRNA(Ala) deacylase; Gly-tRNA(Ala) deacylase	p>0.05	1	13	1		1	1	1	1	1	1	1	1	1	1	1	1
SSU ribosomal protein S9p (S16e)	p>0.05	1	13	1	1		1	1	1	1	1	1	1	1	1	1	1
LSU ribosomal protein L27p	p>0.05	1	13	1	1		1	1	1	1	1	1	1	1	1	1	1
COG3178: Predicted phosphotransferase related to Ser/Thr protein kinases	p>0.05	1	13	1	1	1	1	1		1	1	1	1	1	1	1	1
SSU ribosomal protein S20p	p>0.05	1	13	1		1	1	1	1	1	1	1	1	1	1	1	1
Preprotein translocase subunit SecG (TC 3.A.5.1.1)	p>0.05	1	13	1	1	1	1	1		1	1	1	1	1	1	1	1
FIG053235: Diacylglucosamine hydrolase like	p>0.05	1	13	1	1	1	1	1		1	1	1	1	1	1	1	1
FIG004064: hypothetical protein	p>0.05	1	13	1	1	1	1	1		1	1	1	1	1	1	1	1
FIG00898834: hypothetical protein	p>0.05	1	13	1	1		1	1	1	1	1	1	1	1	1	1	1
LuxR family transcriptional regulator	p>0.05	1	13	1	1	1	1	1	1	1	1	1	1	1		1	1
FIG00937621: hypothetical protein	p>0.05	1	13	1	1	1	1	1	1	1	1		1	1	1	1	1
Ribosome-associated heat shock protein implicated in the recycling of the 50S subunit (S4 paralog)	p>0.05	1	13	1	1	1	1	1	1	1	1	1		1	1	1	1
Prephenate and/or arogenate dehydrogenase (unknown specificity) (EC1.3.1.12)(EC 1.3.1.43)	p>0.05	1	13	1	1	1	1	1	1	1	1	1	1	1		1	1
3'-5' exonuclease domain protein	p>0.05	1	13	1	1	1	1	1	1	1	1	1		1	1	1	1
Colicin V production protein	p>0.05	1	14	1	1	1	1	1	1	1	1	1	1	1	1	1	1
Indolepyruvate oxidoreductase subunit IorA (EC1.2.7.8)	p>0.05	1	13	1	1	1	1	1	1	1	1	1	1	1		1	1
Indolepyruvate oxidoreductase subunit IorB (EC1.2.7.8)	p>0.05	1	13	1	1	1	1	1	1	1	1	1	1	1		1	1
Thiazole biosynthesis protein ThiG	p>0.05	1	13	1	1	1	1	1	1	1	1	1		1	1	1	1
ABC transport system, permease component YbhR	p>0.05	1	14	1	1	1	1	1	1	1	1	1	1	1	1	1	1
rRNA small subunit methyltransferase H	p>0.05	1	13	1	1	1	1	1	1	1	1	1	1	1	1		1
D-tyrosyl-tRNA(Tyr) deacylase (EC3.6.1.n1)	p>0.05	1	13	1	1	1	1	1	1	1	1		1	1	1	1	1
possible hydrolase	p>0.05	1	13	1	1	1	1	1	1	1	1	1	1	1		1	1
FIG00404105: hypothetical protein	p>0.05	1	14	1	1	1	1	1	1	1	1	1	1	1	1	1	1
MarC family integral membrane protein	p>0.05	1	13	1	1	1	1	1	1	1	1	1	1	1	1		1
FIG00405237: hypothetical protein	p>0.05	1	13	1	1	1	1	1	1	1	1	1	1	1		1	1
FIG00404794: hypothetical protein	p>0.05	1	13	1	1	1	1	1	1	1	1		1	1	1	1	1
DNA polymerase IV (EC2.7.7.7)	p>0.05	1	13	1	1	1	1	1	1	1	1		1	1	1	1	1
Cys-tRNA(Pro) deacylase YbaK	p>0.05	1	13	1	1	1	1	1	1	1		1	1	1	1	1	1
A/G-specific adenine glycosylase (EC3.2.2.-)	p>0.05	1	13	1	1	1	1	1	1	1	1		1	1	1	1	1
Dethiobiotin synthetase (EC6.3.3.3)	p>0.05	1	13	1	1	1	1	1	1	1	1		1	1	1	1	1
Cation efflux system protein	p>0.05	1	13	1	1	1	1	1	1	1	1		1	1	1	1	1
Spermidine N1-acetyltransferase (EC2.3.1.57)	p>0.05	1	13	1	1	1	1	1	1	1	1		1	1	1	1	1
FIG00404769: hypothetical protein	p>0.05	1	13	1	1	1	1	1	1	1	1		1	1	1	1	1
putative ATP-dependent DNA helicase	p>0.05	1	13	1	1	1	1	1	1	1	1	1	1	1	1		1
GAF domain-containing protein, involved in signal transduction	p>0.05	1	13	1	1	1	1	1	1	1	1	1	1	1	1		1
FIG00405395: hypothetical protein	p>0.05	1	13	1	1	1	1	1	1	1	1	1	1	1		1	1
Biotin synthase related domain containing protein	p>0.05	1	13	1	1	1	1	1	1	1	1		1	1	1	1	1
Queuosine Biosynthesis QueE Radical SAM	p>0.05	1	13	1	1	1	1	1	1	1	1		1	1	1	1	1
Domain often clustered or fused with uracil-DNA glycosylase	p>0.05	1	13	1	1	1	1	1	1	1	1		1	1	1	1	1
3-oxo-5-alpha-steroid 4-dehydrogenase	p>0.05	1	13	1	1	1	1	1	1	1	1	1	1	1	1		1
Agglutination protein	p>0.05	1	13	1	1	1	1	1	1	1	1		1	1	1	1	1
putative integration host factor IHF alpha subunit	p>0.05	1	13	1	1	1	1	1	1	1	1		1	1	1	1	1
FIG00406392: hypothetical protein	p>0.05	1	13	1	1	1	1	1	1	1	1		1	1	1	1	1
FIG00936986: hypothetical protein	p>0.05	1	13	1	1	1	1	1	1	1	1		1	1	1	1	1
retinol dehydrogenase 13 (all-trans and 9-cis)	p>0.05	1	13	1	1	1	1	1	1	1	1	1	1	1	1		1
FIG00409633: hypothetical protein	p>0.05	1	13	1	1	1	1	1	1	1	1	1		1	1	1	1
Electron transport complex protein RnfA	p>0.05	1	13	1	1	1	1	1	1	1	1	1	1	1	1		1
Carbonic anhydrase (EC4.2.1.1)	p>0.05	1	14	1	1	1	1	1	1	1	1	1	1	1	1	1	1
4-hydroxybenzoyl-CoA thioesterase (EC3.1.2.23)	p>0.05	1	13	1	1	1	1	1	1	1	1	1		1	1	1	1
Manganese transport protein MntH	p>0.05	1	13	1	1	1	1	1	1	1	1		1	1	1	1	1
Xylose isomerase (EC5.3.1.5)	p>0.05	1	13	1	1	1	1	1	1	1	1	1	1	1	1		1
Nucleoside permease NupG	p>0.05	1	13	1	1	1	1	1	1	1	1		1	1	1	1	1
ATP-binding protein	p>0.05	1	13	1	1	1	1	1	1	1	1		1	1	1	1	1
FIG00402748: hypothetical protein	p>0.05	1	13	1	1	1	1	1	1	1	1		1	1	1	1	1
FIG00406426: hypothetical protein	p>0.05	1	13	1	1	1	1	1	1	1	1		1	1	1	1	1
FIG00413399: hypothetical protein	p>0.05	1	13	1	1	1	1	1	1	1	1		1	1	1	1	1
FIG00897728: hypothetical protein	p>0.05	1	13	1	1	1	1	1	1	1		1	1	1	1	1	1
FIG00403581: hypothetical protein	p>0.05	1	13	1	1	1	1	1	1	1	1		1	1	1	1	1
FIG00408297: hypothetical protein	p>0.05	1	13	1	1	1	1	1	1	1	1		1	1	1	1	1
FIG00402765: hypothetical protein	p>0.05	1	13	1	1	1	1	1	1	1	1	1		1	1	1	1
FIG00403100: hypothetical protein	p>0.05	1	13	1	1	1	1	1	1	1		1	1	1	1	1	1
Ferredoxin domain containing protein	p>0.05	1	13	1	1	1	1	1	1	1	1	1	1	1	1		1
Nicotinate phosphoribosyltransferase (EC2.4.2.11)	p>0.05	1	12		1	1	1	1	1		1	1	1	1	1	1	1
putative phosphoesterase	p>0.05	1	12	1	1	1			1	1	1	1	1	1	1	1	1
N-carbamoylputrescine amidase (3.5.1.53)	p>0.05	1	12	1	1	1	1	1			1	1	1	1	1	1	1
Ribonuclease III (EC3.1.26.3)	p>0.05	1	12	1	1	1			1	1	1	1	1	1	1	1	1
SSU ribosomal protein S10p (S20e)	p>0.05	1	12		1	1	1	1	1		1	1	1	1	1	1	1
Predicted L-lactate dehydrogenase, Fe-S oxidoreductase subunit YkgE	p>0.05	1	12	1			1	1	1	1	1	1	1	1	1	1	1
Predicted L-lactate dehydrogenase, Iron-sulfur cluster-binding subunit YkgF	p>0.05	1	12	1			1	1	1	1	1	1	1	1	1	1	1
Predicted L-lactate dehydrogenase, hypothetical protein subunit SO1518	p>0.05	1	12	1			1	1	1	1	1	1	1	1	1	1	1
Transcription accessory protein (S1 RNA-binding domain)	p>0.05	1	12		1	1	1	1	1		1	1	1	1	1	1	1
SSU ribosomal protein S19p (S15e)	p>0.05	1	12			1	1	1	1	1	1	1	1	1	1	1	1
Bona fide RidA/YjgF/TdcF/RutC subgroup	p>0.05	1	12	1	1	1	1	1			1	1	1	1	1	1	1
probably aromatic ring hydroxylating enzyme, evidenced by COGnitor; PaaD-like protein (DUF59) involved in Fe-S cluster assembly	p>0.05	1	12		1	1	1	1	1		1	1	1	1	1	1	1
FIG00898796: hypothetical protein	p>0.05	1	12	1	1			1	1	1	1	1	1	1	1	1	1
FIG00406468: hypothetical protein	p>0.05	1	12		1	1	1	1	1		1	1	1	1	1	1	1
FIG00406074: hypothetical protein	p>0.05	1	12	1			1	1	1	1	1	1	1	1	1	1	1
LSU ribosomal protein L34p	p>0.05	1	12			1	1	1	1	1	1	1	1	1	1	1	1
FIG00403582: hypothetical protein	p>0.05	1	12		1		1	1	1	1	1	1	1	1	1	1	1
Transcriptional regulator, AraC/XylS family	p>0.05	1	12	1	1	1	1	1	1	1	1	1	1		1	1
Rod shape-determining protein MreD	p>0.05	1	12	1	1	1	1	1	1	1	1		1	1	1		1
FIG00898614: hypothetical protein	p>0.05	1	12	1	1	1	1	1	1	1	1	1	1		1	1
Erythronate-4-phosphate dehydrogenase (EC1.1.1.290)	p>0.05	1	13	1	1	1	1	1	1	1		1	1	1	1	1	1
Putative ion-channel protein	p>0.05	1	13	1	1	1	1	1	1	1	1	1	1	1	1		1
Pyridoxine 5'-phosphate synthase (EC2.6.99.2)	p>0.05	1	13	1	1	1	1	1	1	1		1	1	1	1	1	1
Biopolymer transport exbD protein.	p>0.05	1	13	1	1	1	1	1	1	1		1	1	1	1	1	1
LysR family transcriptional regulator YeiE	p>0.05	1	13	1	1	1	1	1	1	1	1	1	1	1	1		1
FIG00936241: hypothetical protein	p>0.05	1	13	1	1	1	1	1	1	1		1	1	1	1	1	1
FIG00407938: hypothetical protein	p>0.05	1	13	1	1	1	1	1	1	1	1		1	1	1	1	1
Citrate synthase (si) (EC2.3.3.1)	p>0.05	1	13	1	1	1	1	1	1	1	1	1		1	1	1	1
Isocitrate dehydrogenase [NADP] (EC1.1.1.42)	p>0.05	1	13	1	1	1	1	1	1	1	1	1		1	1	1	1
Aconitate hydratase (EC4.2.1.3)	p>0.05	1	13	1	1	1	1	1	1	1	1	1		1	1	1	1
putative rRNA methylase	p>0.05	1	12	1	1	1	1	1	1	1	1		1	1	1		1
FIG00935740: hypothetical protein	p>0.05	1	13	1	1	1	1	1	1	1		1	1	1	1	1	1
FIG00938392: hypothetical protein	p>0.05	1	13	1	1	1	1	1	1	1		1	1	1	1	1	1
FIG036016: hypothetical protein	p>0.05	1	13	1	1	1	1	1	1	1		1	1	1	1	1	1
FIG00898184: hypothetical protein	p>0.05	1	12	1	1	1	1	1	1	1	1		1	1	1		1
FIG00936973: hypothetical protein	p>0.05	1	12	1	1	1	1	1	1	1	1			1	1	1	1
Thymidine kinase (EC2.7.1.21)	p>0.05	1	12	1	1	1	1	1	1	1	1		1	1	1		1
Aminopeptidase	p>0.05	1	13	1	1	1	1	1	1	1		1	1	1	1	1	1
FIG00406100: hypothetical protein	p>0.05	1	13	1	1	1	1	1	1	1		1	1	1	1	1	1
Arabinose 5-phosphate isomerase (EC5.3.1.13)	p>0.05	1	12	1	1	1	1	1	1	1	1			1	1	1	1
2-Keto-3-deoxy-D-manno-octulosonate-8-phosphate synthase (EC2.5.1.55)	p>0.05	1	12	1	1	1	1	1	1	1	1			1	1	1	1
Endonuclease (EC3.1.-.-)	p>0.05	1	12	1	1	1	1	1	1	1			1	1	1	1	1
Inositol-1-phosphate synthase (EC5.5.1.4)	p>0.05	1	13	1	1	1	1	1	1	1	1		1	1	1	1	1
FIG00410951: hypothetical protein	p>0.05	1	12	1	1	1	1	1	1	1	1	1		1	1		1
FIG00403378: hypothetical protein	p>0.05	1	13	1	1	1	1	1	1	1		1	1	1	1	1	1
FIG00402719: hypothetical protein	p>0.05	1	13	1	1	1	1	1	1	1		1	1	1	1	1	1
putative calcineurin superfamily phosphohydrolase	p>0.05	1	12	1	1	1	1	1	1	1	1			1	1	1	1
FIG00936355: hypothetical protein	p>0.05	1	12	1	1	1	1	1	1	1	1		1	1	1		1
FIG00407176: hypothetical protein	p>0.05	1	12	1	1	1	1	1	1	1	1			1	1	1	1
Putrescine transport ATP-binding protein PotA (TC 3.A.1.11.1)	p>0.05	1	12	1	1	1	1	1	1	1		1		1	1	1	1
Spermidine Putrescine ABC transporter permease component PotB (TC 3.A.1.11.1)	p>0.05	1	12	1	1	1	1	1	1	1		1		1	1	1	1
ABC transporter, periplasmic spermidine putrescine-binding protein PotD (TC 3.A.1.11.1)	p>0.05	1	12	1	1	1	1	1	1	1		1		1	1	1	1
Spermidine Putrescine ABC transporter permease component potC (TC_3.A.1.11.1)	p>0.05	1	12	1	1	1	1	1	1	1		1		1	1	1	1
FIG00898920: hypothetical protein	p>0.05	1	11	1	1	1	1	1	1	1	1			1	1	1
DedA protein	p>0.05	1	12	1		1	1	1	1	1	1	1		1	1	1	1
FIG00896350: hypothetical protein	p>0.05	1	13		1	1	1	1	1	1	1	1	1	1	1	1	1
SSU ribosomal protein S11p (S14e)	p>0.05	1	12	1		1	1	1	1	1	1	1	1	1	1		1
Uracil phosphoribosyltransferase (EC2.4.2.9)	p>0.05	1	12	1	1		1	1	1	1	1		1	1	1	1	1
LSU ribosomal protein L28p	p>0.05	1	12		1	1	1	1	1	1	1	1	1	1	1		1
Glutamate 5-kinase (EC2.7.2.11); RNA-binding C-terminal domain PUA	p>0.05	1	12	1		1	1	1	1	1	1	1		1	1	1	1
Predicted sodium-dependent galactose transporter	p>0.05	1	12	1		1	1	1	1	1	1	1	1	1		1	1
L-ribulose-5-phosphate 4-epimerase (EC5.1.3.4)	p>0.05	1	12	1		1	1	1	1	1	1	1	1	1		1	1
L-arabinose isomerase (EC5.3.1.4)	p>0.05	1	12	1		1	1	1	1	1	1	1	1	1		1	1
FIG00410552: hypothetical protein	p>0.05	1	12	1		1	1	1	1	1	1	1	1	1		1	1
Methylmalonyl-CoA decarboxylase, beta chain (EC4.1.1.41)	p>0.05	1	11	1	1	1				1	1	1	1	1	1	1	1
Magnesium transporter	p>0.05	1	11		1	1	1	1			1	1	1	1	1	1	1
Fumarate hydratase class I, anaerobic (EC4.2.1.2)	p>0.05	1	11		1	1	1	1			1	1	1	1	1	1	1
S-ribosylhomocysteine lyase (EC4.4.1.21); Autoinducer-2 production protein LuxS	p>0.05	1	11	1	1	1				1	1	1	1	1	1	1	1
Molybdopterin binding motif, CinA N-terminal domain; C-terminal domain of CinA type S	p>0.05	1	11		1	1	1	1			1	1	1	1	1	1	1
DnaJ-like protein DjlA	p>0.05	1	11	1	1	1				1	1	1	1	1	1	1	1
LSU ribosomal protein L29p (L35e)	p>0.05	1	11				1	1	1	1	1	1	1	1	1	1	1
Exodeoxyribonuclease VII small subunit (EC3.1.11.6)	p>0.05	1	11				1	1	1	1	1	1	1	1	1	1	1
SSU ribosomal protein S21p	p>0.05	1	11				1	1	1	1	1	1	1	1	1	1	1
Rubredoxin	p>0.05	1	11				1	1	1	1	1	1	1	1	1	1	1
FIG00935798: hypothetical protein	p>0.05	1	11				1	1	1	1	1	1	1	1	1	1	1
FIG00402702: hypothetical protein	p>0.05	1	11				1	1	1	1	1	1	1	1	1	1	1
LSU ribosomal protein L33p	p>0.05	1	11				1	1	1	1	1	1	1	1	1	1	1
Transcriptional regulators, marR/emrR family	p>0.05	1	11	1		1			1	1	1	1	1	1	1	1	1
2-oxoglutarate oxidoreductase, delta subunit, putative (EC1.2.7.3)	p>0.05	1	11				1	1	1	1	1	1	1	1	1	1	1
L-threonine 3-dehydrogenase (EC1.1.1.103)	p>0.05	1	12	1	1	1	1	1	1	1		1	1	1		1	1
NifU-related domain containing protein	p>0.05	1	12	1	1	1	1	1	1	1		1	1	1	1	1
Phenylacetic acid degradation protein PaaD, thioesterase	p>0.05	1	12	1	1	1	1	1	1	1		1	1	1		1	1
AMP nucleosidase (EC3.2.2.4)	p>0.05	1	12	1	1	1	1	1	1	1			1	1	1	1	1
FIG00404263: hypothetical protein	p>0.05	1	12	1	1	1	1	1	1	1		1		1	1	1	1
FIG00406664: hypothetical protein	p>0.05	1	12	1	1	1	1	1	1	1	1		1	1	1		1
Phosphoribosylglycinamide formyltransferase (EC2.1.2.2)	p>0.05	1	11	1	1	1	1	1	1	1	1		1		1	1
Anaerobic C4-dicarboxylate transporter	p>0.05	1	12	1	1	1	1	1	1	1		1	1	1	1		1
FIG00405061: hypothetical protein	p>0.05	1	11	1	1	1	1	1	1	1	1			1		1	1
FIG00405699: hypothetical protein	p>0.05	1	11	1	1	1	1	1	1	1		1	1	1	1
FIG00937594: hypothetical protein	p>0.05	1	11	1	1	1	1	1	1	1	1		1		1	1
Hydroxylamine reductase (EC1.7.-.-)	p>0.05	1	12	1	1	1	1	1	1	1		1		1	1	1	1
V-type ATP synthase subunit A (EC3.6.3.14)	p>0.05	1	12	1	1	1	1	1	1	1		1	1	1	1		1
V-type ATP synthase subunit I (EC3.6.3.14)	p>0.05	1	12	1	1	1	1	1	1	1		1	1	1	1		1
V-type ATP synthase subunit B (EC3.6.3.14)	p>0.05	1	12	1	1	1	1	1	1	1		1	1	1	1		1
V-type ATP synthase subunit D (EC3.6.3.14)	p>0.05	1	12	1	1	1	1	1	1	1		1	1	1	1		1
V-type ATP synthase subunit K (EC3.6.3.14)	p>0.05	1	12	1	1	1	1	1	1	1		1	1	1	1		1
V-type ATP synthase subunit C (EC3.6.3.14)	p>0.05	1	12	1	1	1	1	1	1	1		1	1	1	1		1
Oxaloacetate decarboxylase beta chain (EC4.1.1.3)	p>0.05	1	12	1	1	1	1	1	1	1		1	1	1	1		1
FIG00402847: hypothetical protein	p>0.05	1	12	1	1	1	1	1	1	1		1		1	1	1	1
V-type ATP synthase subunit E (EC3.6.3.14)	p>0.05	1	12	1	1	1	1	1	1	1		1	1	1	1		1
FIG00897901: hypothetical protein	p>0.05	1	11	1	1	1	1	1	1	1		1	1		1	1
Rhamnulose-1-phosphate aldolase (EC4.1.2.19)	p>0.05	1	12	1	1	1	1	1	1	1	1		1	1	1		1
FIG00405147: hypothetical protein	p>0.05	1	11	1	1	1	1	1	1	1	1		1		1		1
Naphthoate synthase (EC4.1.3.36)	p>0.05	1	11	1			1	1	1	1	1	1		1	1	1	1
O-succinylbenzoate synthase (EC4.2.1.113)	p>0.05	1	11	1			1	1	1	1	1	1		1	1	1	1
Isochorismate synthase (EC5.4.4.2); Menaquinone-specific isochorismate synthase (EC5.4.4.2)	p>0.05	1	11	1			1	1	1	1	1	1		1	1	1	1
Outer membrane stress sensor protease DegS	p>0.05	1	11	1	1	1			1	1	1	1	1	1	1	1
mannose-1-phosphate guanyltransferase	p>0.05	1	11	1			1	1	1	1	1	1		1	1	1	1
RNA pseudouridylate synthase BT0642	p>0.05	1	11	1			1	1	1	1	1	1		1	1	1	1
Hypoxanthine-guanine phosphoribosyltransferase (EC2.4.2.8)	p>0.05	1	11		1	1	1	1	1		1	1	1	1		1	1
BexA, membrane protein	p>0.05	1	11	1			1	1	1	1	1	1		1	1	1	1
Lysine decarboxylase	p>0.05	1	11	1			1	1	1	1	1	1		1	1	1	1
putative sensor protein	p>0.05	1	11	1			1	1	1	1	1	1		1	1	1	1
Putative phosphate ABC transporter, phosphate-binding component	p>0.05	1	11	1	1	1	1	1	1		1			1	1	1	1
DUF1432 domain-containing protein	p>0.05	1	11	1	1	1	1	1		1	1		1	1	1		1
Lipid IVA 3-deoxy-D-manno-octulosonic acid transferase (EC2.4.99.12) [often with (EC2.4.99.13) also]	p>0.05	1	11	1	1	1	1	1		1	1			1	1	1	1
Pyridoxal kinase (EC2.7.1.35)	p>0.05	1	11	1		1	1	1	1	1	1	1		1		1	1
Xylosidase/arabinosidase	p>0.05	1	11	1	1	1	1	1		1	1	1		1	1		1
FIG00898863: hypothetical protein	p>0.05	1	10				1	1	1		1	1	1	1	1	1	1
FIG00898612: hypothetical protein	p>0.05	1	10			1	1		1		1	1	1	1	1	1	1
Acetyl esterase	p>0.05	1	11	1	1	1	1	1	1	1		1	1		1	1
GldH	p>0.05	1	10	1	1	1	1	1	1	1		1				1	1
Aminodeoxychorismate lyase (EC4.1.3.38)	p>0.05	1	11	1	1	1	1	1	1	1				1	1	1	1
Para-aminobenzoate synthase, aminase component (EC2.6.1.85)	p>0.05	1	11	1	1	1	1	1	1	1				1	1	1	1
Short chain dehydrogenase	p>0.05	1	11	1	1	1	1	1	1	1		1	1		1		1
Rhamnulokinase (EC2.7.1.5)	p>0.05	1	11	1	1	1	1	1	1	1	1		1	1	1
L-rhamnose isomerase (EC5.3.1.14)	p>0.05	1	11	1	1	1	1	1	1	1	1		1	1	1
FIG00406495: hypothetical protein	p>0.05	1	10	1	1	1	1	1	1	1	1			1			1
Potassium uptake protein, integral membrane component, KtrB	p>0.05	1	11	1	1	1	1	1	1	1		1		1	1		1
putative outer membrane protein precursor	p>0.05	1	11	1	1	1	1	1	1	1			1	1	1		1
FIG00404342: hypothetical protein	p>0.05	1	11	1	1	1	1	1	1	1			1	1	1		1
TRX family	p>0.05	1	10	1	1	1	1	1	1	1		1	1		1
Sodium-calcium exchanger	p>0.05	1	11	1	1	1	1	1	1	1		1	1	1			1
FIG048548: ATP synthase protein I2	p>0.05	1	10		1	1			1	1	1	1	1	1	1		1
Diacylglycerol kinase (EC2.7.1.107)	p>0.05	1	11	1	1	1				1	1	1	1	1	1	1	1
Membrane-associated phospholipid phosphatase	p>0.05	1	11	1	1	1				1	1	1	1	1	1	1	1
Putative metal chaperone, involved in Zn homeostasis, GTPase of COG0523 family	p>0.05	1	10	1	1	1				1	1	1	1	1		1	1
Sulfur carrier protein ThiS	p>0.05	1	10				1	1	1	1	1	1		1	1	1	1
FIG00404895: hypothetical protein	p>0.05	1	10				1	1	1	1	1		1	1	1	1	1
Adenosylcobinamide-phosphate guanylyltransferase (EC2.7.7.62)	p>0.05	1	11	1	1	1	1	1		1		1	1	1		1	1
Nicotinate-nucleotide-dimethylbenzimidazole phosphoribosyltransferase (EC2.4.2.21)	p>0.05	1	11	1	1	1	1	1		1		1	1	1		1	1
Exonuclease SbcD	p>0.05	1	11	1		1	1	1	1	1	1	1		1	1		1
AmpG protein, beta-lactamase induction signal transducer	p>0.05	1	11	1		1	1	1	1	1		1		1	1	1	1
aldose epimerase family protein	p>0.05	1	10	1		1	1	1	1	1	1	1			1	1
Oxaloacetate decarboxylase gamma chain (EC4.1.1.3)	p>0.05	1	11	1	1		1	1	1	1		1	1	1	1		1
Hydrogen peroxide-inducible genes activator	p>0.05	1	11	1	1	1	1	1	1			1	1	1	1		1
Polymyxin resistance protein ArnT, undecaprenyl phosphate-alpha-L-Ara4N transferase; Melittin resistance protein PqaB	p>0.05	1	10	1	1	1	1	1		1	1	1				1	1
L-fucose kinase (EC2.7.1.52)	p>0.05	1	10	1		1	1	1	1	1			1	1	1		1
Phosphate transport regulator (distant homolog of PhoU)	p>0.05	1	11	1		1	1	1	1	1		1		1	1	1	1
Oar protein	p>0.05	1	11	1	1		1	1	1	1			1	1	1	1	1
[truncated: 2,521 more rows]
