# Supplementary material for: Different Bacteroides Species Colonise Human and Chicken Intestinal Tract
Source: Microorganisms. 2020 Sep 27;8(10):1483. doi: 10.3390/microorganisms8101483 (PMC7600693; doi:10.3390/microorganisms8101483)
Supplement: Supplementary file 1 [file microorganisms-08-01483-s001.zip › Table S5.xlsx]

## Sheet: Table S5
Table S5. Abundance of individual proteins in percentage calculated from PSM counts.
					B. xylanisolvens	B. xylanisolvens	B. xylanisolvens	B. xylanisolvens	B. xylanisolvens	B. xylanisolvens	B. xylanisolvens	B. xylanisolvens	B. xylanisolvens	B. xylanisolvens	B. xylanisolvens	B. ovatus	B. ovatus	B. ovatus	B. ovatus	B. ovatus	B. ovatus	B. ovatus	B. ovatus	B. ovatus	B. ovatus	B. ovatus	B. dorei	B. dorei	B. dorei	B. dorei	B. dorei	B. dorei	B. dorei	B. dorei	B. dorei	B. dorei	B. dorei	B. clarus	B. clarus	B. clarus	B. clarus	B. clarus	B. clarus	B. clarus	B. clarus	B. clarus	B. clarus	B. clarus	B. uniformis
Protein	numer of times expressed in human-species	average abundance in human-adapted species	numer of times expressed in chicken-adapted species	average abundance in chicken-adapted species	Inoculum	BHI1	BHI4	Cellulose1	Cellulose4	Mucin1	Mucin4	Pectin1	Pectin4	Starch1	Starch4	Inoculum	BHI1	BHI4	Cellulose1	Cellulose4	Mucin1	Mucin4	Pectin1	Pectin4	Starch1	Starch4	Inoculum	BHI1	BHI4	Cellulose1	Cellulose4	Mucin1	Mucin4	Pectin1	Pectin4	Starch1	Starch4	Inoculum	BHI1	BHI4	Cellulose1	Cellulose4	Mucin1	Mucin4	Pectin1	Pectin4	Starch1	Starch4	Inoculum
2-oxoglutarate oxidoreductase, alpha subunit (EC 1.2.7.3)	55	0.214767	31	0.185846	0.179472	0.161027	0.207553	0.164323	0.206017	0.274413	0.282231	0.145212	0.173408	0.305532	0.286822	0.220885	0.158495	0.186432	0.148882	0.14125	0.25577	0.217548	0.166088	0.223999	0.232631	0.316104	0.062259	0.0939746	0.197708	0.0994954	0.243616	0.265723	0.326542	0.0962398	0.234452	0.341695	0.425852	0.126247	0.139922	0.222503	0.196795	0.2573	0.313605	0.3909	0.12929	0.193091	0.376249	0.612469	0.120475
Alanyl-tRNA synthetase (EC 6.1.1.7)	55	0.256802	34	0.316645	0.337395	0.272221	0.239895	0.160932	0.238017	0.276078	0.313422	0.142865	0.31326	0.355751	0.107617	0.417083	0.464066	0.359848	0.259364	0.363197	0.380982	0.469319	0.208377	0.447908	0.52185	0.220946	0.312353	0.281708	0.292695	0.210121	0.185364	0.186829	0.216603	0.181195	0.234366	0.346038	0.0886863	0.236277	0.172214	0.244531	0.116455	0.17836	0.202099	0.336428	0.0941377	0.260333	0.425826	0.0839369	0.259399
ATP synthase alpha chain (EC 3.6.3.14)	55	0.40518	39	0.676171	0.222406	0.334089	0.24255	0.366336	0.283908	0.231291	0.214679	0.359239	0.279524	0.2526	0.418236	0.32768	0.553825	0.407904	0.540675	0.383453	0.318462	0.342202	0.594872	0.409386	0.345943	0.690033	0.289451	0.281708	0.435174	0.300117	0.35324	0.236599	0.397859	0.32847	0.338267	0.244036	0.39907	0.285882	0.602672	0.431	0.717009	0.607641	0.44145	0.509609	0.51751	0.377721	0.500199	0.922839	0.259702
Carbamoyl-phosphate synthase large chain (EC 6.3.5.5)	55	0.648506	51	0.784684	0.65043	0.724226	0.517488	0.513512	0.476327	0.619677	0.529802	0.502104	0.785679	0.86755	0.224239	0.936937	1.14546	0.729278	0.794408	0.592923	0.870871	0.74063	0.824585	1.4032	1.19611	0.275427	0.550467	1.09763	0.541737	0.775564	0.8175	0.855276	0.649966	0.650836	0.619628	1.51298	0.53243	0.268948	1.21469	0.779624	0.959501	0.708027	0.59815	0.667912	0.535091	0.966026	0.954962	0.17616	0.287508
Cell division trigger factor (EC 5.2.1.8)	55	0.8114	41	0.433824	1.02352	0.84186	1.54216	0.859159	1.48067	1.12863	1.05111	1.08506	1.02028	0.677183	0.904884	1.45762	1.35668	1.89918	1.36787	1.69211	1.76611	1.49596	1.81821	1.90545	0.973407	1.07046	0.454117	0.112666	0.834352	0.16877	0.586024	0.689285	0.700554	0.684333	0.699821	0.212931	0.248371	0.444481	0.601892	0.571815	0.589211	0.564706	0.759329	0.509595	0.969354	0.621535	0.33066	0.369041	0.535463
ClpB protein	55	0.820547	36	0.976417	0.950943	0.498134	0.415101	0.605917	0.576976	0.496938	0.368771	0.739743	0.310435	0.436396	1.03656	1.36931	0.812661	0.539696	0.95995	0.681196	0.778149	0.535298	1.23103	0.529815	0.64885	1.27794	0.591405	0.422455	0.193811	0.51581	0.435165	0.469061	0.293896	0.723728	0.398363	0.616728	1.10888	1.23907	1.08592	0.757076	1.46542	1.0226	0.952751	0.70748	1.38635	0.680643	0.934179	1.93782	1.78439
DNA gyrase subunit B (EC 5.99.1.3)	55	0.175658	41	0.425627	0.0630316	0.23208	0.36127	0.222555	0.370995	0.293301	0.303109	0.319954	0.369121	0.259183	0.155375	0.0907279	0.300667	0.475537	0.281391	0.464214	0.399953	0.41555	0.454651	0.562493	0.342013	0.19715	0.0625387	0.0844996	0.106867	0.10973	0.0872164	0.0373437	0.0713177	0.0395196	0.066941	0.0843125	0.071055	0.0658141	0.161272	0.111375	0.162153	0.157713	0.0989714	0.0891302	0.0997247	0.0253047	0.0826904	0.0921112	0.0780835
Enolase (EC 4.2.1.11)	55	1.3461	44	0.785068	1.63187	0.773543	0.970589	0.824986	1.41412	0.635231	0.410315	1.26706	0.612176	0.458942	0.66928	2.34113	1.02385	1.77358	1.10866	2.30725	0.906352	0.584197	2.03077	0.857263	0.662586	1.02643	1.41663	1.28601	0.97309	1.14218	0.817387	0.884262	0.804105	1.13697	1.11532	0.785321	1.08244	2.56597	0.839072	1.90682	0.877687	3.37835	1.40689	0.529328	2.53919	0.999575	0.835092	1.08192	2.49882
FIG00405699: hypothetical protein	55	0.0893381	23	0.0800701	0.0994031	0.167134	0.0619973	0.174593	0.0640942	0.0655193	0.0536905	0.0885449	0.109006	0.0515589	0.0478291	0.13528	0.221694	0.14461	0.209654	0.131179	0.108781	0.0953284	0.10154	0.13646	0.0820656	0.146146	0.0449643	0.0843266	0.0513549	0.109156	0.052185	0.0414912	0.080139	0.0280857	0.0267471	0.048792	0.00891027	0.076104	0.12856	0.0440821	0.231136	0.0643805	0.140201	0.0495085	0.123442	0.0586488	0.0620051	0.00838364	0.0773885
FIG137478: Hypothetical protein	55	0.287094	25	0.225713	0.158176	0.46422	0.20492	0.469058	0.183066	0.167358	0.190485	0.233814	0.206958	0.156023	0.179222	0.235128	0.775831	0.269915	0.76701	0.221884	0.269475	0.281095	0.395088	0.355003	0.224688	0.241304	0.0572236	0.0844996	0.213534	0.0601887	0.0173699	0.0705529	0.133624	0.095903	0.177579	0.0621048	0.0620738	0.230425	0.881241	0.252632	0.878875	0.221243	0.235274	0.257232	0.282179	0.29399	0.198449	0.276979	0.198647
FKBP-type peptidyl-prolyl cis-trans isomerase FklB (EC 5.2.1.8)	55	0.316844	34	0.239047	0.268738	0.268985	0.401614	0.191675	0.338909	0.327854	0.318515	0.2143	0.397079	0.255267	0.415131	0.425154	0.40047	0.648942	0.270224	0.484339	0.492518	0.515747	0.370037	0.644438	0.357656	0.615094	0.351455	0.131573	0.458786	0.0981863	0.376814	0.344505	0.379937	0.271537	0.539095	0.221864	0.434663	0.252175	0.215124	0.22275	0.323419	0.135759	0.482629	0.267153	0.347221	0.22667	0.194318	0.251587	0.162809
Fructose-bisphosphate aldolase class II (EC 4.1.2.13)	55	1.48219	25	1.29676	1.5886	1.45586	1.99729	0.948345	1.18716	0.869944	0.896875	1.41628	1.53424	0.682271	1.04221	2.17957	2.41232	2.41553	1.46169	1.34601	1.28733	1.25639	2.32024	2.88755	0.953673	1.25395	1.53956	1.44472	1.58574	1.59642	1.94246	1.67747	1.33865	1.33433	1.43255	1.71701	2.47466	1.57385	1.32186	1.62577	1.3755	1.22946	1.37411	1.51413	1.25807	1.66284	1.28957	1.45131	1.66156
Glutamate decarboxylase (EC 4.1.1.15)	55	1.05435	0	#DIV/0!	1.41109	0.417799	0.377392	0.530823	0.613619	0.452234	0.391314	0.720007	0.441342	0.944285	0.967805	1.90388	0.760281	0.526988	1.24727	0.935919	0.753891	0.655083	1.38411	0.67096	1.50301	1.28467	1.14215	0.582065	0.288766	0.804958	0.817308	0.61854	0.187006	0.978931	0.368388	0.57676	1.02898	1.92081	0.999467	0.719912	1.19006	1.33683	1.22975	0.915332	1.69902	0.713739	2.70348	2.17278	2.17535
Glutaminase (EC 3.5.1.2)	55	0.233149	0	#DIV/0!	0.127173	0.133042	0.172571	0.147178	0.25883	0.100046	0.115999	0.125596	0.0698986	0.194352	0.34649	0.183304	0.26375	0.234618	0.297824	0.34569	0.168665	0.17843	0.259104	0.125587	0.308755	0.445211	0.341068	0.225332	0.0711887	0.288252	0.174061	0.203491	0.0623354	0.197891	0.210982	0.128655	0.230607	1.25663	0.171929	0.059244	0.161266	0.0643249	0.544655	0.0593748	0.73445	0.0336631	0.132253	0.134193	1.19841
Heat shock protein GrpE	55	0.183601	21	0.21467	0.258094	0.157802	0.0943727	0.167718	0.112123	0.13291	0.110822	0.172167	0.111897	0.0965534	0.149355	0.424855	0.211123	0.205672	0.297836	0.221922	0.17418	0.171101	0.246308	0.169398	0.140728	0.244683	0.113584	0.0378145	0.106785	0.128729	0.115809	0.18679	0.15438	0.192374	0.204277	0.0621414	0.0798376	0.322755	0.161272	0.19292	0.242492	0.285624	0.22283	0.197946	0.281971	0.184962	0.165372	0.285282	0.348231
hypothetical protein	55	0.877672	55	1.35163	0.602988	1.17276	0.606495	1.03394	0.709702	1.13726	0.687242	0.838662	0.96149	0.886034	0.666159	1.04238	1.45629	3.57246	2.36641	4.01815	1.37143	2.01173	1.28288	0.56231	1.74324	3.87787	0.590627	0.600712	0.684154	0.28669	2.75131	0.494115	0.531126	0.408064	2.36088	0.177493	0.221815	1.12985	0.279348	0.24596	0.265778	0.328444	0.350771	0.21283	0.194581	0.176361	0.235536	0.0924181	0.643741
Chaperone protein DnaK	55	2.29306	38	2.75601	1.9857	2.34801	1.47467	2.48184	1.73726	1.2893	1.0024	2.62526	1.43059	1.08431	1.36233	2.8822	3.63351	2.09798	3.79985	2.11848	1.9215	1.40058	4.22367	2.48377	1.52632	1.71981	1.99193	2.06563	1.32921	2.68249	2.20698	2.0759	1.17533	2.64592	1.53736	1.88549	2.11141	2.48433	3.06573	2.49647	3.75324	2.46539	1.83641	1.51409	3.30726	2.70385	1.57918	1.95472	2.95004
Chaperone protein HtpG	55	0.589647	22	0.52657	0.211501	0.4949	0.50134	0.520365	0.70501	0.714597	0.626885	0.538495	0.444544	0.736567	0.980025	0.304616	0.7487	0.629594	0.777857	0.81718	1.0996	0.887303	0.81976	0.857256	1.07876	1.13869	0.237847	0.300615	0.328278	0.258192	0.590906	0.639629	0.478278	0.317105	0.569232	0.856282	0.771877	0.213584	0.408689	0.438334	0.484985	0.771728	0.846689	0.678166	0.564044	0.445168	0.913485	0.872597	0.283314
Immunoreactive 53 kDa antigen PG123	55	0.824566	44	0.699138	1.06278	0.566063	0.913947	0.520275	0.826374	0.764663	0.794743	0.408477	0.833205	0.581893	1.28147	1.46969	0.943865	1.17915	0.816506	1.04926	1.14848	1.16104	0.692594	1.39249	0.858018	1.7231	1.07303	0.384899	1.05995	0.348027	1.03239	0.863669	0.94996	0.88286	0.971147	0.195348	0.239456	0.955339	0.68815	0.675336	0.564437	0.699841	0.858246	0.549272	0.540992	0.814862	0.351364	0.822117	0.838947
IMP cyclohydrolase (EC 3.5.4.10) / Phosphoribosylaminoimidazolecarboxamide formyltransferase (EC 2.1.2.3)	55	0.408581	28	0.153055	0.428112	0.414593	0.460918	0.438224	0.423328	0.414237	0.400107	0.302685	0.430632	0.375566	0.376444	0.122111	0.110793	0.115685	0.132475	0.0958485	0.130603	0.119781	0.0803953	0.0927801	0.13486	0.183505	0.556816	0.328696	0.529947	0.436875	0.481301	0.32803	0.320511	0.237473	0.288006	0.341622	0.47011	0.685751	0.548363	0.839063	0.680892	0.693694	0.515947	0.643155	0.364296	0.461885	0.429836	0.629302	0.776414
Inosine-5'-monophosphate dehydrogenase (EC 1.1.1.205)	55	0.43509	37	0.630641	0.54898	0.296999	0.377517	0.403953	0.388935	0.453846	0.444967	0.280437	0.45582	0.435048	0.451018	0.790414	0.506435	0.45	0.656457	0.463965	0.650421	0.62087	0.458678	0.753464	0.533545	0.584546	0.550735	0.441362	0.403456	0.674598	0.347464	0.489821	0.4986	0.356387	0.328081	0.483594	0.416952	0.428187	0.279843	0.459582	0.484384	0.421327	0.424732	0.494731	0.24708	0.512296	0.450554	0.436114	0.301428
LSU ribosomal protein L15p (L27Ae)	55	0.2081	34	0.367182	0.125894	0.145363	0.159044	0.143805	0.0984619	0.120783	0.138486	0.142586	0.190055	0.136217	0.0865109	0.287726	0.395534	0.401605	0.34207	0.290125	0.283031	0.298201	0.352729	0.403968	0.259935	0.312586	0.261514	0.206425	0.328291	0.0793483	0.220296	0.157751	0.181214	0.282741	0.274619	0.150862	0.230593	0.070959	0.129093	0.0966808	0.103925	0.0643249	0.0742767	0.0445311	0.093994	0.0923119	0.0950498	0.0755045	0.13814
LSU ribosomal protein L25p	55	0.166562	44	0.148548	0.0829646	0.0494898	0.258764	0.106099	0.206067	0.182949	0.178358	0.255557	0.242954	0.159996	0.182278	0.118639	0.0843933	0.314779	0.170909	0.23717	0.26124	0.266433	0.441546	0.436424	0.222794	0.248172	0.135695	0.056333	0.193815	0.089261	0.0869624	0.149466	0.133624	0.163845	0.204175	0.0665523	0.0620738	0.0980139	0.150578	0.163285	0.172909	0.107264	0.165038	0.103872	0.234836	0.17638	0.0867747	0.109105	0.0954154
Malate dehydrogenase (EC 1.1.1.37)	55	1.02413	41	0.584984	0.659626	0.866472	1.37196	0.7771	1.75163	1.85342	1.54114	1.51737	1.31736	1.42548	1.72379	0.159692	0.232092	0.228207	0.231719	0.365824	0.478907	0.422875	0.246571	0.24038	0.427972	0.475905	0.92452	0.86373	0.9453	0.844195	1.32718	1.5651	1.27646	1.84957	1.11176	1.27332	0.514439	0.943071	1.04308	1.12886	1.0046	1.02925	1.39058	1.09835	1.87508	1.52002	1.14918	0.360787	1.17326
Methylmalonyl-CoA mutase (EC 5.4.99.2)	55	0.254651	33	0.33404	0.567968	0.139276	0.142896	0.106141	0.192332	0.322808	0.25451	0.123083	0.212488	0.359606	0.182223	0.763928	0.237533	0.173526	0.176625	0.262337	0.462722	0.391083	0.212474	0.398513	0.482671	0.244718	0.288941	0.159178	0.0830541	0.139537	0.220607	0.307207	0.255246	0.118789	0.117207	0.532379	0.159675	0.514716	0.333201	0.222282	0.254135	0.428833	0.49927	0.381081	0.199971	0.361106	0.562075	0.260065	0.162476
NAD-specific glutamate dehydrogenase (EC 1.4.1.2)	55	0.48524	22	0.624632	0.231603	0.358909	0.436696	0.407373	0.309072	0.403937	0.420726	0.0318152	0.212423	0.230091	0.292859	0.333077	0.606733	0.539776	0.656431	0.345568	0.631498	0.620856	0.0549102	0.41489	0.338065	0.33991	0.238114	0.591281	0.466711	0.665099	0.463621	0.444208	0.317588	0.0562774	0.150718	0.381485	0.416947	0.262785	0.924684	0.890778	1.09689	0.700294	0.726269	0.796549	0.0584905	0.444945	0.529151	0.562195	0.317732
Phenylalanyl-tRNA synthetase beta chain (EC 6.1.1.20)	55	0.275762	45	0.245365	0.316525	0.284678	0.180671	0.267005	0.27212	0.315884	0.308176	0.189272	0.335505	0.392711	0.14936	0.379253	0.374651	0.266764	0.330924	0.368002	0.40284	0.381304	0.250389	0.45866	0.478794	0.217536	0.0909863	0.0937159	0.114761	0.0698489	0.185208	0.199301	0.187029	0.0849119	0.117186	0.288383	0.0532865	0.191506	0.300909	0.282539	0.242192	0.478713	0.255928	0.381006	0.19971	0.285753	0.421602	0.259985	0.233702
Phosphoenolpyruvate carboxykinase [ATP] (EC 4.1.1.49)	55	2.04417	33	2.96929	2.28145	0.965493	1.5312	0.992808	1.44454	1.74632	2.07074	1.21012	1.24977	1.96503	2.26744	3.28629	1.51465	1.89875	1.53376	1.66733	2.71299	2.95026	2.00964	2.26611	2.87288	2.67824	1.65419	2.43175	1.50698	2.26248	1.90733	1.76045	1.95591	1.59514	1.47998	2.12074	2.2	2.3103	2.36523	1.83635	2.15797	1.90125	2.30616	2.76585	1.91088	1.86454	2.64977	2.39088	2.57775
Phosphoglucomutase (EC 5.4.2.2)	55	0.424201	43	0.32964	0.640634	0.544508	0.560743	0.510072	0.560886	0.496983	0.467514	0.474347	0.48375	0.485264	0.549471	0.923244	0.896818	0.742278	0.79442	0.676015	0.778299	0.681971	0.717332	0.879186	0.717196	0.67625	0.35199	0.281622	0.316429	0.268266	0.301483	0.207596	0.380036	0.373126	0.465461	0.270659	0.274913	0.339907	0.2905	0.207835	0.254436	0.235858	0.181587	0.202902	0.205766	0.268902	0.115726	0.15941	0.836804
Phosphoglycerate mutase (EC 5.4.2.1)	55	0.257614	0	#DIV/0!	0.136711	0.355958	0.234542	0.25334	0.24049	0.22273	0.160996	0.307637	0.27695	0.23006	0.426969	0.272434	0.533146	0.350262	0.4082	0.330536	0.340296	0.237095	0.535743	0.458878	0.330261	0.693216	0.14742	0.159567	0.0711924	0.129464	0.133372	0.0955292	0.0623289	0.15854	0.16064	0.102036	0.230602	0.136849	0.290252	0.163506	0.208151	0.193372	0.190044	0.0742185	0.259165	0.151299	0.14057	0.268337	0.468432
Phosphoserine aminotransferase (EC 2.6.1.52)	55	0.341743	31	0.220454	0.294377	0.201097	0.234528	0.270466	0.249447	0.241549	0.273555	0.228829	0.260014	0.245914	0.39415	0.400742	0.342896	0.308487	0.435858	0.29757	0.369997	0.442408	0.38252	0.464074	0.381044	0.584483	0.197456	0.216073	0.142385	0.268266	0.174024	0.153623	0.207769	0.186775	0.14064	0.297204	0.416895	0.317198	0.333238	0.400703	0.463174	0.435886	0.309385	0.558934	0.305869	0.394673	0.471123	0.855655	0.492102
Polyribonucleotide nucleotidyltransferase (EC 2.7.7.8)	55	0.962836	44	1.20579	0.924455	1.052	0.663237	0.95526	0.554111	0.564408	0.576557	0.674385	0.836246	0.472059	0.33756	1.1637	1.67263	0.793598	1.39065	0.650853	0.775713	0.767512	1.02416	1.46919	0.646797	0.401082	0.942082	1.23859	0.719921	1.20154	0.527536	0.79307	0.667902	0.707069	0.659503	0.771728	0.479025	1.03088	1.95608	1.12894	1.86139	0.994107	1.05668	1.15779	1.16396	1.46151	1.03331	0.587412	1.08923
Protein export cytoplasm protein SecA ATPase RNA helicase (TC 3.A.5.1.1)	55	0.639122	46	0.735327	0.574704	0.411516	0.374672	0.496314	0.395963	0.383175	0.403395	0.403463	0.497605	0.43783	0.0836941	0.827195	0.71744	0.523635	0.799746	0.506926	0.590573	0.586633	0.671083	0.873727	0.639216	0.102033	0.736721	0.73233	0.688091	0.721934	0.550546	0.519003	0.513458	0.611148	0.582592	0.656837	0.133063	0.652044	0.913742	0.794019	0.990007	0.928308	0.779828	0.90036	0.729007	1.07519	1.01298	0.134225	0.631241
Protein-export membrane protein SecD (TC 3.A.5.1.1) / Protein-export membrane protein SecF (TC 3.A.5.1.1)	55	0.211157	44	0.197857	0.110819	0.324954	0.19134	0.243072	0.201449	0.203577	0.197411	0.115597	0.352278	0.216865	0.101548	0.166664	0.501596	0.36942	0.375146	0.398561	0.225853	0.351989	0.114717	0.420529	0.242332	0.237865	0.244232	0.197166	0.189914	0.188917	0.115828	0.103769	0.222662	0.0905977	0.227716	0.102036	0.0886863	0.126172	0.365455	0.17084	0.231437	0.193201	0.185614	0.193002	0.135138	0.252077	0.206691	0.142625	0.150337
Purine nucleoside phosphorylase (EC 2.4.2.1)	55	0.116213	41	0.124598	0.0855218	0.151568	0.175225	0.126661	0.21278	0.17774	0.124683	0.223645	0.117366	0.132219	0.0776629	0.123435	0.0581655	0.14781	0.104875	0.171471	0.070777	0.0635587	0.0594944	0.0219266	0.0801216	0.0814948	0.152966	0.0752403	0.0197626	0.0303814	0.0695549	0.091336	0.0950388	0.0960714	0.110476	0.0842736	0.00885347	0.351536	0.118114	0.19292	0.138567	0.228634	0.173248	0.178199	0.205505	0.151177	0.15292	0.167825	0.19409
putative outer membrane protein, probably involved in nutrient binding	55	0.293501	36	0.0908329	0.435354	0.414643	0.431356	0.352563	0.331924	0.470941	0.441432	0.28748	0.237555	0.2962	0.328696	0.417108	0.311066	0.587782	0.435909	0.738932	0.323877	0.285993	0.224938	0.267727	0.23458	0.339933	0.403862	0.141006	0.257022	0.17024	0.249472	0.153548	0.118786	0.135591	0.0904385	0.208556	0.248305	1.48106	0.150406	0.119125	0.23115	0.207192	0.197902	0.0939852	0.70512	0.0588656	0.140528	0.117377	0.897672
Pyruvate kinase (EC 2.7.1.40)	55	0.372281	55	0.751083	0.264057	0.371199	0.336949	0.32867	0.270191	0.319373	0.289175	0.307324	0.466939	0.284299	0.161194	0.380028	0.632992	0.420882	0.529672	0.322914	0.46545	0.40088	0.530725	0.835499	0.408454	0.20727	0.175867	0.629442	0.213609	0.486416	0.324337	0.365413	0.264164	0.350177	0.311353	0.474726	0.186236	0.224497	0.430421	0.25258	0.310588	0.342669	0.388037	0.455239	0.246596	0.411626	0.450595	0.234817	0.348651
Pyruvate-flavodoxin oxidoreductase (EC 1.2.7.-)	55	1.1773	44	0.890644	1.31474	0.754995	0.784359	0.602455	0.608947	0.940803	1.03541	0.781887	1.02047	1.23373	0.55877	1.87922	1.11318	1.25619	0.755701	0.877825	1.33623	1.41771	1.09103	1.38149	1.70409	0.812399	0.748409	0.534991	0.957208	0.226915	0.394066	0.83028	1.25886	0.531809	0.873978	1.37525	0.470172	1.07477	1.70878	1.57472	1.23161	1.35156	1.50219	1.88533	1.38704	1.79785	2.52565	0.989974	1.13095
Rubrerythrin	55	0.819608	33	1.0911	2.55825	0.609888	0.609207	0.441641	0.398312	0.593706	0.550648	0.614915	0.520101	0.30942	0.445183	2.65638	0.686695	0.604027	0.457923	0.464062	0.527997	0.625735	0.471509	0.36597	0.35374	0.734083	2.60121	1.93233	0.787085	1.29153	0.956709	0.925858	0.614526	1.03529	0.723373	0.505795	0.833965	0.674047	0.0970484	0.207588	0.138567	0.142867	0.305263	0.222635	0.358341	0.151177	0.177773	0.327186	3.62708
Signal recognition particle receptor protein FtsY (=alpha subunit) (TC 3.A.5.1.1)	55	0.1501	38	0.195527	0.0790479	0.19494	0.156344	0.150682	0.103036	0.096692	0.0917449	0.167125	0.226531	0.0594874	0.0956745	0.113516	0.33254	0.186344	0.242898	0.11857	0.152447	0.129545	0.254904	0.398599	0.0879157	0.108809	0.0734241	0.356604	0.110721	0.269001	0.0347774	0.024911	0.0267152	0.107549	0.144003	0.0398583	0.0443716	0.0985696	0.215087	0.326544	0.174669	0.178586	0.0783682	0.0890487	0.182076	0.327558	0.0578052	0.142657	0.0603895
Succinate dehydrogenase flavoprotein subunit (EC 1.3.99.1)	55	0.582488	33	1.01513	0.719248	0.396047	0.318061	0.465567	0.352397	0.481475	0.586955	0.381141	0.534171	0.579272	0.310603	1.02906	0.649123	0.401584	0.70067	0.411018	0.759263	0.914186	0.620307	0.961221	0.994861	0.373809	0.493839	0.224858	0.510296	0.217255	0.416727	0.527269	0.67973	0.328033	0.42524	0.474729	0.186221	0.438696	0.516205	0.408063	0.587136	0.514373	0.746781	1.14802	0.387853	0.59646	1.31892	0.444595	0.468637
Superoxide dismutase [Fe] (EC 1.15.1.1)	55	0.234733	2	0.0781347	0.200768	0.0773474	0.245329	0.0787449	0.336578	0.215682	0.273558	0.221667	0.139764	0.280316	0.367541	0.220086	0.137214	0.330955	0.171077	0.35821	0.253054	0.356857	0.382711	0.185605	0.36342	0.856537	0.141801	0.140876	0.0711962	0.139124	0.110245	0.161889	0.0920028	0.130286	0.127253	0.0354839	0.0887478	0.109718	0.268729	0.111375	0.218907	0.114317	0.177312	0.163206	0.129668	0.210037	0.13631	1.32556	0.216674
SusC, outer membrane protein involved in starch binding	55	0.152986	40	0.0941228	0.153154	0.114546	0.20754	0.0924047	0.17393	0.302065	0.515989	0.100886	0.0922311	0.408583	0.860265	0.061193	0.126601	0.070639	0.187581	0.108381	0.0272345	0.0293293	0.072115	0.0163807	0.037154	0.0169442	0.160117	0.0656794	0.0870579	0.069114	0.0927007	0.17023	0.148447	0.10793	0.14403	0.159728	0.36366	0.164384	0.0322168	0.126537	0.0806397	0.121485	0.00818297	0.0593748	0.0352956	0.0673451	0.0372447	0.0839542	0.879861
TonB family protein / TonB-dependent receptor	55	0.172698	39	0.142284	0.152812	0.362046	0.134663	0.208819	0.0687177	0.309017	0.131616	0.336786	0.581513	0.210267	0.0149606	0.364735	0.316668	0.260245	0.209654	0.370777	0.19324	0.217574	0.208465	0.212956	0.281386	0.411129	0.204352	0.262672	0.177953	0.167461	0.225762	0.103814	0.118773	0.107568	0.0938068	0.159652	0.266314	0.384291	0.0965157	0.0445499	0.022999	0.0642692	0.0949305	0.0841393	0.0586984	0.0840619	0.0909888	0.125938	0.0729196
Transamidase GatB domain protein	55	0.187351	16	0.217228	0.264568	0.293902	0.175238	0.321746	0.205943	0.151881	0.136807	0.238305	0.156537	0.0978839	0.197168	0.373056	0.48524	0.237749	0.479832	0.249635	0.231355	0.19066	0.390313	0.256587	0.14465	0.254908	0.119191	0.0376416	0.193783	0.0102344	0.162081	0.0622775	0.0504363	0.311207	0.217724	0.0310707	0.00884877	0.104413	0.129055	0.148565	0.173209	0.0930461	0.0948663	0.0890622	0.288235	0.117502	0.0661219	0.125841	0.19898
Transcription termination factor Rho	55	0.270688	33	0.400596	0.256984	0.269023	0.242596	0.267027	0.203668	0.267467	0.237278	0.142745	0.215157	0.234094	0.113544	0.369334	0.405912	0.375861	0.391566	0.327782	0.334711	0.330015	0.186989	0.305688	0.281436	0.187027	0.276961	0.535683	0.336164	0.486255	0.370591	0.332174	0.228579	0.220777	0.231073	0.310658	0.195259	0.235098	0.247417	0.326544	0.185138	0.314233	0.363292	0.291917	0.194006	0.20157	0.235596	0.134273	0.234006
Transcription termination protein NusB	55	0.0596918	20	0.104137	0.010648	0.0556261	0.0862528	0.0547896	0.0595817	0.115663	0.0761916	0.122924	0.0557599	0.0647821	0.0537894	0.0152921	0.0789413	0.115596	0.0497227	0.0782487	0.16599	0.117327	0.169628	0.0762258	0.0898857	0.0849618	0.0114325	0.0188644	0.023699	0.00949938	0.0579232	0.0623003	0.0683302	0.0961337	0.0502339	0.0443446	0.0354613	0.0109971	0.0218079	0.03719	0.0110558	0.0572717	0.041399	0.0445311	0.0823512	0.0419194	0.0123919	0.016816	0.0121386
Transketolase (EC 2.2.1.1)	55	0.347653	33	0.309381	0.520784	0.28463	0.406961	0.291073	0.39603	0.417626	0.403458	0.368811	0.40528	0.53031	0.2927	0.749112	0.406202	0.558992	0.397458	0.47418	0.642225	0.581756	0.573171	0.682447	0.795444	0.353438	0.141545	0.140876	0.201652	0.179579	0.283977	0.269828	0.279029	0.180859	0.227672	0.452482	0.230602	0.323925	0.150368	0.096408	0.255023	0.207137	0.259708	0.252363	0.346805	0.201564	0.343094	0.134225	0.528851
Translation elongation factor G	55	2.48606	53	3.00968	2.31832	2.5522	1.52323	2.43742	1.12395	1.13552	1.21734	1.26639	2.07715	1.26006	0.525379	3.21725	4.1933	1.93777	3.77369	1.35184	1.71176	1.70616	2.03846	3.70751	1.81351	0.635351	1.48624	1.63392	1.77615	1.30358	1.25224	0.983978	1.20516	0.944736	1.44658	1.01152	0.709566	2.36991	8.26954	3.47864	7.70007	2.63721	2.18252	2.76136	2.60375	5.08115	2.5916	1.1827	2.58715
Translation elongation factor G-related protein	55	0.353572	22	0.325525	0.131685	0.448556	0.390899	0.479237	0.306791	0.348698	0.415556	0.19424	0.204068	0.433769	0.230053	0.235402	0.71202	0.543047	0.73928	0.398502	0.525356	0.628196	0.305821	0.333118	0.633234	0.295721	0.226682	0.347819	0.201775	0.586233	0.319046	0.30723	0.207762	0.214755	0.14735	0.346035	0.257272	0.356672	0.355084	0.430584	0.496928	0.364734	0.301185	0.356174	0.194097	0.209928	0.318268	0.268418	0.373349
Tripeptide aminopeptidase (EC 3.4.11.4)	55	0.105768	11	0.0743108	0.0261496	0.095962	0.0781454	0.0855582	0.0891843	0.0811592	0.0813875	0.0591854	0.0532163	0.0647881	0.095582	0.0375806	0.121364	0.128512	0.132307	0.133586	0.163318	0.14666	0.0896325	0.0656547	0.105526	0.13253	0.0226098	0.112493	0.0711962	0.149611	0.121429	0.0664478	0.0861403	0.0566579	0.0501639	0.093139	0.141911	0.0710348	0.150158	0.12629	0.161853	0.164253	0.0661715	0.113806	0.0766204	0.0757035	0.086798	0.142657	0.0899186
DNA-binding response regulator, AraC family	54	0.0369026	40	0.0357759	0.0316023	0.0278371	0.0512494	0.0068299	0.0228954	0.0466255	0.0432444	0.0172747	0.0307202	0.0264371	0.0210135	0.053672	0.0371102	0.0192979	0.0165631	0.015214	0.0435858	0.0317788	0.054807	0.0380087	0.0331724	0.010174	0.0619916	0.046685	0.0910337	0.0795092	0.110108	0.033206	0.0386785	0.0846626	0.0435296	0.0798286	0.0177022	0.0273748		0.0296349	0.0226986	0.0284948	0.0452571	0.034556	0.0295383	0.0250941	0.0495949	0.0167673	0.0117765
Glucokinase (EC 2.7.1.2)	54	0.195138	30	0.365785	0.201022	0.194842	0.318174	0.239653	0.276867	0.264134	0.251094	0.137732	0.209693	0.203638	0.298748	0.289874	0.332229	0.417767	0.38622	0.327791	0.421886	0.376431	0.241986	0.409521	0.289232	0.367039	0.107758	0.0847154	0.351962	0.0698489	0.359232	0.220039	0.308824	0.107798	0.388479	0.0399314	0.0709888	0.137085	0.0860692	0.23821	0.161566	0.142983	0.198149	0.143616	0.0116694	0.067224	0.111568	0.226594	0.084001
Glucosamine-6-phosphate deaminase (EC 3.5.99.6)	54	0.235209	21	0.154416	0.0888395	0.259919	0.188699	0.195085	0.242672	0.408989	0.41212	0.14997	0.18164	0.518402	0.310603	0.0821576	0.184691	0.112435	0.126856	0.1564	0.340235	0.329973	0.0893197	0.180146	0.41037	0.2753	0.153258	0.253672	0.245142	0.21815	0.191257	0.261566	0.338476	0.118789	0.261156	0.204068		0.147442	0.290327	0.252359	0.41334	0.293356	0.441139	0.33175	0.241062	0.268794	0.392568	0.201314	0.101059
major outer membrane protein OmpA	54	0.672587	20	0.148599	0.670278	0.538351	0.80334	0.472471	0.753341	0.626565	0.6614	0.696031	0.567689	0.718058	1.00976	1.47828	1.06572	1.17261	1.07026	1.09739	1.2519	1.14883	1.42697	0.830085	1.57722	1.71301	0.386044	0.263147	0.292682	0.4553	0.370901	0.597929	0.35006	0.520656	0.786799	0.102	0.133063	1.89753	0.161444	0.237691	0.171735	0.20759	0.309226	0.207798	1.47386	0.0168378	0.20665	0.411043	2.8577
Phosphate acetyltransferase (EC 2.3.1.8)	54	0.240365	31	0.188723	0.195999	0.290883	0.312668	0.314981	0.33423	0.293428	0.275295	0.277908	0.17614	0.259174	0.292771	0.198322	0.45913	0.424023	0.496597	0.40859	0.443686	0.398419	0.378024	0.256632	0.361513	0.360319	0.216295	0.159567	0.272904	0.169344	0.144886	0.128657	0.216744	0.181027	0.257793	0.106484		0.143021	0.290042	0.155925	0.358361	0.135985	0.198058	0.123727	0.176319	0.201462	0.152906	0.0922403	0.157283
3-oxoacyl-[acyl-carrier-protein] synthase, KASIII (EC 2.3.1.180)	54	0.120226	32	0.192098	0.100087	0.0928245	0.129402	0.0753553	0.146498	0.113864	0.11948	0.095912	0.128732	0.104442	0.0837702	0.136604	0.116041	0.183106	0.0993613	0.179076	0.171406	0.166217	0.131853	0.158476	0.154354	0.0952499	0.238102	0.169215	0.146314	0.170079	0.12174	0.0581398	0.121719	0.0962398	0.140613	0.0798945	0.0354613	0.104337	0.107667	0.237444	0.138567	0.1572	0.136174	0.123747	0.170588	0.159657	0.103283	0.0587515	0.0843925
Glucose-6-phosphate 1-dehydrogenase (EC 1.1.1.49)	53	0.090224	0	#DIV/0!	0.0424191	0.0619287	0.0727915	0.0924065	0.141929	0.127736	0.114293	0.0983789	0.0279906	0.146767	0.161411	0.061193	0.105664	0.141362	0.148908	0.227027	0.187766	0.190661	0.169871	0.0272606	0.214971	0.234585	0.00559472	0.00947508	0.0276635		0.0405157	0.0373665	0.0148579	0.0454361	0.0167231	0.00886067	0.017759	0.137236	0.0967632	0.014694	0.138567	0.035548	0.111584	0.0593748	0.093994		0.0992174	0.0922718	0.108366
Glutamate synthase [NADPH] large chain (EC 1.4.1.13)	53	0.300916	23	0.242249	0.00511091	0.0340419	0.00268687	0.0308106		0.0103561	0.00519443	0.0344357	0.022398	0.041009		0.396144	0.353381	0.395226	0.446836	0.375802	0.410937	0.410638	0.301393	0.343818	0.365505	0.349986	0.318203	0.422714	0.359891	0.517532	0.498398	0.38196	0.29379	0.311038	0.25789	0.41259	0.478846	0.323614	0.128808	0.415397	0.243079	0.435941	0.33835	0.455144	0.182284	0.209941	0.36383	0.31882	0.348984
Meso-diaminopimelate D-dehydrogenase (EC 1.4.1.16)	53	0.241943	28	0.257767	0.141822	0.108272	0.169818	0.0958704	0.180803	0.262338	0.150623	0.186799	0.190055	0.251327	0.19118	0.196748	0.116138	0.330923	0.149097	0.307683	0.299334	0.251768	0.288913	0.196523	0.334266	0.363631	0.283893		0.391562	0.0398808	0.057768	0.26568	0.367982	0.237242	0.435232	0.0576916		0.137009	0.0752029	0.0812721	0.103925	0.149921	0.606593	0.193002	0.258696	0.201685	0.339018	0.151138	0.162172
Ribosomal large subunit pseudouridine synthase B (EC 4.2.1.70)	53	0.170318	32	0.134786	0.0842432	0.0959723	0.180585	0.116411	0.199131	0.160493	0.181811	0.112987	0.128547	0.182484	0.170314	0.0754111	0.116116	0.247365	0.165504	0.23709	0.253075	0.261534	0.148239	0.207358	0.277506	0.197134	0.153768		0.221474		0.190965	0.157706	0.184034	0.0506353	0.147371	0.146449	0.124152	0.115099	0.160815	0.200449	0.15051	0.271462	0.247511	0.242402	0.141076	0.251956	0.210827	0.192913	0.156891
V-type ATP synthase subunit E (EC 3.6.3.14)	53	0.132736	20	0.114645	0.0577519	0.228973	0.204867	0.219093	0.162488	0.139732	0.150631	0.14025	0.100526	0.113732	0.149431	0.0829322	0.332508	0.240967	0.314374	0.184109	0.19591	0.207763	0.191138	0.196395	0.142651	0.176757	0.147395	0.0844996	0.106792	0.0493802	0.0580596	0.0539695	0.0859858	0.0904293	0.147344			0.0657383	0.107457	0.148565	0.103625	0.142983	0.0866698	0.0741641	0.0469649	0.100556	0.0578792	0.100673	0.149946
3-oxoacyl-[acyl-carrier-protein] synthase, KASII (EC 2.3.1.179)	52	0.22534	34	0.18072	0.137222	0.253517	0.26963	0.198458	0.128237	0.250241	0.361915	0.25683	0.15899	0.285644	0.194149	0.235927	0.405825	0.453214	0.319687	0.247211	0.38645	0.537782	0.453003	0.305257	0.43192	0.271931	0.153245	0.0472896	0.0434971		0.0290204	0.0831063	0.0860212		0.107075	0.0665817		0.175355	0.0967632	0.310004	0.0809264	0.114432	0.181664	0.173134	0.415746	0.175781	0.227275	0.0838882	0.138287
Beta-galactosidase (EC 3.2.1.23)	52	0.0341518	40	0.0793601	0.015586	0.0247887	0.0620239	0.0479125	0.0573132	0.0397607	0.0744296	0.0024613	0.0167425	0.02247		0.0150421	0.0423578	0.0771691	0.0993739	0.055603	0.0408796	0.109992	0.0211792	0.0438115	0.0136963	0.00677025	0.0114325	0.046858	0.0474896	0.0290723	0.0464279	0.00830802	0.0831462	0.0340459	0.0234868	0.0132763	0.0443716	0.00545643		0.02983	0.0110558	0.0427681	0.0165759	0.0197871	0.0116428	0.0336694	0.00412592	0.00835213	0.017694
DNA topoisomerase I (EC 5.99.1.2)	52	0.0549407	35	0.0740044	0.0103063	0.108351	0.0377559	0.061574	0.0458095	0.0948425	0.0692452	0.0589182	0.111897	0.0898826	0.0149061	0.0147674	0.105449	0.122064	0.0770618	0.0983525	0.0952038	0.0904422	0.0592161	0.114707	0.0957255	0.0237777	0.0111773	0.056333	0.0910731	0.03972	0.0232822	0.0539597	0.0504716	0.0339398	0.0635563	0.048792		0.00545643	0.010694	0.0296609	0.0116428	0.0287212	0.0783818	0.0940396	0.0116959	0.0335672	0.0743321	0.00843241
GDP-mannose 4,6-dehydratase (EC 4.2.1.47)	52	0.226179	5	0.0401778	0.0534089	0.148451	0.218361	0.150663	0.219783	0.267465	0.278759	0.194399	0.266054	0.26445	0.292864	0.068964	0.184508	0.305268	0.176599	0.257295	0.380914	0.381312	0.263497	0.432017	0.357609	0.384132	0.028472		0.126476		0.0520298	0.0788675	0.077264	0.0454361	0.103755	0.10652	0.141916	0.0278463	0.236513	0.503067	0.255596	0.328507	0.35472	0.405846	0.352951	0.563671	0.454823	0.369153
Glutamyl-tRNA synthetase (EC 6.1.1.17)	52	0.107418	18	0.228685	0.0844121	0.0773955	0.0431161	0.0444975	0.0525904	0.0724383	0.140251	0.0123577	0.022398	0.146827	0.0507548	0.121587	0.147925	0.0802982	0.077238	0.0781179	0.111546	0.195549	0.012655	0.00541741	0.205222	0.057758	0.102164	0.056333	0.142353	0.0406158	0.144712	0.145263	0.172155		0.0636427	0.230698	0.115304	0.087724	0.0645088	0.126264	0.0471719	0.164253	0.111337	0.272218		0.00835841	0.268752	0.109025	0.114587
Thioredoxin	52	0.187185	7	0.0444066	0.0736797	0.0928245	0.0889457	0.0718914	0.146528	0.141524	0.10909	0.0738396	0.0784748	0.087255	0.286893	0.738066	0.200638	0.29232	0.176683	0.721416	0.81369	0.772414	0.195044	0.0982008	0.576494	0.904298	0.113098	0.103277	0.146381	0.149036	0.0754295	0.17022	0.204823	0.214692	0.180818	0.0266209	0.0887478	0.186294	0.0533574	0.0670718	0.127511	0.0999285	0.0908526	0.0593748	0.194241	0.0755887	0.0454873	0.0838882	0.192338
DNA gyrase subunit A (EC 5.99.1.3)	52	0.119038	25	0.301649	0.116014	0.191825	0.140242	0.154053	0.0800543	0.0483473	0.0692895	0.123021	0.212516	0.199686	0.0388124	0.166938	0.274332	0.167158	0.231706	0.0882225	0.0707528	0.0977768	0.191104	0.360372	0.263841	0.0135814	0.0907067	0.0847154	0.0988559	0.0594537	0.0521473	0.0249208	0.0771868	0.0621939	0.0903738	0.155346		0.0493605	0.129265	0.155704	0.0913952	0.0640985	0.0413348	0.0643182	0.0706553	0.142704	0.136411		0.12606
Lysyl-tRNA synthetase (class II) (EC 6.1.1.6)	52	0.222707	31	0.271133	0.146507	0.151597	0.210254	0.177987	0.315872	0.307278	0.316807	0.162112	0.335472	0.29627	0.0537349	0.210441	0.258514	0.253786	0.286787	0.363184	0.468132	0.427751	0.279936	0.622422	0.426098	0.0645344	0.15271	0.0469009	0.142389	0.0596146	0.104196	0.195137	0.139368	0.0789331	0.177492	0.141933		0.0987968	0.0967632	0.148565	0.103925	0.135759	0.194021	0.277053	0.0412607	0.218408	0.339018		0.203811
Peptidyl-prolyl cis-trans isomerase (EC 5.2.1.8)	52	0.226467	26	0.0921377	0.248809	0.668523	0.730449	0.650552	0.707421	0.574606	0.528174	0.617132	0.65989	0.457508	0.546877	0.0681647	0.211327	0.170198	0.220703	0.168988	0.122383	0.114886	0.152789	0.0601505	0.0938335	0.108797	0.267072	0.0376416	0.747382	0.0596146	0.220179	0.120375	0.647078	0.226507	0.428603	0.0177237		0.175768	0.0642237	0.0443031	0.0582277	0.0143884	0.169065	0.00497735	0.13502	0.0083647	0.0331279		0.174644
Fructokinase (EC 2.7.1.4)	51	0.128548	17	0.101603	0.216527	0.0896972	0.186032	0.082187	0.137306	0.182948	0.147185	0.046839	0.022212	0.12563	0.0179243	0.311588	0.115955	0.257026	0.0993486	0.186592	0.258568	0.222439	0.0766116	0.0434678	0.173955	0.0203926	0.130623		0.126555		0.162256	0.161922	0.106867	0.0622999	0.0100781	0.124207		0.169916	0.150788	0.155951	0.1054	0.0786577	0.115598	0.11877	0.0176345	0.0168315	0.128169		0.252424
Tryptophanyl-tRNA synthetase (EC 6.1.1.2)	51	0.137199	26	0.183152	0.231687	0.163967	0.134769	0.1814	0.11899	0.106916	0.142012	0.147514	0.103419	0.162642	0.080605	0.10602	0.194982	0.305199	0.215038	0.29507	0.0897913	0.185777	0.123085	0.0545629	0.173932	0.125741	0.113608		0.146282		0.0928182	0.0456843	0.157416	0.0394135	0.150637	0.0532394		0.0710348	0.0752029	0.0445499	0.0692836	0.0501072	0.0371384	0.0495629	0.035269		0.0165269	0.00838364	0.287841
Biosynthetic arginine decarboxylase (EC 4.1.1.19)	51	0.0756791	10	0.12775	0.0909745	0.0649377	0.0943134	0.0616212	0.086965	0.0569584	0.0727205	0.0516479	0.0836877	0.0634758	0.00296375	0.123161	0.110707	0.112375	0.0993025	0.0983694	0.0816481	0.102658	0.0891978	0.158129	0.0938101	0.00338513	0.142068	0.0939317	0.0633066	0.149611	0.0636614	0.0498351	0.094955	0.0395196	0.0334839	0.106449		0.0493605	0.0752029	0.0445499	0.0928695	0.0499921	0.0247453	0.0940396		0.0167168	0.0909563		0.175339
Outer membrane protein H precursor	51	0.167316	28	0.131647	0.0577519	0.0928434	0.0835458	0.0924537	0.0847457	0.0776951	0.0744611	0.0613283	0.0558555	0.0594934	0.0866415	0.440446	0.432817	0.260167	0.430298	0.277386	0.214948	0.241989	0.314258	0.158348	0.189627	0.251494	0.215504	0.121925	0.280904	0.128729	0.144886	0.215914	0.371221	0.232423	0.227678	0.0177237		0.466719	0.0967632	0.0891258	0.185439	0.0788841	0.173363	0.103886	0.270275	0.0588656	0.05373	0.0336809	0.433622
Phosphoribosylamine--glycine ligase (EC 6.3.4.13)	51	0.0664927	31	0.0795451	0.0741058	0.117515	0.0512303	0.0650851	0.0641433	0.112093	0.119425	0.0786486	0.0726936	0.0939196		0.0456263	0.0526276	0.16066	0.0773221	0.216982	0.133266	0.185761	0.038262	0.00545911	0.0957801	0.0340088	0.136486	0.0470738	0.0396356	0.0204687	0.0462539	0.0331962	0.053395	0.0451179	0.0702984	0.0710362		0.032907	0.0538524	0.0447968	0.0238863	0.0569896	0.0329555	0.0840849	0.0293304	0.0083647	0.0703077		0.0847253
RND efflux system, inner membrane transporter CmeB	51	0.11294	36	0.0870445		0.136139	0.0566104	0.171177	0.0847152	0.131116	0.0952245	0.164459	0.204133	0.175883	0.0209426		0.18482	0.0610619	0.193116	0.0958611	0.176898	0.146661	0.216311	0.327701	0.252107	0.0203926	0.15378	0.0189073	0.181949	0.0197337	0.0349138	0.0622775	0.154338	0.0396256	0.110476	0.0177237		0.0437441	0.236895	0.036969	0.242793	0.0645513	0.0783682	0.0890283	0.123298	0.0839472	0.0661219	0.016816	0.0718624
6-phosphogluconate dehydrogenase, decarboxylating (EC 1.1.1.44)	50	0.206172	1	1.2503	0.0257234	0.108341	0.380085	0.106119	0.407405	0.23803	0.244122	0.314799	0.19	0.264496	0.361434	0.0367812	0.163743	0.488344	0.187628	0.491796	0.353639	0.369093	0.531056	0.360296	0.367386	0.47922	0.056409		0.0197626		0.0579232	0.0663924	0.0474775	0.0339398	0.0636373	0.0576551	0.0620785	0.219201		0.044329		0.121199	0.119493	0.23752	0.258814	0.00835841	0.239769	0.27685	0.174615
Ferric siderophore transport system, biopolymer transport protein ExbB	50	0.284253	33	0.279239	0.412695	0.253783	0.242623	0.23961	0.240299	0.193357	0.193931	0.218995	0.26259	0.163987	0.292788		0.00524769	0.0031999		0.0227175		0.00244523			0.00196217	0.00677645	0.36262	0.140617	0.300639	0.119068	0.295298	0.124588	0.184089	0.214967	0.277939	0.0532418	0.10645	0.34576	0.483531	0.304711	0.543213	0.328678	0.189875	0.212823	0.282323	0.386187	0.202575	0.352386	0.470125
Membrane fusion protein of RND family multidrug efflux pump	50	0.174905	13	0.102815	0.0848383	0.24741	0.156377	0.260168	0.228949	0.253777	0.2095	0.226117	0.2881	0.222202	0.361391	0.107344	0.363898	0.173469	0.336451	0.247249	0.375637	0.29332	0.30549	0.496967	0.301031	0.407767	0.119191		0.193843			0.0539793	0.187006	0.0338775	0.127312			0.0385234	0.172138	0.0594908	0.185753	0.0643249	0.169248	0.0543975	0.170263	0.0923119	0.0578884	0.0755045	0.0600567
TonB-dependent receptor	49	0.0497934	28	0.0814217	0.0908016	0.0402965	0.0862525	0.0171237	0.164732	0.0242252	0.0398463	0.019736	0.00832476	0.0251005	0.041809	0.122911	0.00524769	0.160598	0.0111204	0.216826	0.0326809	0.0855507			0.0371358	0.0849618	0.00559472	0.0189073	0.0355924	0.0303814	0.0290392	0.0249208	0.0385855	0.0168639	0.00336836	0.0354133	0.00891027	0.0663697	0.021598	0.0224959	0.0465849	0.0216681	0.00827436	0.0395538	0.0351253	0.0672178	0.00824267		0.421542
Cysteine synthase (EC 2.5.1.47)	48	0.21834	8	0.142307	0.58774	0.114517	0.107827	0.154077	0.155775	0.0915411	0.212972	0.865737	0.287944	0.203635	0.0657534	0.85478	0.13701	0.21529	0.14344	0.259892	0.0844342	0.290871	1.35913	0.376711	0.250116	0.149582	0.0625143						0.0474356	0.169824	0.167382	0.00886304		0.125936	0.0109039	0.0668249	0.0116428	0.114317	0.0123795	0.178104	0.223257		0.144654	0.0755045	0.43368
Periplasmic beta-glucosidase (EC 3.2.1.21)	48	0.151584	0	#DIV/0!	0.0628628				0.0228708	0.0310682	0.0017391	0.0147054		0.0409786	0.0119259	0.357239	0.0739086	0.102778	0.137905	0.174021	0.0544015	0.00733299	0.0807955		0.0156272	0.0407852	0.295058	0.0752403	0.0237308	0.0894219	0.0869248	0.161922	0.0029522	0.147087	0.003336	0.0798627	0.0266125	1.08585	0.0861068	0.0445499	0.103925	0.107152	0.247525		0.464111	0.00847314	0.0702478	0.0335518	1.12512
Mannose-1-phosphate guanylyltransferase (GDP) (EC 2.7.7.22)	47	0.063456	12	0.0567208	0.0309188	0.0618601	0.053937	0.054766	0.073298	0.105224	0.0986698	0.0197247	0.00552975	0.130889	0.0895672	0.0443023	0.0738011	0.0706821	0.0772633	0.0858156	0.165959	0.141762	0.0341312	0.00541741	0.175876	0.101928					0.0116505	0.066425	0.0445253	0.00574812	0.003336	0.0754518	0.0798376	0.0931047		0.00735998		0.0143884	0.131927	0.0939852	0.00596516	0.0083647	0.0826488	0.0755045	0.0420005
Pirin	47	0.109331	0	#DIV/0!	0.063289	0.108283	0.0674043	0.116409	0.0778782	0.0466024	0.0415554	0.0664045	0.0587134	0.0489252	0.0538275	0.0909779	0.268977	0.189563	0.248269	0.287672	0.108849	0.131987	0.187164	0.114665	0.117299	0.397523							0.00890506			0.0133081	0.062017	0.115259	0.193526	0.13365	0.23085	0.157542	0.0824733	0.0890622	0.123324	0.125981	0.0744061	0.100704	0.0965018
putative tetratricopeptide repeat family protein	47	0.309614	26	0.105808	0.438845	0.225925	0.320794	0.25669	0.384428	0.42983	0.60431	0.0345381	0.089499	0.28956	0.836473	0.427003	0.29571	0.481974	0.397067	0.562339	0.688674	0.897081	0.0382276	0.0984127	0.498335	1.10801	0.38045	0.169172	0.514284	0.17974	0.400077	0.27408	0.507579	0.198502	0.354947			0.537341	0.0213881				0.0206674	0.0395877		0.00847314			0.595911
Two-component system sensor histidine kinase	47	0.0554961	24	0.0315146	0.0789594	0.136149	0.167124	0.116389	0.173936	0.0793369	0.0606169	0.137777	0.0670028	0.0951956	0.131398	0.0370559	0.100115	0.0706205	0.121329	0.0832145	0.0870702	0.0684465	0.0764209	0.0490553	0.0605441	0.0679481	0.0111894		0.00793273			0.00414748	0.0059882	0.0169076	0.0167501	0.00444978	0.0711024	0.0164535	0.0535673	0.00758093			0.00819658	0.0247984	0.0116694	0.0083647	0.012401		0.030224
Ferric siderophore transport system, periplasmic binding protein TonB	46	0.04187	2	0.015599	0.0431871	0.00307759	0.00808047		0.0160034	0.00866534	0.0121122	0.0024613	0.00838762	0.00528258	0.0209261	0.100098	0.0472938	0.038564	0.0993025	0.0554341	0.0544691	0.100216	0.0339218	0.0491421	0.0332218	0.0747245	0.108816	0.0188644	0.0869511		0.0580408	0.0415923	0.0592994	0.0112841	0.073602	0.0354474	0.106459	0.00545643			0.0465849	0.0358301	0.0247589	0.0841528			0.00828427	0.0419527	0.0177525
Ribosome hibernation protein YhbH	46	0.265244	21	0.220123	0.104856	0.618768	0.223722	0.736132	0.219734	0.196821	0.245849	0.447068	0.201399	0.3569	0.325569	0.16534	1.06035	0.29554	1.18636	0.264819	0.296659	0.344656	0.755178	0.382305	0.521631	0.401029	0.0457424	0.00943218	0.0514579		0.0695549	0.0996538	0.0890284	0.209449	0.10043			0.334055	0.0858593		0.219794		0.00409149		0.12929				0.342705
Transcriptional regulator	45	0.0744442	15	0.039684	0.0260652	0.309458	0.105147	0.205379	0.112197	0.117351	0.0865433	0.169598	0.18179	0.0938955	0.0299047	0.0220138	0.200628	0.141401	0.0938138	0.151363	0.0816143	0.0806586	0.0891103	0.0982425	0.0664436	0.040779	0.0114325	0.112666	0.00793273	0.0393067	0.0232822	0.0124555	0.00295875	0.0169262	0.0468225	0.00886304	0.0177022	0.00538068	0.010694				0.0247589		0.0058214
2',3'-cyclic-nucleotide 2'-phosphodiesterase (EC 3.1.4.16)	44	0.216584	11	0.402196	0.437823	0.0896594	0.121288	0.0992635	0.0961629	0.138249	0.145394	0.0539556	0.111962	0.12831	0.0388669												0.567433	0.207029	0.154179	0.247797	0.144867	0.245148	0.183986	0.118409	0.110498	0.354978	0.10645	0.597631	0.236513	0.237171	0.276247	0.157371	0.248005	0.301661	0.12309	0.243483	0.326682	0.100673	0.626018
6-phosphofructokinase (EC 2.7.1.11)	44	0.42234	30	0.186691												0.291448	0.390394	0.334164	0.435338	0.28263	0.315724	0.347083	0.425123	0.589612	0.310709	0.356858	0.20485	0.0752832	0.221585	0.10826	0.31889	0.323801	0.370928	0.293856	0.304659	0.332654	0.399079	0.143408	0.333028	0.475108	0.354798	0.522332	0.375384	0.474924	0.364882	0.528802	0.438148	0.595523	0.667587
Adenylate kinase (EC 2.7.4.3)	44	0.308327	22	0.451461												0.2888	0.252943	0.520348	0.242755	0.386016	0.288555	0.305533	0.454635	0.464077	0.211067	0.367079	0.238114	0.281924	0.253142	0.258605	0.220296	0.157807	0.270146	0.214923	0.231106	0.164173	0.328199	0.268637	0.322372	0.348819	0.30042	0.314516	0.276609	0.316641	0.241206	0.344383	0.239745	0.495011	0.216674
Adenylosuccinate synthetase (EC 6.3.4.4)	44	0.330723	33	0.538855	0.50145	0.290844	0.337009	0.260197	0.272386	0.358895	0.33937	0.307432	0.3105	0.301525	0.376444												0.494046	0.281449	0.367863	0.218725	0.307259	0.406838	0.33835	0.356262	0.311455	0.421487	0.532246	0.427716	0.322544	0.416384	0.311776	0.29313	0.396247	0.376016	0.346752	0.436816	0.371989	0.46146	0.403153
Altronate oxidoreductase (EC 1.1.1.58)	44	0.0909571	9	0.0793258	0.0475301	0.0494898	0.0485168	0.0582299	0.045779	0.0500625	0.0969708	0.0688658	0.0922639	0.0581477	0.0298122	0.0684394	0.0791456	0.0545933	0.110469	0.0580098	0.0843882	0.136885	0.110465	0.158261	0.0859484	0.0373368	0.0510818	0.140833	0.0672635	0.190548	0.110089	0.0996669	0.0801102	0.118852	0.16404	0.0665157	0.070932												0.0541684
Arginyl-tRNA synthetase (EC 6.1.1.19)	44	0.175281	42	0.255713	0.0896919	0.247538	0.159031	0.304689	0.183196	0.160569	0.15063	0.248019	0.315806	0.124312	0.0478291	0.113816	0.332315	0.282761	0.402783	0.254825	0.215059	0.207769	0.343667	0.425812	0.148553	0.115579	0.198732	0.056333	0.162151	0.0989212	0.127633	0.157768	0.15436	0.141551	0.140608	0.097584	0.053225												0.126422
Aspartyl-tRNA synthetase (EC 6.1.1.12)	44	0.202224	35	0.322249	0.225981	0.176367	0.177919	0.119804	0.183102	0.208922	0.193957	0.13768	0.167845	0.249951	0.0687171	0.324757	0.300753	0.228081	0.193045	0.209322	0.329352	0.273773	0.237681	0.322283	0.369395	0.0781791	0.216538	0.112796	0.146389	0.0990821	0.197014	0.162006	0.160375	0.101713	0.117175	0.319522	0.0621353												0.210423
ATP-dependent Clp protease proteolytic subunit (EC 3.4.21.92)	44	0.222778	13	0.279281	0.200426	0.105195	0.212954	0.126659	0.167136	0.0966636	0.0952474	0.179602	0.164892	0.0634819	0.122452												0.226949	0.15974	0.284699	0.169344	0.272599	0.199288	0.16034	0.333669	0.204229	0.17307	0.283827	0.169992	0.171966	0.385515	0.185152	0.300183	0.169129	0.188045	0.305688	0.394565	0.140537	0.260114	0.234397
ATP-dependent protease La (EC 3.4.21.53) Type I	44	0.187886	22	0.294152	0.0899492	0.179424	0.188732	0.219064	0.15797	0.179484	0.164464	0.167239	0.204065	0.272403	0.1434	0.129632	0.211155	0.257056	0.325402	0.211872	0.244913	0.239536	0.190982	0.27301	0.35178	0.217593	0.130636	0.103148	0.217705	0.167874	0.127633	0.112077	0.103889	0.124369	0.0769974	0.133	0.124275												0.132643
BatD	44	0.142616	29	0.105983	0.0367976	0.173229	0.121334	0.195179	0.100724	0.132884	0.136817	0.159918	0.114536	0.162696	0.203074	0.0528726	0.290182	0.14464	0.292536	0.113486	0.215037	0.197996	0.26341	0.207358	0.236469	0.248039	0.108269	0.0844996	0.0790934	0.10973	0.0521662	0.0539923	0.0682529	0.11321	0.13067	0.0887599	0.0709841												0.0423334
Carboxynorspermidine dehydrogenase, putative (EC 1.1.1.-)	44	0.307831	33	0.590545	0.500337	0.275044	0.291035	0.0581844	0.167124	0.176185	0.167929	0.28063	0.128484	0.156035	0.155337	0.749439	0.526555	0.372375	0.137879	0.21441	0.247629	0.278647	0.472581	0.250996	0.220832	0.231158	0.306223	0.112882	0.130516	0.455152	0.243188	0.224166	0.213673	0.158203	0.187322	0.266168	0.239513												1.06369
Cell division protein FtsH (EC 3.4.24.-)	44	0.170083	32	0.231215	0.248552	0.179484	0.14551	0.143779	0.14196	0.108712	0.116009	0.0737316	0.0530579	0.103127	0.0716593												0.175612	0.262758	0.166155	0.187769	0.220433	0.153584	0.0504428	0.0849119	0.0736991	0.0975475	0.0266125	0.263643	0.332953	0.282877	0.241605	0.193145	0.160919	0.217678	0.0999857	0.0502841	0.22722	0.0839054	0.288986
CTP synthase (EC 6.3.4.2)	44	0.203296	33	0.273523	0.146849	0.111478	0.164378	0.0890169	0.233679	0.241703	0.237229	0.100886	0.15092	0.222165	0.203106	0.241025	0.190132	0.205512	0.143452	0.285206	0.351155	0.33488	0.170115	0.267512	0.306845	0.241275	0.20406	0.0845425	0.134392	0.0398808	0.25513	0.278247	0.252272	0.0679857	0.0501962	0.310593	0.168458												0.137778
DNA-directed RNA polymerase beta subunit (EC 2.7.7.6)	44	1.16812	55	1.95463												1.2542	1.43475	0.915589	1.37352	0.872699	1.31719	1.20506	0.887031	1.68153	1.15901	0.506481	1.36269	0.948533	0.957042	1.02393	0.76524	0.959116	0.76289	0.582326	0.716728	0.820871	0.594324	0.997972	1.79647	1.31513	1.77866	1.21489	1.47729	1.47942	0.816408	1.51188	1.28141	0.721445	1.09514
DNA-directed RNA polymerase beta' subunit (EC 2.7.7.6)	44	1.00716	55	1.74509	1.14958	0.763993	0.684705	0.701698	0.526481	0.573105	0.59909	0.499051	0.933952	0.923079	0.194226												1.35502	1.55002	0.968892	1.34043	0.869902	1.00903	0.923148	0.689638	0.904169	1.66384	0.301657	1.34349	1.3657	1.10666	1.11899	0.900548	0.961652	1.18753	0.687602	1.53762	1.89324	0.343842	1.41949
FIG008208: hypothetical protein	44	0.121035	22	0.262348	0.116441	0.0433347	0.115908	0.0513746	0.121302	0.0707502	0.0865819	0.0368914	0.0726936	0.0542048	0.143378	0.167738	0.0738979	0.212022	0.0773221	0.136166	0.100706	0.122219	0.0551541	0.13655	0.0801086	0.166555												0.109482	0.150368	0.1782	0.138567	0.221696	0.0742903	0.103906	0.035269	0.134454	0.0744061	0.243138	0.168394
FIG00937286: hypothetical protein	44	0.162071	14	0.0826985	0.158691	0.179424	0.186032	0.195088	0.162537	0.226119	0.193917	0.26813	0.215286	0.136232	0.140431	0.14465	0.306022	0.375939	0.303325	0.312843	0.272133	0.259109	0.306099	0.185605	0.183732	0.316155	0.0566887		0.170048		0.121721	0.128712	0.121825	0.248632	0.224304				0.0324643		0.0337545	0.0642692	0.189875	0.0543975	0.0823512		0.0372031	0.109056
Galactokinase (EC 2.7.1.6)	44	0.356815	44	0.46889	0.190289	0.386746	0.498706	0.345747	0.437229	0.339982	0.373977	0.0910574	0.193011	0.310793	0.43609	0.274307	0.611991	0.639315	0.513076	0.491868	0.503432	0.520651	0.157163	0.360507	0.437801	0.496171	0.294815	0.13153	0.522121	0.218725	0.423397	0.332086	0.430395	0.0226743	0.281199	0.350485	0.470177												0.289652
Glucose-6-phosphate isomerase (EC 5.3.1.9)	44	0.304581	22	0.321727	0.222149	0.210419	0.353144	0.215678	0.393608	0.459023	0.659662	0.29022	0.273964	0.624224	0.755442												0.0851363	0.0189502	0.162187	0.0303814	0.197169	0.269929	0.53129	0.124725	0.190874	0.319417	0.390216	0.273546	0.010694	0.207835	0.0352287	0.314798	0.429281	0.851001	0.176308	0.176374	0.640741	0.696294	0.354481
Glycyl-tRNA synthetase (EC 6.1.1.14)	44	0.373127	33	0.491768	0.50673	0.19793	0.277678	0.219066	0.233617	0.276155	0.306433	0.15981	0.190118	0.283026	0.283842	0.752584	0.321529	0.35988	0.35293	0.277542	0.4191	0.439974	0.246048	0.322152	0.406549	0.333099	0.64042	0.319653	0.328256	0.287678	0.342328	0.477466	0.459992	0.243177	0.157363	0.665627	0.558801												0.619073
GMP synthase [glutamine-hydrolyzing] (EC 6.3.5.2)	44	0.408727	36	0.252046	0.364055	0.423965	0.239943	0.379957	0.297451	0.457598	0.448491	0.287599	0.433331	0.610809	0.191169	0.470506	0.596259	0.433773	0.568165	0.45139	0.555316	0.586649	0.369324	0.524141	0.805081	0.312707	0.403084	0.572978	0.288536	0.488138	0.295317	0.406962	0.335482	0.243159	0.194199	1.05137	0.212782												0.108004
Heat shock protein 60 family chaperone GroEL	44	9.39758	48	11.2301	4.01022	7.94126	5.82569	9.26254	6.13363	4.65958	3.59254	10.126	7.19748	4.48334	8.03366												4.59361	3.3802	7.43503	4.84753	10.2556	7.90884	5.23567	12.4359	8.18456	9.65334	17.6718	4.28676	7.84945	13.0839	8.9167	13.7886	8.66821	8.45027	13.9066	15.5671	10.9229	18.5745	4.68254
LSU ribosomal protein L10p (P0)	44	0.436195	41	0.289665	0.252641	0.275416	0.471746	0.277272	0.485294	0.473103	0.761732	0.317374	0.355201	0.491956	0.579686												0.198465	0.00943218	0.383712	0.0298073	0.319281	0.299033	0.436222	0.175341	0.328205	0.124278	0.133181	0.240799	0.214915	0.372471	0.301021	0.407848	0.408508	0.257286	0.411612	0.293882	0.177773	0.243281	0.29995
LSU ribosomal protein L3p (L3e)	44	0.329904	33	0.402193												0.0899286	0.409869	0.941615	0.655795	0.398392	0.313092	0.320207	0.624454	0.752919	0.494418	0.29888	0.282361	0.270202	0.703909	0.222987	0.116119	0.224199	0.213673	0.175572	0.344912	0.213036	0.25721	0.125136	0.524634	0.379065	0.20755	0.271632	0.231013	0.252343	0.258749	0.251848	0.227354	0.293827	0.251151
LSU ribosomal protein L4p (L1e)	44	0.231036	33	0.163343	0.169592	0.33106	0.382798	0.393706	0.379904	0.30714	0.328998	0.358983	0.366384	0.289621	0.298862												0.102686	0.0277778	0.359852	0.0998171	0.0928559	0.116237	0.1721	0.146644	0.277917	0.137515	0.053225	0.16984	0.0641861	0.10382	0.0812267	0.0855957	0.745816	0.18795	0.287739	0.0758182	0.190016	0.0503363	0.169118
LSU ribosomal protein L9p	44	0.238193	44	0.379831	0.200937	0.25687	0.274958	0.239652	0.215202	0.201867	0.181831	0.241244	0.276824	0.170622	0.245051												0.300398	0.431757	0.379661	0.456287	0.272307	0.228278	0.216764	0.327902	0.328167	0.190864	0.346081	0.32875	0.268407	0.177953	0.254135	0.0999285	0.23104	0.123693	0.358448	0.193091	0.124019	0.134225	0.366345
Na(+)-translocating NADH-quinone reductase subunit A (EC 1.6.5.-)	44	0.331354	33	0.516229	0.374104	0.194921	0.296546	0.236282	0.354771	0.421139	0.529824	0.25824	0.304656	0.478745	0.388256												0.141545	0.19695	0.229435	0.238619	0.173906	0.182662	0.320673	0.158415	0.231052	0.133105	0.088691	0.312213	0.387053	0.474862	0.520814	0.521652	0.412796	0.474999	0.405594	0.512283	0.41336	0.302018	0.342763
NAD-dependent glyceraldehyde-3-phosphate dehydrogenase (EC 1.2.1.12)	44	6.64144	48	4.57367	5.83474	5.08058	4.65614	5.74123	5.12476	5.74763	5.58727	8.27449	7.11451	4.47763	5.13153	7.78146	2.4853	5.98321	2.75916	6.53961	7.36743	6.80743	9.07728	8.13742	6.09164	6.06623	2.52671	13.595	3.2547	14.7549	2.99662	6.47291	7.32544	9.74238	7.97514	3.52761	2.85636												3.59331
NAD-specific glutamate dehydrogenase (EC 1.4.1.2) / NADP-specific glutamate dehydrogenase (EC 1.4.1.4)	44	0.623764	22	0.446132	0.258689	0.306381	0.304693	0.448396	0.331497	0.314031	0.334184	0.432414	0.696457	0.275079	0.304714												0.278311	0.732242	0.257202	1.0788	0.474424	0.448238	0.341322	0.855752	0.810195	0.465905	0.51461	0.214131	0.859336	0.415474	1.25404	0.562958	0.498877	0.450234	0.978438	1.75605	0.351419	0.402642	0.271204
NifU-related domain containing protein	44	0.824466	11	1.00991												1.08594	0.364177	0.793553	0.325423	0.554827	0.653182	0.75039	0.615269	0.868396	0.461173	0.421434	0.896862	0.854601	0.874139	0.706036	0.990922	0.954858	0.905302	0.938925	0.719891	0.918428	0.807234	0.88849	0.978784	1.55927	0.795874	1.18628	0.965533	1.32586	0.975512	1.74724	0.847451	0.763317	1.04067
Phosphoglycerate kinase (EC 2.7.2.3)	44	0.749257	48	0.924025	0.727769	0.532246	1.08113	0.52378	1.12364	1.15822	1.0077	1.30647	0.623318	0.940236	1.2156												0.0912538	0.00925926	0.257011	0.0506893	0.179644	0.265749	0.379895	0.118683	0.358305	0.048792	0.017759	0.532053	0.924609	0.779403	0.900686	0.828773	0.85426	1.00921	0.893081	0.70517	0.954935	1.18281	0.776385
Phosphonate ABC transporter phosphate-binding periplasmic component (TC 3.A.1.9.1)	44	0.367217	23	0.167261	0.465248	0.482698	0.345056	0.472428	0.288433	0.31068	0.323764	0.447767	0.413821	0.304141	0.412314	0.686017	0.707052	0.568674	0.739163	0.433795	0.451795	0.464429	0.663134	0.617008	0.431915	0.642367												0.548178	0.47295	0.111375	0.484999	0.0643249	0.342469	0.0692412	0.587553	0.0755887	0.111544	0.117489	0.552854
Phosphoribosylaminoimidazole-succinocarboxamide synthase (EC 6.3.2.6)	44	0.220949	19	0.219152	0.221381	0.238246	0.221021	0.24309	0.192153	0.260669	0.294358	0.174833	0.22917	0.241986	0.26588												0.175612	0.441362	0.201676	0.427858	0.213975	0.278126	0.329481	0.260465	0.194232	0.368279	0.470167	0.181536	0.193736	0.148565	0.184265	0.150147	0.181847	0.212803	0.0472259	0.134219	0.194216	0.243281	0.223286
Predicted ATPase related to phosphate starvation-inducible protein PhoH	44	0.395603	11	0.38851	0.190888	0.355802	0.361178	0.404	0.322689	0.34342	0.299562	0.159866	0.21516	0.231339	0.346577	0.275082	0.612185	0.526819	0.684128	0.426177	0.530587	0.476645	0.271812	0.365664	0.347791	0.465623												0.345844	0.462181	0.491232	0.496928	0.478884	0.416681	0.445298	0.264374	0.210043	0.388442	0.537076	0.392346
Pyrophosphate-dependent fructose 6-phosphate-1-kinase (EC 2.7.1.90)	44	0.608338	44	0.847178	0.574788	0.392841	0.673919	0.359484	0.647672	0.712564	0.763577	0.504503	0.654142	0.781443	0.76775												0.322983	0.225721	0.494394	0.119964	0.399649	0.444117	0.623425	0.367715	0.47217	0.594374	0.443621	0.477236	0.290575	0.803302	0.185739	0.671009	0.771174	0.890534	0.352626	0.705476	0.905099	0.805235	0.474986
RecA protein	44	0.373447	48	0.733078	0.596168	0.35584	0.3989	0.311568	0.336493	0.238271	0.249325	0.255579	0.271136	0.19972	0.21507	0.858329	0.606861	0.475492	0.502132	0.390965	0.337541	0.349539	0.436977	0.529555	0.295163	0.244689	0.794176	0.497522	0.454743	0.447109	0.446387	0.386166	0.371054	0.41277	0.318068	0.4259	0.461205												0.636767
Ribonucleotide reductase of class II (coenzyme B12-dependent) (EC 1.17.4.1)	44	0.339877	14	0.351786	0.369765	0.247567	0.312674	0.32867	0.212934	0.312376	0.284007	0.201408	0.366069	0.309508	0.107562												0.312353	0.337998	0.189878	0.406333	0.24951	0.336341	0.222655	0.226083	0.184251	0.390453	0.124148	0.312541	0.483816	0.334125	0.57608	0.236029	0.292846	0.272218	0.287883	0.369356	0.409308	0.134256	0.409736
Ribosylnicotinamide kinase (EC 2.7.1.22) homolog / Unknown conserved in Flavobacteria	44	0.124212	11	0.125141	0.0999137	0.0804542	0.14283	0.0650362	0.114416	0.321093	0.270116	0.0369426	0.0783163	0.234034	0.295713	0.143875	0.121396	0.192751	0.0938138	0.153841	0.421907	0.371533	0.0638347	0.120169	0.29509	0.445281												0.032907	0.0538524	0.0516631	0.0340548	0.0713781	0.0618973	0.0841188	0.035269	0.0503925	0.0785321	0.0839054	0.0361123
Signal recognition particle, subunit Ffh SRP54 (TC 3.A.5.1.1)	44	0.282199	38	0.456294	0.202131	0.297069	0.196786	0.345777	0.219801	0.195153	0.195649	0.24354	0.29363	0.191728	0.143482												0.307062	0.328998	0.189882	0.388069	0.214558	0.170318	0.157381	0.231893	0.170691	0.22183	0.106564	0.247426	0.301021	0.23011	0.392702	0.336184	0.231365	0.296895	0.235097	0.235144	0.276939	0.302001	0.325793
Small heat shock protein	44	0.990307	33	0.280314												1.09396	1.33504	0.671403	1.43413	0.562537	1.33358	1.19772	1.72158	0.633305	1.45205	3.04521	2.42856	0.440671	0.704044	0.387334	0.544615	0.564704	0.543279	1.99777	1.16202	0.199696	0.070809	0.871801	0.719586	0.438243	0.773475	0.392832	0.957373	0.371004	5.58931	0.436357	0.367932	0.872405	0.866998
SSU ribosomal protein S16p	44	0.14941	12	0.174379	0.0942077	0.0928742	0.0997663	0.09241	0.0915698	0.339897	0.730525	0.0688146	0.122951	0.514435	0.313458												0.101616	0.0847154	0.126544	0.0894219	0.104295	0.149518	0.130624	0.0902172	0.110508	0.0443788	0.141916	0.125389	0.257825	0.185339	0.207851	0.164424	0.156777	0.148437	0.152628	0.260219	0.119852	0.159361	0.059636
SSU ribosomal protein S1p	44	5.90616	45	6.89569	3.05598	1.98678	3.96565	1.93039	3.54273	3.74135	3.99083	2.06533	2.54518	2.69236	3.42785												2.96116	4.46714	6.29181	4.506	8.8917	8.51475	6.66273	3.90357	2.90602	8.45637	9.47255	3.17372	5.08271	9.83115	5.13314	9.91462	8.41601	10.6667	4.14428	6.38422	7.91988	8.95859	3.2601
SSU ribosomal protein S2p (SAe)	44	0.331674	45	0.46633	0.227686	0.303302	0.304574	0.359346	0.279321	0.30033	0.391358	0.246149	0.301987	0.330596	0.292717	0.327954	0.316679	0.388716	0.347441	0.428858	0.473523	0.552421	0.421026	0.567866	0.488584	0.333052	0.283346	0.149876	0.375685	0.188343	0.214229	0.240802	0.356315	0.254443	0.247839	0.306104	0.239517												0.306896
SSU ribosomal protein S7p (S5e)	44	0.43802	40	0.539618	0.311414	0.358938	0.336968	0.407361	0.302149	0.231269	0.277035	0.304908	0.307643	0.261847	0.319745												0.232556	0.310005	0.336128	0.339263	0.353494	0.315535	0.261228	0.339461	0.294662	0.399348	0.381367	0.32353	0.634222	0.56374	0.728064	0.493102	0.425084	0.559117	0.446567	0.554426	0.611735	0.570533	0.216674
TPR domain protein	44	0.197881	20	0.0678491	0.257664	0.14844	0.261471	0.188259	0.286213	0.214068	0.252795	0.0835655	0.0251629	0.181156	0.286626	0.288525	0.422031	0.616973	0.435741	0.580302	0.326682	0.464414	0.237768	0.0491421	0.332234	0.564113	0.164447	0.121752	0.213502	0.0895827	0.0867884	0.049822	0.299778	0.039688	0.154027	0.0133105		0.114787				0.0640985	0.0371384	0.0494745			0.0330771	0.0755045	0.301066
Transcription elongation factor GreA	44	0.230329	35	0.316462	0.248383	0.235178	0.183299	0.253338	0.160257	0.117378	0.119479	0.221451	0.16216	0.0740774	0.176225												0.244487	0.253672	0.170048	0.278339	0.150624	0.112077	0.10095	0.316574	0.217643	0.0843125	0.177439	0.274413	0.3873	0.311824	0.4387	0.250076	0.156841	0.178158	0.323386	0.285523	0.115768	0.226433	0.24726
Transcriptional regulatory protein rprY	44	1.00891	44	1.66589	1.2529	0.717463	0.784325	0.496513	0.462368	0.447083	0.484761	0.521135	0.511487	0.357073	0.561456												1.42787	1.97377	1.13213	1.22848	0.996623	0.975739	0.804324	1.09704	0.669803	0.887389	1.10882	1.09607	0.827673	1.07799	0.693723	0.986088	0.899321	0.989531	0.893565	1.11699	0.773087	0.998232	1.45926
Translation elongation factor P	44	0.133519	33	0.168192	0.0945495	0.0834821	0.0808784	0.0890169	0.107635	0.0759501	0.0883195	0.0934563	0.111962	0.0608209	0.0716809	0.105471	0.174045	0.0996351	0.143452	0.123633	0.108907	0.119773	0.157251	0.163939	0.0840356	0.108768	0.130636	0.169215	0.0869905	0.0994954	0.127478	0.099644	0.097991	0.10182	0.0870701	0.0665499	0.0798376												0.18017
Translation elongation factor Ts	44	0.709885	45	0.556908	0.633223	0.637331	0.431329	0.602525	0.432556	0.414213	0.39302	0.491889	0.595453	0.316061	0.379478	0.820748	0.949467	0.890022	1.00403	0.802029	0.626021	0.64529	0.730475	0.68226	0.414245	0.754602	0.685895	0.619794	0.866242	0.566913	0.707006	0.514735	0.611475	0.690187	0.877297	0.275072	0.363722												0.649992
Triosephosphate isomerase (EC 5.3.1.1)	44	0.530969	11	0.398627												0.569279	0.628035	0.694181	0.601329	0.713892	0.764682	0.633061	0.787139	0.327569	0.568674	0.557428	0.425147	0.215987	0.312544	0.17827	0.261005	0.381954	0.460175	0.299923	0.398482	0.297282	0.0798376	0.54273	0.473332	0.534599	0.42617	0.564818	0.582017	0.638259	0.417524	0.461897	0.55392	0.553651	0.619464
UDP-glucose 4-epimerase (EC 5.1.3.2)	44	0.283759	40	0.363046	0.231687	0.160879	0.161718	0.150615	0.187708	0.212325	0.283987	0.176971	0.212518	0.211567	0.274918	0.342197	0.258621	0.250508	0.242696	0.269887	0.29401	0.391105	0.271655	0.371294	0.275567	0.384109	0.215249	0.206555	0.201779	0.198417	0.283977	0.199343	0.320602	0.146919	0.120549	0.301764	0.620994												0.204506
3,4-dihydroxy-2-butanone 4-phosphate synthase (EC 4.1.99.12) / GTP cyclohydrolase II (EC 3.5.4.25)	44	0.216112	22	0.181719	0.120784	0.303135	0.15095	0.332065	0.347909	0.160469	0.197365	0.142751	0.204319	0.186433	0.227127	0.17366	0.485261	0.179906	0.496429	0.383352	0.244865	0.293317	0.246571	0.377017	0.26966	0.258362	0.118923	0.253887	0.126555	0.227489	0.173887	0.120385	0.198905	0.107904	0.137239	0.0798627	0.10645	0.0983254	0.430211	0.111401	0.356873	0.278685	0.111493	0.138482	0.0941643	0.218631	0.103325	0.134144
Acetate kinase (EC 2.7.2.1)	44	0.390112	41	0.163781	0.333478	0.498067	0.436657	0.465594	0.368455	0.365927	0.342904	0.368863	0.363496	0.47863	0.337642	0.4804	0.849223	0.539591	0.750355	0.436269	0.54978	0.483994	0.637005	0.709875	0.67807	0.384119	0.352257	0.403591	0.419233	0.387495	0.237666	0.228337	0.382953	0.310808	0.405235	0.319453	0.230778	0.13748	0.41948	0.252359	0.404059	0.242911	0.127964	0.168313	0.21147	0.360883	0.152887	0.150911
Asparaginyl-tRNA synthetase (EC 6.1.1.22)	44	0.244571	32	0.324067	0.332453	0.136139	0.140189	0.126679	0.137417	0.19679	0.199134	0.164783	0.159299	0.323874	0.14036	0.478826	0.23221	0.22814	0.204178	0.227032	0.307557	0.305534	0.284554	0.305684	0.474817	0.197137	0.407876	0.216073	0.170017	0.17827	0.0928371	0.278169	0.237484	0.180815	0.133903	0.332795	0.257276	0.367434	0.236685	0.222724	0.207264	0.178813	0.301029	0.366149	0.217462	0.235016	0.388558	0.251682
Aspartate ammonia-lyase (EC 4.3.1.1)	44	0.139955	0	#DIV/0!	0.0217222	0.17624	0.15635	0.126637	0.203687	0.120787	0.10912	0.142745	0.0530553	0.169273	0.179227	0.0313835	0.231781	0.250588	0.242671	0.312801	0.144171	0.188217	0.157495	0.0545145	0.250132	0.28549	0.0170394	0.0281236	0.0514299	0.0195729	0.0464279	0.0913588	0.139516	0.0677736	0.160786	0.0310707	0.0355228	0.0933489	0.258111	0.237691	0.172909	0.328562	0.11552	0.0989965	0.105871	0.0586425	0.181922	0.209729
Aspartate-semialdehyde dehydrogenase (EC 1.2.1.11)	44	0.195562	22	0.397421	0.131773	0.120701	0.142929	0.147198	0.167044	0.158801	0.278776	0.144831	0.209693	0.185121	0.0986383	0.189477	0.205886	0.170367	0.237207	0.194142	0.250403	0.383761	0.241883	0.360421	0.259935	0.12239	0.107746	0.197166	0.094955	0.208651	0.179644	0.170174	0.216645	0.112935	0.210901	0.212897	0.133063	0.208439	0.171891	0.14837	0.184852	0.271462	0.210437	0.351258	0.164676	0.285517	0.219102	0.142577
ATP synthase beta chain (EC 3.6.3.14)	44	0.563779	55	1.65121	0.385436	0.51668	0.412401	0.544321	0.389213	0.272718	0.285653	0.442651	0.318823	0.285687	0.734648	0.529301	0.844277	0.50439	0.855179	0.45158	0.427243	0.395965	0.721775	0.436862	0.412381	0.897189	0.969484	0.844478	0.747457	0.8355	0.596974	0.490003	0.534043	0.711957	0.498912	0.363866	0.66519	0.646445	0.635062	0.564403	0.751063	0.500381	0.45404	0.465003	0.505606	0.33591	0.392748	1.23339
BatB	44	0.0706659	14	0.0728211	0.0471039	0.0464122	0.0566235	0.0855783	0.0479797	0.0690066	0.0623545	0.0172691	0.0586806	0.0661186	0.155304	0.105495	0.0791456	0.0675007	0.137892	0.0528878	0.10065	0.0806656	0.0298254	0.11462	0.0957801	0.207305	0.0510818	0.0937588	0.0395607	0.0989212	0.0403793	0.041514	0.0505135	0.039688	0.0535699	0.0399655	0.0177022	0.032907	0.10742	0.0519099	0.114981	0.0570453	0.0659887	0.0495085	0.0412342	0.0671156	0.103343	0.0669918
D-3-phosphoglycerate dehydrogenase (EC 1.1.1.95)	44	0.259417	1	0.175439	0.227428	0.297059	0.266864	0.373124	0.260938	0.252007	0.315145	0.201459	0.209658	0.267105	0.448174	0.304092	0.400847	0.449787	0.512966	0.446424	0.323828	0.471756	0.305508	0.300225	0.361497	0.639001	0.147675	0.347646	0.249142	0.426962	0.214422	0.13702	0.175156	0.203533	0.207656	0.124171	0.168524	0.356757	0.150368	0.126316	0.196795	0.0643249	0.0618059	0.0742185	0.129263	0.134346	0.0330356	0.0503363
Dipeptidyl-peptidase III (EC 3.4.14.4)	44	0.0585119	15	0.0625928	0.0959125	0.0216819	0.0134939	0.0479142	0.0869463	0.0845923	0.0536834	0.0271142	0.0139148	0.0701162	0.00592751	0.0998476	0.0263138	0.0643008	0.0440784	0.158887	0.117093	0.0757752	0.0212136	0.021753	0.0997356	0.0101901	0.062794	0.0470738	0.0157943	0.0797616	0.0695549	0.0664478	0.0267086	0.0225683	0.0134194	0.0577257	0.00885347	0.0937361	0.0751653	0.0293881	0.161853	0.114261	0.103141	0.0643522	0.0645088	0.0334462	0.095133	0.00835213
Electron transfer flavoprotein, alpha subunit	44	0.16294	22	0.088106	0.089523	0.160871	0.199519	0.198549	0.141978	0.188129	0.133355	0.189641	0.265732	0.121666	0.104566	0.121312	0.2479	0.356682	0.286859	0.257316	0.258498	0.195546	0.259348	0.289394	0.17783	0.203955	0.0965932	0.140617	0.166159	0.069114	0.115964	0.128693	0.097991	0.102138	0.130621	0.102036	0.11536	0.137236	0.161234	0.178005	0.0803394	0.178757	0.127977	0.138516	0.0944894	0.142813	0.107483	0.109056
Electron transfer flavoprotein, beta subunit	44	0.225719	11	0.216467	0.300682	0.266095	0.202187	0.27725	0.187745	0.167414	0.166222	0.226322	0.246003	0.154728	0.218224	0.356964	0.385028	0.305199	0.435682	0.269937	0.228581	0.244435	0.318964	0.36579	0.220855	0.31278	0.136218	0.187906	0.138527	0.178844	0.226091	0.161922	0.169154	0.107399	0.177579	0.244074	0.337176	0.0826633	0.118361	0.104015	0.218907	0.307518	0.189797	0.222656	0.117972	0.0923056	0.161255	0.39421
FIG000859: hypothetical protein YebC	44	0.0831158	0	#DIV/0!	0.137905	0.0804644	0.051197	0.113016	0.0548776	0.0863088	0.0709829	0.0931891	0.106179	0.0872824	0.0658243	0.0912525	0.0898345	0.0899277	0.0938138	0.103361	0.0925531	0.100217	0.0505355	0.0872308	0.109461	0.0782548	0.0683643	0.112666	0.0553625	0.0894219	0.0695549	0.0498448	0.0860565	0.0336654	0.0535376	0.0754153	0.10645	0.0549769	0.129018	0.0817399	0.103925	0.0857665	0.0413212	0.0791619	0.0467946	0.0839534	0.115758	0.100673
Iron-sulfur cluster assembly ATPase protein SufC	44	0.189581	25	0.62513	0.104856	0.219603	0.148256	0.219135	0.192319	0.100122	0.162795	0.196758	0.111864	0.100502	0.158263	0.150572	0.321615	0.199183	0.331008	0.234599	0.157908	0.244432	0.322782	0.185689	0.148535	0.203898	0.107479	0.432146	0.177949	0.417463	0.394301	0.190974	0.237549	0.33365	0.107135	0.279522	0.363608	0.0598862	0.172004	0.148097	0.0919822	0.128705	0.0535043	0.118797	0.111213	0.0924266	0.041329	0.0671524
Isoleucyl-tRNA synthetase (EC 6.1.1.5)	44	0.301382	40	0.301271	0.13271	0.327943	0.288458	0.34577	0.224271	0.37274	0.36531	0.287372	0.550969	0.514377	0.104582	0.175259	0.511801	0.343871	0.485522	0.259757	0.530578	0.496191	0.381773	0.884725	0.695675	0.118971	0.136486	0.0844996	0.110749	0.0894219	0.15076	0.211646	0.240331	0.073291	0.137304	0.377106	0.150826	0.175768	0.129018	0.23695	0.126924	0.228805	0.288545	0.524351	0.164245	0.487214	0.586914	0.151009
LSU ribosomal protein L6p (L9e)	44	0.19435	34	0.298668	0.105793	0.105224	0.161737	0.0581827	0.176285	0.141495	0.199142	0.100619	0.1621	0.191734	0.182223	0.152446	0.168873	0.231297	0.0937423	0.237115	0.212322	0.259102	0.135793	0.212862	0.244253	0.207317	0.124786	0.206425	0.320358	0.0590404	0.214441	0.203468	0.267229	0.107443	0.197546	0.248485	0.221692	0.120631	0.236437	0.296688	0.0686966	0.335842	0.255955	0.371181	0.129497	0.167901	0.322394	0.335587
Methylmalonyl-CoA epimerase (EC 5.1.99.1)	44	0.169677	12	0.262097	0.215928	0.0959809	0.0916397	0.0924537	0.139685	0.100122	0.145467	0.103074	0.0838435	0.0912313	0.179352	0.310814	0.163732	0.125234	0.149025	0.191659	0.146991	0.219993	0.17817	0.163762	0.134834	0.224388	0.18145	0.206468	0.110789	0.149036	0.203063	0.182685	0.172232	0.10182	0.0702877	0.177451	0.301591	0.21366	0.171719	0.141257	0.126924	0.207534	0.193966	0.376124	0.141076	0.1009	0.21085	0.377523
MoxR-like ATPase in aerotolerance operon	44	0.704698	33	0.833678	0.380924	0.262907	0.444651	0.253271	0.450902	0.735331	0.658066	0.292522	0.318667	0.593816	1.3536	0.570853	0.363607	0.584489	0.49637	0.567448	1.15139	0.960647	0.471143	0.480368	0.877562	1.62141	0.369005	0.272579	0.379618	0.287838	0.464068	0.493942	0.555279	0.446985	0.385063	0.434863	0.585353	0.412053	0.430496	0.93655	0.460798	1.1148	1.56409	1.66774	0.429103	0.470147	1.55024	3.40616
Phosphoribosylformylglycinamidine cyclo-ligase (EC 6.3.3.1)	44	0.118456	13	0.306101	0.0898648	0.0743487	0.0943464	0.0958721	0.153241	0.141524	0.122883	0.0662965	0.125877	0.0661248	0.0208881	0.129358	0.121471	0.112425	0.154501	0.168878	0.223168	0.175991	0.110343	0.245797	0.0977084	0.0237777	0.0965689	0.0752403	0.118658	0.10973	0.28353	0.261566	0.177924	0.0679857	0.133893	0.128659	0.053225	0.0932647	0.0861068	0.0819868	0.104813	0.149639	0.140252	0.168047	0.0706553	0.0755887	0.111674	0.00835213
Protein YicC	44	0.099299	11	0.085076	0.0428453	0.126827	0.0242616	0.102726	0.052671	0.0949431	0.0987099	0.0835655	0.0782836	0.0925315	0.0507496	0.0619924	0.121407	0.0674616	0.0883123	0.143682	0.160602	0.180882	0.0807955	0.0601054	0.128965	0.254794	0.0457667	0.103191	0.0514655	0.0696881	0.0464279	0.12866	0.0980329	0.0735217	0.0803387	0.124244	0.0974689	0.0277621	0.139922	0.0445499	0.15051	0.16448	0.177377	0.188079	0.0646901	0.0503988	0.152971	0.0924984
Seryl-tRNA synthetase (EC 6.1.1.11)	44	0.242676	12	0.383873	0.111245	0.1114	0.153624	0.133487	0.192338	0.227915	0.206077	0.248235	0.234567	0.194413	0.16401	0.152171	0.131859	0.202362	0.20406	0.22959	0.348446	0.300659	0.356566	0.392741	0.265808	0.19355	0.0965689	0.0938017	0.181878	0.0989212	0.295589	0.332229	0.252413	0.277161	0.224439	0.354932	0.27486	0.0932647	0.10721	0.326739	0.114981	0.47166	0.375631	0.445434	0.352547	0.461674	0.380315	0.310387
SSU ribosomal protein S14p (S29e) @ SSU ribosomal protein S14p (S29e), zinc-independent	44	0.0662734	34	0.123273	0.0847538	0.0556655	0.0458495	0.0684747	0.0297629	0.0327577	0.0311666	0.0713215	0.0475281	0.0251188	0.0358487	0.061193	0.105352	0.0867986	0.115866	0.0579973	0.0271912	0.021999	0.0596507	0.0436796	0.0175894	0.0713741	0.0454992	0.0847154	0.0830541	0.118655	0.0754295	0.0414716	0.0267152	0.0622376	0.0267741	0.0399314	0.10645	0.0768869	0.0968009	0.126095	0.161566	0.0929905	0.0865784	0.0445311	0.117711	0.0671219	0.0372031	0.100673
Succinate dehydrogenase iron-sulfur protein (EC 1.3.99.1)	44	0.376082	22	0.577804	0.475128	0.247392	0.272278	0.222481	0.265537	0.264001	0.283954	0.26813	0.313074	0.230106	0.352488	0.669377	0.342466	0.334145	0.264761	0.302692	0.408151	0.393536	0.41198	0.513261	0.330292	0.43163	0.289415	0.319523	0.344132	0.355643	0.312842	0.211721	0.29386	0.305521	0.321452	0.181935	0.23957	0.476756	0.81713	0.438191	0.704478	0.343066	0.511429	0.554195	0.494027	0.419978	0.51261	0.503252
Thioredoxin reductase (EC 1.8.1.9)	44	0.128042	23	0.217588	0.115757	0.167005	0.202173	0.112927	0.167112	0.124193	0.0969922	0.196911	0.120254	0.104506	0.119559	0.166688	0.247921	0.263484	0.215025	0.221964	0.195878	0.136883	0.322748	0.234834	0.154419	0.135984	0.0396492	0.0939317	0.0434616	0.0596146	0.0347774	0.0705627	0.0683171	0.0284038	0.0736507	0.0931732	0.141911	0.23557	0.0967632	0.0445499	0.103925	0.0428833	0.0948391	0.0643317	0.158828	0.0420341	0.070331	0.109105
Transaldolase (EC 2.2.1.2)	44	0.0844321	0	#DIV/0!	0.0264069		0.0943131	0.0239554	0.08932	0.0569313	0.0675118	0.0785405	0.0503559	0.100518	0.11355	0.0378305	0.11603	0.221658	0.126973	0.17156	0.0897913	0.0977715	0.165497	0.0983259	0.15443	0.169968	0.107746		0.0434971		0.0810502	0.0415368	0.0356202	0.0678797	0.11711	0.0932073	0.0798376	0.230433		0.00733407	0.0119432	0.00710884	0.00818297	0.0445311			0.132295		0.246477
Translation elongation factor Tu	44	2.68515	55	6.92917	3.6569	1.58773	1.91122	1.24964	1.61139	1.73411	1.77811	1.49462	1.90087	1.59479	1.35599	5.3093	2.37558	2.82116	1.85384	2.25471	2.5143	2.61541	2.23744	3.09542	2.22601	2.02552	4.25731	3.68735	2.68107	2.77323	3.29748	2.71111	2.49265	1.82614	1.46	3.35895	3.89496	10.478	3.10524	3.17246	1.6252	1.82118	4.28939	2.47363	2.03931	2.12355	2.23613	3.13827
Translation initiation factor 2	44	0.26529	45	0.379277	0.248383	0.31872	0.185953	0.287524	0.217403	0.19336	0.200852	0.233973	0.338174	0.153349	0.0417545	0.357764	0.448452	0.253765	0.419119	0.282495	0.277601	0.285987	0.327279	0.556899	0.211026	0.0509245	0.357828	0.187733	0.193787	0.188917	0.14514	0.199288	0.163186	0.175447	0.180801	0.119721	0.0443101	0.394884	0.408403	0.468216	0.323419	0.357454	0.309655	0.381013	0.288117	0.571162	0.247965	0.0755533
Tyrosyl-tRNA synthetase (EC 6.1.1.1)	44	0.343578	33	0.409725	0.242588	0.201165	0.237183	0.236235	0.228913	0.312453	0.285669	0.1844	0.360509	0.275076	0.262992	0.349718	0.34309	0.340435	0.336569	0.345496	0.440977	0.422865	0.250476	0.529423	0.388934	0.363751	0.170285	0.243894	0.340247	0.16877	0.411572	0.469204	0.400715	0.164057	0.281356	0.550215	0.558977	0.186605	0.333201	0.461103	0.242492	0.457554	0.54897	0.499688	0.223401	0.503587	0.434036	0.528595
V-type ATP synthase subunit A (EC 3.6.3.14)	44	0.254387	22	0.511107	0.358092	0.139177	0.20218	0.184844	0.194532	0.258876	0.22856	0.0986006	0.20397	0.177232	0.0537349	0.515332	0.237361	0.240967	0.297824	0.219418	0.40003	0.322647	0.170097	0.398419	0.261928	0.057758	0.436871	0.300357	0.265039	0.308307	0.231519	0.336289	0.237507	0.152729	0.227732	0.315069	0.0798423	0.367198	0.355008	0.415669	0.358061	0.192522	0.226908	0.237479	0.200089	0.512067	0.198467	0.0167358
Alkyl hydroperoxide reductase protein C (EC 1.6.4.-)	43	0.211376	0	#DIV/0!												0.0464256	0.137118	0.189593	0.182067	0.307759	0.171504	0.197987	0.165409	0.130917	0.240412	0.506522	0.482358	0.00943218	0.0671886	0.049541	0.133353	0.344473	0.0683236	0.282865	0.207624	0.0976206	0.11536	0.916572	0.0754128	0.029609	0.0689969	0.0428833	0.482538	0.0149321	0.381707	0.2688	0.111618		1.10867
Acyl-CoA dehydrogenase (EC 1.3.8.7)	43	0.151261	11	0.209955	0.14259	0.133051	0.0970393	0.112949	0.0617824	0.146681	0.214688	0.0838384	0.114541	0.198408	0.0328304	0.205318	0.226973	0.12854	0.181996	0.0806936	0.223052	0.298208	0.140359	0.152719	0.297107	0.0407505	0.119191	0.103191	0.0750502		0.0984201	0.174351	0.195947	0.0396442	0.0636697	0.266282	0.035466	0.131628	0.193699	0.15521	0.0683962	0.12137	0.202048	0.46501	0.0587781	0.0839409	0.44652	0.0922891
Aminoacyl-histidine dipeptidase (Peptidase D) (EC 3.4.13.3)	43	0.297812	20	0.115092	0.194548	0.451742	0.36123	0.462132	0.370817	0.396967	0.412083	0.361308	0.360703	0.452284	0.212074	0.286676	0.654145	0.488344	0.68401	0.443942	0.590539	0.567087	0.560412	0.611549	0.62545	0.278657	0.204035	0.0562901	0.268983	0.0393067	0.0114953	0.0747461	0.299862	0.0680481	0.415189	0.0177944		0.334291	0.193489	0.0445499	0.161566	0.12865	0.214698	0.103906	0.158828	0.0587509	0.0744153	0.0503363
Cysteinyl-tRNA synthetase (EC 6.1.1.16)	43	0.0974476	24	0.137445	0.0795585	0.0742596	0.0916861	0.0684765	0.105323	0.105249	0.140257	0.0934051	0.100744	0.150737	0.0626426	0.11459	0.126633	0.109228	0.110351	0.131179	0.141511	0.215102	0.161313	0.196697	0.220826	0.115481	0.130891	0.0939317	0.067228	0.0799225	0.0754483	0.0747004	0.0594186	0.0735217	0.0435189	0.115381	0.133124	0.0935004	0.0752029	0.0445499	0.0692836	0.0572717	0.0247453	0.0347192	0.041117	0.0420341	0.0454873
GTP-binding protein TypA/BipA	43	0.113342	24	0.223534	0.036882	0.102068	0.0700979	0.0787231	0.107413	0.153621	0.148875	0.0589238	0.0670054	0.154704	0.0298667	0.0603937	0.174023	0.128494	0.126843	0.156248	0.253167	0.24442	0.0932942	0.125496	0.240365	0.061184	0.130636		0.150353	0.0393067	0.0520298	0.12043	0.124622	0.0112218	0.067011	0.106481	0.124152	0.0602734	0.118324	0.155704	0.080039	0.0782605	0.173299	0.212755	0.0175439	0.150954	0.169424	0.0587688
Histidyl-tRNA synthetase (EC 6.1.1.21)	43	0.25559	33	0.311496	0.248724	0.297057	0.29112	0.215701	0.235755	0.21584	0.206075	0.218881	0.327052	0.162715	0.191224	0.350243	0.443333	0.401547	0.347592	0.290058	0.321291	0.278655	0.318739	0.518633	0.220907	0.234544	0.153488	0.046858	0.130519		0.0638167	0.0955161	0.0712824	0.0169076	0.073629	0.0665546	0.0443716	0.187161	0.505414	0.460687	0.358061	0.407562	0.313761	0.366238	0.217761	0.512621	0.268812	0.293666
Leucyl-tRNA synthetase (EC 6.1.1.4)	43	0.11338	29	0.150146	0.0213804	0.117584	0.110561	0.0992617	0.114386	0.169133	0.154059	0.105706	0.148182	0.276452	0.0119423	0.0152921	0.17411	0.167069	0.148895	0.166408	0.19865	0.185752	0.127304	0.196527	0.345964	0.0135876	0.0114447	0.0748087	0.0118654	0.0493802	0.0580596	0.0871983	0.115766	0.0169699	0.053597	0.337216	0.0266125	0.0216742	0.0320069	0.00735998	0.0343414	0.100099	0.119717	0.197905		0.0083647	0.417565	0.0251682
Amidophosphoribosyltransferase (EC 2.4.2.14)	42	0.0719325	6	0.0534685	0.0157589	0.015477	0.00810706	0.0273957	0.0251826	0.122556	0.0952088	0.0246473	0.0726609	0.1706	0.0866415	0.0225385	0.0211736	0.048214	0.0165504	0.0957893	0.187791	0.163773	0.0170828	0.0709819	0.259984	0.251523	0.0170151	0.00925926			0.00573822	0.0373665	0.0267217	0.00574812	0.0133871	0.0887234	0.0976013												0.0357209
ATP-dependent DNA helicase RecQ	42	0.245723	44	0.166697	0.259457	0.290804	0.336896	0.229381	0.292858	0.308914	0.304746	0.147242	0.388596	0.256555	0.146326			0.00322966		0.0126086						0.00341986	0.329891	0.582324	0.434953	0.506724	0.313133	0.265713	0.326451	0.225852	0.364955	0.288346	0.168529		0.0536425	0.00735998	0.0116428	0.0429389	0.00410509					0.0251194	0.0482509
D-lactate dehydrogenase (EC 1.1.1.28)	42	0.0385298	1	0.213675	0.0312605	0.0061946	0.0161613	0.0273957	0.0160034	0.0345026	0.0121122	0.0639432	0.0615084	0.0317227	0.0149225	0.00724638	0.0105921	0.0224773	0.0441498	0.0226838	0.0353655	0.017108	0.0594944	0.0546012	0.0468868	0.016979												0.0877997	0.0106564	0.014915		0.0287212	0.0495178	0.0247101	0.100103	0.10915	0.0537208	0.00843241	0.0840889
FKBP-type peptidyl-prolyl cis-trans isomerase SlyD (EC 5.2.1.8)	42	0.147282	10	0.0612734	0.369082	0.225846	0.334203	0.198529	0.288495	0.198458	0.214733	0.236088	0.226592	0.161348	0.25986												0.266586		0.173942	0.0588796	0.0465643	0.0913588	0.154332	0.0736901	0.160715	0.0443811		0.131628	0.161692	0.0890999	0.138567	0.0857665	0.136005	0.0694044	0.105924	0.10915	0.0661219	0.109025	0.162867
putative dihydropyrimidine dehydrogenase [NADP+] precursor	42	0.123814	3	0.0220161	0.0637152	0.167192	0.080872	0.181494	0.139704	0.212353	0.180083	0.258024	0.273931	0.223463	0.0985293	0.0308588	0.126816	0.176678	0.165622	0.254812	0.255883	0.259108	0.242108	0.278472	0.250116	0.258293			0.0710577		0.00575705		0.12763	0.00574812	0.113839	0.0266209		0.0655783					0.00819658		0.00596516				0.0239444
Thiol peroxidase, Tpx-type (EC 1.11.1.15)	42	0.385094	15	0.118008	0.544211	0.309388	0.35311	0.270487	0.382178	0.241624	0.273596	0.267971	0.206863	0.230091	0.430238												0.16418	0.056333	0.0276991	0.167139	0.220296	0.240747	0.115711	0.299985	0.210928			0.521056	0.526975	0.467774	0.427945	0.492931	0.437372	0.296929	0.411298	0.251962	0.338954	0.436323	0.746856
UDP-N-acetylmuramoylalanyl-D-glutamate--2,6-diaminopimelate ligase (EC 6.3.2.13)	42	0.0456536	10	0.0780297	0.0158434	0.0835523	0.00808047	0.085553	0.0160653	0.0172791	0.0311508	0.0491866	0.0586505	0.0423031	0.0238683	0.0228131	0.142451	0.0128478	0.137846	0.0302843	0.0272224	0.0586607	0.0849795	0.114578	0.05275	0.0407505	0.0226098	0.00925926	0.00790093		0.023301	0.0249208	0.0563891	0.017076	0.0368469	0.0798262	0.0797761												0.0239737
2,3-bisphosphoglycerate-independent phosphoglycerate mutase (EC 5.4.2.1)	42	0.197559	39	0.209032	0.148469	0.216584	0.177932	0.174573	0.164794	0.246778	0.226806	0.164681	0.220873	0.214195	0.167301	0.153495	0.263955	0.359804	0.259377	0.315288	0.315743	0.349525	0.152754	0.185692	0.261884	0.336421	0.204619	0.056333	0.162119	0.0493802	0.0230282	0.265703	0.353208	0.0960714	0.214226	0.115347	0.0266172	0.181527		0.20803		0.0213265	0.247667	0.494786	0.0646901	0.336369	0.0744386	0.0250879
3'-to-5' exoribonuclease RNase R	42	0.110124	30	0.0596955	0.105282	0.194844	0.072772	0.136949	0.0892954	0.0966662	0.110791	0.0637784	0.086797	0.128322	0.0209754	0.151372	0.284602	0.0898999	0.198689	0.136221	0.133343	0.156432	0.110274	0.163936	0.179836	0.0238249	0.141545	0.0844996	0.146396	0.0894219	0.0521662	0.0415368	0.047526	0.0452677	0.170712	0.0754494													0.0899186
Acetyl-coenzyme A carboxyl transferase alpha chain (EC 6.4.1.2) / Acetyl-coenzyme A carboxyl transferase beta chain (EC 6.4.1.2); Propionyl-CoA carboxylase beta chain (EC 6.4.1.3)	42	0.17569	10	0.204183	0.0847538	0.0587928	0.0835656	0.0548333	0.151152	0.23473	0.200912	0.100732	0.150944	0.338534	0.0567696	0.122111	0.0368952	0.0964075	0.0497227	0.164026	0.34291	0.254221	0.169749	0.240203	0.445619	0.0577704												0.27987	0.118399	0.31185	0.0692836	0.157768	0.168828	0.222581	0.223545	0.394769	0.123978		0.247564
Acyl-[acyl-carrier-protein]--UDP-N-acetylglucosamine O-acyltransferase (EC 2.3.1.129)	42	0.0454569	23	0.0349032	0.010648	0.0154187	0.0700515	0.0342238	0.103018	0.0776461	0.112521	0.0393071	0.0531509	0.119017	0.0357181		0.0157216	0.0449526	0.0276121	0.0504473	0.0626001	0.0855464	0.0635377	0.103785	0.0645126	0.0305604	0.0396371		0.0157981			0.00834063	0.0207204	0.0112841	0.0133817			0.0109971	0.021598		0.0567534	0.0568188	0.028864		0.0058214		0.0082751		0.0305277
FIG00896368: hypothetical protein	42	0.260777	33	0.0924469	0.147532	0.417846	0.35313	0.383438	0.297593	0.324424	0.322046	0.260855	0.318732	0.25788	0.442055	0.204769	0.707611	0.424054	0.612424	0.343034	0.506139	0.454642	0.450573	0.62247	0.381109	0.502969		0.0281665	0.146349		0.115964	0.124565	0.106867	0.0792699	0.167506	0.0887234	0.15076	0.0711947	0.129018	0.111375	0.0809264	0.106926	0.123717	0.0890622	0.0999857	0.10915	0.111651	0.176128
Glycogen phosphorylase (EC 2.4.1.1)	42	0.302174	30	0.388061	0.216696	0.136178	0.129428	0.174639	0.217329	0.393585	0.403395	0.174623	0.260077	0.544758	0.265835	0.312138	0.189949	0.196045	0.237266	0.264701	0.582485	0.564627	0.254607	0.404097	0.777746	0.326292	0.102164		0.0751607		0.0462727	0.195085	0.213602	0.0226743	0.134022	0.346069	0.16859	0.19159	0.204393	0.148591	0.30072	0.235461	0.713889	0.658012	0.211758	0.285638	1.00019	0.410914
Phosphoribosylformylglycinamidine synthase, synthetase subunit (EC 6.3.5.3) / Phosphoribosylformylglycinamidine synthase, glutamine amidotransferase subunit (EC 6.3.5.3)	42	0.308968	40	0.39016	0.232624	0.318671	0.280273	0.25676	0.224221	0.333165	0.330721	0.167182	0.285277	0.495896	0.0327924												0.266598	0.272147	0.213581	0.188756	0.0869436	0.141168	0.19887	0.107231	0.190928	0.315006		0.175768	0.559229	0.394057	0.405819	0.321454	0.433112	0.474951	0.187897	0.453635	0.797833	0.00843241	0.217065
Thiol:disulfide interchange protein	42	0.0868399	22	0.0632752	0.0950601	0.0494898	0.099773	0.0513982	0.096095	0.0863101	0.0848099	0.0910006	0.0782535	0.0436457	0.080567	0.136879	0.0843933	0.109226	0.0828696	0.123511	0.111589	0.107542	0.165653	0.147385	0.0664514	0.112096	0.358083	0.0189502	0.102789	0.0303814	0.0464091	0.0539923	0.124706	0.140871	0.154049	0.0177579	0.00885347												0.157341
TonB-dependent receptor; Outer membrane receptor for ferrienterochelin and colicins	42	0.118088	10	0.0153093	0.0258078	0.105214	0.124054	0.174523	0.162593	0.0966649	0.16105	0.134884	0.147961	0.186451	0.224033	0.0147674	0.189863	0.183186	0.204081	0.254673	0.0843787	0.134447	0.152911	0.136505	0.207167	0.472399	0.0111773		0.0553625	0.115715	0.0232822	0.0083178	0.118738	0.13018	0.284428	0.0577234	0.0354092	0.0162935		0.0443031		0.0788841	0.0164845	0.108904	0.0765298	0.0503925	0.0868163	0.0586885
Cytidylate kinase (EC 2.7.4.25)	41	0.0627463	14	0.057602	0.0685687	0.0989899	0.0404491	0.133536	0.0526032	0.0828473	0.0606098	0.0663421	0.0587134	0.0740441	0.047791	0.0912525	0.116148	0.0385548	0.143452	0.0630558	0.0598045	0.0635512	0.0851014	0.0655228	0.0566743	0.0713456	0.062794	0.0186914	0.00793273			0.0124555	0.0118992	0.00557973	0.0334732	0.0133105													0.0597531
GDP-L-fucose synthetase (EC 1.1.1.271)	41	0.0800425	3	0.0348832		0.0525674	0.0808983	0.0753046	0.114465	0.0931776	0.0641022	0.0591854	0.128579	0.0674279	0.074623		0.052735	0.115724	0.143348	0.156388	0.108861	0.0855561	0.0512485	0.185605	0.0781647	0.0883184									0.00334135	0.0133105			0.0106564	0.0962389	0.0686966	0.214134	0.0452435	0.0297758	0.0823512	0.184847	0.0495949	0.0419527
Inositol-1-phosphate synthase (EC 5.5.1.4)	41	0.20503	10	0.305983	0.120357	0.0835815	0.353163	0.0650615	0.315933	0.257054	0.297817	0.120235	0.167752	0.257895	0.469023												0.130636		0.126583		0.0697289	0.120483	0.237581	0.0452677	0.107156	0.0665523	0.0709888	0.125616	0.0429109	0.326621	0.0226986	0.307915	0.3095	0.405798	0.0469384	0.0587509	0.31411	0.511716	0.125336
Mobile element protein	41	0.015487	32	0.194251	0.0103063	0.00623403		0.0205168		0.0120726	0.00520302	0.00994198	0.00562275	0.00131534	0.00296375	0.0080457		0.0193072		0.0226795	0.0163296		0.00434028		0.00194397	0.0441418	0.0167598	0.00943218	0.011901		0.00589345	0.00417032			0.0100511	0.00886304	0.00884877		0.010694	0.0366962	0.022999	0.0284948	0.0123658	0.0296874		0.0168378	0.0743046	0.0251997	0.0180269
N-acetylglucosamine deacetylase (EC 3.5.1.-) / 3-hydroxyacyl-[acyl-carrier-protein] dehydratase, FabZ form (EC 4.2.1.59)	41	0.0835484	5	0.0984737	0.0312605	0.111389	0.0674107	0.109579	0.082311	0.0362734	0.0640894	0.0516536	0.0699287	0.0793539	0.00301823	0.0448269	0.189949	0.0868171	0.176625	0.103348	0.0353872	0.0831157	0.0891103	0.120169	0.115329	0.0102248	0.0454871		0.0988521		0.0462727	0.0456843	0.145411	0.0113279	0.110503	0.110931													0.0659742
NADP-dependent malic enzyme (EC 1.1.1.40)	41	0.113732	21	0.150978	0.0950601	0.10842	0.0862922	0.0410572	0.0732488	0.0777222	0.107344	0.0245961	0.109009	0.175907	0.0776248												0.0681212		0.130551	0.00949938	0.0231458	0.0996342	0.163173	0.0227804	0.0937205	0.150899	0.106393	0.0768869		0.193167	0.0110558	0.0927046	0.164997	0.247277	0.0236262	0.159651	0.268706	0.109105	0.09031
OmpA family outer membrane protein	41	0.207388	7	0.0287328	0.153323	0.266132	0.118621	0.26013	0.0961442	0.0880009	0.0536834	0.351707	0.296488	0.200944	0.442055	0.25899	0.422257	0.141371	0.396924	0.128637	0.125145	0.0733294	0.594506	0.486091	0.28137	0.560756	0.130891	0.178431	0.0712356	0.148715	0.0928371	0.120362	0.0564245	0.175235	0.150691	0.084276	0.195198	0.197206					0.119767		0.211875	0.00847314			0.397235
Ribose-phosphate pyrophosphokinase (EC 2.7.6.1)	41	0.090934	20	0.111371	0.0583469	0.0711426	0.0754454	0.07533	0.0687177	0.0759269	0.0796784	0.0590262	0.0894361	0.0740774	0.11051	0.0842808	0.121288	0.0898979	0.121413	0.0757067	0.103402	0.117334	0.10194	0.174684	0.0997096	0.146162	0.0792985		0.0553944		0.0116505	0.0497894	0.0950323	0.00557973	0.0602743	0.133141	0.124214												0.0899478
ABC transporter ATP-binding protein	41	0.107294	34	0.183023	0.0887551	0.244382	0.0916461	0.222506	0.0596063	0.155288	0.145444	0.0762441	0.142688	0.197086	0.0299047	0.0692387	0.0527243	0.0867483	0.0497227	0.0378301	0.0871067	0.0586613	0.0253287	0.0491421	0.101667	0.0305827	0.135963	0.281276	0.229415	0.119068	0.110226	0.220039	0.273133	0.107293	0.167409	0.275172	0.0621306	0.0439799	0.0320445	0.0445499	0.0110558		0.0783682	0.0790871	0.0058214		0.0207269
Aspartate aminotransferase (EC 2.6.1.1)	41	0.177402	44	0.261092	0.249919	0.228905	0.19682	0.232754	0.137373	0.250341	0.21641	0.150186	0.226343	0.23133	0.188222	0.230255	0.258299	0.282754	0.281286	0.201789	0.302187	0.307975	0.212405	0.300273	0.273569	0.26169	0.101908	0.00925926	0.142488	0.0100735	0.0752931	0.298955	0.281997	0.0793136	0.217664	0.315006	0.381424	0.00545643	0.0325019	0.00733407	0.0235859	0.0287212			0.0234825	0.0083647
Biotin carboxylase of acetyl-CoA carboxylase (EC 6.3.4.14)	41	0.1819	16	0.12721	0.185693	0.198059	0.105094	0.17118	0.160201	0.179486	0.159254	0.196763	0.262937	0.23671	0.00897859	0.267561	0.300947	0.128471	0.275843	0.194163	0.239544	0.2102	0.301481	0.382219	0.297057	0.0102025	0.545383		0.14231	0.181062	0.0636614	0.0871787	0.183948	0.175004	0.20743	0.0887623		0.268957	0.0645088	0.059244	0.291874	0.0428833	0.0330605	0.143392	0.0587249	0.311293	0.0371615
DnaJ-class molecular chaperone CbpA	41	0.0922442	16	0.0925462		0.0774554	0.0485299	0.287549	0.0869591	0.0673416	0.0397848	0.0858052	0.041908	0.0727257	0.137505		0.116352	0.0642617	0.463302	0.108377	0.106164	0.0562123	0.139943	0.0764444	0.101617	0.156399	0.0620159	0.0561601	0.00396448	0.178109	0.0692633	0.0332516		0.158477	0.060269	0.0443811	0.10645	0.0382877	0.0536049	0.00735998	0.126624	0.0639277	0.0288504	0.00492296	0.146871	0.0335547	0.0620051	0.109025
Pyruvate formate-lyase (EC 2.3.1.54)	41	0.351742	33	0.274264	0.458006	0.399204	0.539195	0.290957	0.441798	0.238187	0.373984	0.240806	0.399554	0.43109													0.271415	0.365474	0.51822	0.267691	0.323947	0.224179	0.403783	0.175217	0.167447	0.767591	0.0266125	0.268628	0.569848	0.34926	0.53157	0.221017	0.226766	0.321713	0.105781	0.268692	0.607692		0.203899
Aconitate hydratase (EC 4.2.1.3)	40	0.0443127	7	0.0392921	0.0210387	0.0619287	0.0566235	0.0479125	0.0480721	0.0172533	0.038093	0.0222485	0.0419054	0.0700889	0.0328685	0.0303342	0.0950714	0.080369	0.132345	0.0681019	0.0271886	0.0537767	0.0382965	0.0818585	0.103579	0.0373939												0.0327471		0.0445499		0.0428833	0.00821018	0.0197532	0.00584795	0.033561	0.0289188	0.0503363	0.0180561
Ferritin-like protein 2	40	0.194562	31	0.257557	0.538931	0.34344	0.436768	0.308103	0.450958	0.355698	0.386102	0.273036	0.226531	0.349144	0.612489	0.0694887	0.15827	0.0417249	0.137892	0.0503881	0.114329	0.0464437	0.48503	0.0270871	0.128976	0.465553			0.0514299		0.0927994	0.0913164	0.109813	0.0281917	0.110498			0.220623			0.0116428		0.119767	0.0296874	0.235044			0.0336006	0.204202
Oxygen-insensitive NADPH nitroreductase (EC 1.-.-.-)	40	0.0382249	13	0.0544048	0.0320285	0.046402	0.0161744	0.0787467	0.00913594	0.0379899	0.0294346	0.036897		0.0224881	0.0149606	0.00752106	0.0422504	0.0192774	0.0883123	0.0302886	0.0271669	0.0488852	0.0551885		0.0273587	0.067989												0.0110728	0.0860692	0.0445499	0.0692836	0.0214416	0.028864	0.0346648	0.0471994		0.0165269	0.0419842	0.00591751
Orotidine 5'-phosphate decarboxylase (EC 4.1.1.23)	40	0.0493985	0	#DIV/0!	0.0367976	0.0494504	0.0377491	0.0411027	0.0412725	0.0690595	0.0519128	0.0467254	0.0224307	0.0476038	0.0119259	0.0528726	0.0895549	0.0738707	0.0828235	0.0681822	0.0843761	0.070881	0.0467518	0.0437698	0.0566873	0.0169728	0.0340545	0.0281665	0.0237308		0.0290204	0.0540021	0.0415731	0.0339398	0.0335002	0.0798627													0.0420005
2-isopropylmalate synthase (EC 2.3.3.13)	39	0.0324548	8	0.0552766	0.010648	0.0216425	0.00810706	0.0273703	0.0160466	0.03458	0.0363524	0.0195143	0.00562275	0.0370296	0.0388288	0.0152921	0.0369059	0.0192887	0.0441038	0.0277466	0.0436101	0.0488852	0.0295127	0.0109633	0.0488672	0.0441766	0.0114325		0.00396825	0.0189988		0.0415368	0.0445188		0.00667735	0.0665523	0.0886863												0.0121386
Translation elongation factor LepA	39	0.0472491	7	1.67055	0.0316867	0.0526754	0.0404165	0.0650379	0.0206643	0.017252	0.0294275	0.0148078	0.0363455	0.0383176		0.0456263	0.0845975	0.0513339	0.104791	0.0227555	0.0272007	0.0415527	0.025607	0.0709819	0.0449195															0.022275		0.0287212	0.020576	0.0395538	0.00584795	0.033561	0.1116	0.00843241	0.0361123
ABC transporter, ATP-binding protein	39	0.0697764	14	0.0706499	0.0103063	0.102107	0.0269354	0.0992399	0.0114477	0.0172778	0.0138442	0.0664045	0.0476237	0.0198362		0.0147674	0.17412	0.0320955	0.159885	0.0126129	0.0272345	0.014666	0.114683	0.0819903	0.0253965			0.140833	0.0553776	0.198417			0.00591096	0.0678797	0.0267688	0.0133105		0.0108371	0.268939	0.0743799	0.322532	0.043054	0.0289418	0.0395538	0.158711	0.126096	0.0372031
FIG00937408: hypothetical protein	39	0.0917199	17	0.0722669	0.131942	0.117613	0.0053936	0.0958704		0.110348	0.0831022	0.197076	0.0979495	0.0700767			0.0474873	0.347006	0.0773221	0.257269	0.070777	0.0879986	0.0549978		0.035197	0.14272	0.0566765		0.0632877			0.0373665	0.0682883	0.0339398	0.0770298	0.0266209		0.0437441		0.014694			0.115155	0.0742185	0.188616	0.067224	0.0785321		0.0420298
Membrane protein associated with methylmalonyl-CoA decarboxylase	39	0.0438387	17	0.0391873	0.0214649		0.0592441	0.027345	0.0527881	0.069084	0.0415626	0.0343789	0.0336435	0.0621817	0.0388288	0.0311335		0.138089	0.0440577	0.116168	0.0598938	0.0806624	0.0593724	0.0656513	0.0703836	0.149559	0.0228894		0.0158337	0.0292331		0.0249012	0.0237145	0.00557973	0.0301265	0.0399337		0.0329828						0.0148437			0.0165594		0.030224
BatC	38	0.0549056	10	0.0821305	0.0158434	0.0898257	0.0593171	0.119804	0.052671	0.037937	0.0259793	0.0392959	0.0139777	0.015869	0.0448108												0.0737038		0.00793651		0.0114953	0.016603	0.0504716	0.022612	0.0301372	0.00441326	0.0266125	0.0164535	0.161272	0.0519099	0.207851	0.0499921	0.0328777	0.0297214	0.0469649			0.0251682	0.0357794
Deoxyribose-phosphate aldolase (EC 4.1.2.4)	38	0.0889469	8	0.0935454	0.110393	0.188745	0.137482	0.249898	0.185532	0.141552	0.131586	0.172099	0.148245	0.134871	0.128374												0.0228773		0.0276635				0.0444769		0.0804088	0.0266209		0.241498	0.10721	0.0445499	0.0471719	0.0428833	0.020576	0.0296874	0.058464	0.0503925	0.024802	0.0251682	0.271234
Pantoate--beta-alanine ligase (EC 6.3.2.1)	38	0.0475922	6	0.0471239		0.037159	0.0350424	0.0273721	0.0137349	0.0483731	0.0432874	0.0468334	0.061511	0.0436579	0.0208881		0.0106889	0.0706595	0.0552115	0.0428972	0.0517047	0.0757719	0.055276	0.0218849	0.0527733	0.0475269														0.0812203	0.0465849	0.0214416	0.0537279	0.0890962	0.0470556	0.0167231	0.0537624	0.0670894
UDP-N-acetylmuramoylalanyl-D-glutamyl-2,6-diaminopimelate--D-alanyl-D-alanine ligase (EC 6.3.2.10)	38	0.0297181	0	#DIV/0!		0.00620486	0.0080872		0.00455568	0.069031	0.0225097	0.0198384	0.0586806	0.0806601	0.026979		0.0105814	0.0096387		0.0125917	0.0598721	0.0268868	0.0342001	0.0873626	0.0703524	0.0374286							0.00295875		0.0167771				0.0213505	0.022275		0.014162	0.0288504	0.00497735	0.0176345	0.0503925	0.0454549	0.0336006
Aspartokinase (EC 2.7.2.4) / Homoserine dehydrogenase (EC 1.1.1.3)	38	0.0857489	12	0.0461102	0.052641	0.170232	0.0620242	0.0992635	0.0480908	0.0948968	0.0709915	0.115745	0.14551	0.141524	0.00599841	0.0756858	0.211091	0.0835299	0.126843	0.0630938	0.125166	0.109999	0.174578	0.224044	0.173947	0.00681118				0.0195729		0.0207864	0.0208042	0.0283601	0.006672	0.0709997		0.0166135	0.10742	0.0445758	0.0922825	0.0716601	0.0453485	0.0396082	0.100247	0.100785	0.0910163
D-alanine--D-alanine ligase (EC 6.3.2.4)	38	0.0367968	0	#DIV/0!	0.0055371	0.0588014	0.0134808	0.0616212	0.0206456	0.0138176	0.0208006	0.0418084	0.047498	0.0343686		0.0080457	0.0897377	0.0160775	0.115853	0.060573	0.0163296	0.0293347	0.029791	0.0272572	0.046892		0.00585001	0.112666	0.0157981	0.149036	0.0406709	0.0166258	0.0029941	0.0340459	0.0904762
FIG00936940: hypothetical protein	38	0.0956559	1	0.0670864	0.0264914	0.12376	0.0809117	0.143805	0.0847643	0.127733	0.133347	0.115642	0.0643688	0.130919	0.188205	0.0160914	0.205757	0.125374	0.248386	0.118625	0.176907	0.178441	0.191226	0.0819903	0.181752	0.244711	0.0798091	0.0279507	0.0237028	0.0305423	0.00575705	0.0664152	0.0653295	0.0790391	0.0435512			0.0880439			0.022999		0.0124572		0.00584795				0.0784457
Mannose-6-phosphate isomerase (EC 5.3.1.8)	38	0.168927	26	0.0778146	0.052641	0.176416	0.25071	0.0958267	0.263188	0.264052	0.226768	0.122594	0.120161	0.183827	0.295789	0.0756858	0.253363	0.334145	0.154358	0.297574	0.419102	0.320197	0.211814	0.234706	0.271687	0.336507	0.073181		0.18985		0.191375	0.141168	0.187	0.14738	0.251132	0.0399314	0.0709888			0.00758093		0.0214416	0.020576	0.0346308	0.0236262		0.0330863	0.0251682
Pyridoxine 5'-phosphate synthase (EC 2.6.99.2)	38	0.0567351	7	0.0351602	0.089523	0.0061946	0.00270673	0.0205404	0.0182719	0.139753	0.107344	0.0147566	0.0390475	0.101799	0.0776793		0.0105921	0.0931778	0.0331008	0.113503	0.106121	0.149106	0.0254851		0.0801113	0.193787			0.0158299		0.00573822	0.024911	0.0682948		0.0268012	0.0266209	0.053225	0.0931047		0.00735998		0.0143328	0.152631	0.0346104		0.0335547	0.0702478	0.0251682
RNA polymerase ECF-type sigma factor	38	0.0150158	12	0.0232288	0.0103907	0.00931161	0.0188879		0.0228895	0.00171786	0.00693353		0.00842034	0.0026519	0.00592751	0.0606684	0.0158398	0.00322966	0.00550146			0.00978198	0.00434028				0.028472		0.00789715	0.0102344		0.0165606	0.00594631		0.00670437	0.0177944	0.00885347	0.00538068	0.0215604	0.022054		0.014162	0.00828797	0.00497735	0.0469384	0.0336694
Xylose isomerase (EC 5.3.1.5)	38	0.0984454	8	0.165297	0.169082	0.0433347	0.121328	0.0136651	0.0894065	0.110511	0.110783	0.0319176	0.0922639	0.0396724	0.0209426												0.210165	0.0281665	0.106785		0.0755847	0.170282	0.118676	0.0169699	0.0870755	0.0576916		0.208204	0.0429109	0.222282		0.143435	0.194085	0.217624	0.0176345	0.20157	0.0620051		0.150337
integrase	37	0.00838881	23	0.0454899	0.0055371		0.00270673		0.00458026	0.00863955	0.00347106			0.00131534		0.0155668	0.0104847	0.0128684	0.011049	0.00506287	0.0163296	0.0122197		0.0163807	0.00586313	0.00341986	0.00558254		0.00396448		0.0114953	0.0041377	0.00594631		0.00334135	0.00444741	0.0178205		0.0106564	0.00733407	0.0119432		0.00409149	0.00990031	0.0116694	0.0083647	0.0082335	0.00843241
Aminopeptidase C (EC 3.4.22.40)	37	0.0446911	41	0.0864566	0.0626055	0.0401782	0.110527	0.0479125	0.0778595	0.0448587	0.0709814	0.0271542	0.00276488	0.0238155	0.00298018	0.0367812	0.0579613	0.131742	0.0606415	0.108483	0.0707432	0.102654	0.0426554		0.0312908	0.00341986	0.0284598			0.069114			0.00295875					0.0491248	0.010694	0.0220281	0.0913952	0.078602	0.0330469	0.0544314	0.0058214	0.00835841	0.012401		0.00625039
Outer membrane protein assembly factor YaeT precursor	37	0.0170605	15	0.0173897	0.00519534		0.00540033	0.0102702	0.0228403	0.0155354	0.0173066	0.00742948		0.0132262	0.0328685			0.00322966		0.0176335	0.021776	0.024441	0.0128645		0.0175946	0.0170013	0.022622	0.00943218			0.0114953	0.0166258	0.0208042	0.00557973	0.003336	0.0221735	0.0177637	0.0272906		0.00733407		0.0285505	0.0165623	0.0346648	0.0116694	0.00847314	0.0330771	0.0502876	0.0239444
putative integration host factor IHF alpha subunit	37	0.0263726	2	0.00780771	0.0213804	0.055705	0.0485299	0.0342273	0.0572513	0.0310682	0.027697	0.0541092	0.0307555	0.0238034	0.0298502		0.0422397	0.0513934	0.00548878	0.0555101	0.0217882	0.0219995	0.0382276	0.0109216	0.0175894	0.0101678												0.00545643	0.0322544	0.022275	0.0116428	0.0143884			0.035269	0.0168315
Similar to glycogen synthase (EC 2.4.1.21)	37	0.0436735	0	#DIV/0!	0.0530671	0.03415	0.0242485	0.0273467	0.0274511	0.0673687	0.0380873	0.0320312		0.0555443	0.0298667	0.0389045	0.0372069	0.00960893	0.0329961	0.0176378	0.0871162	0.0391156	0.0466987		0.0703784	0.0271691	0.00585001		0.00393267			0.0456843	0.0830402		0.0234274	0.0621708	0.00884877	0.032907	0.0106564	0.0521309	0.0337545	0.0716045	0.144814	0.0889943	0.023509		0.103352	0.0252485
Acetylglutamate kinase (EC 2.7.2.8)	36	0.0340784	11	0.0338762		0.071182	0.0108007	0.0376641	0.011491	0.0448845	0.0277112	0.120622	0.0977609	0.0290951	0.00594394		0.0474873	0.131744	0.0110616	0.0907645	0.0217882	0.0342197	0.0509702	0.0108765	0.00976409	0.0475617	0.0223545	0.0281665	0.0474654	0.0197337	0.0173887	0.0124555	0.0178455	0.0340459	0.0234598	0.00441326	0.0177022												0.00625039
Cytochrome c-type biogenesis protein DsbD, protein-disulfide reductase (EC 1.8.1.8)	36	0.0211023	8	0.0257608	0.041993	0.00616544	0.00268687		0.0160034	0.0172507	0.0259807	0.00240448	0.019603	0.0185148	0.0239063	0.0531473	0.0104847	0.00320914		0.0176378	0.0217882	0.0366687	0.00418393	0.0382656	0.0175946	0.0373592	0.00559472		0.00790093				0.0237564		0.00336836	0.00886067		0.0385234	0.010694				0.0247589				0.00824267		0.0423627
Chaperone protein DnaJ	36	0.0526279	0	#DIV/0!		0.0835917	0.064704	0.0650362	0.0641374	0.0258399	0.0155833	0.0368514	0.0445747	0.0463128	0.0119423		0.142548	0.0771486	0.104804	0.0731816	0.0407443	0.021999	0.0634157	0.087144	0.0567185	0.0135876			0.0632597		0.0114764		0.0148579	0.0284224	0.0468926	0.0399314													0.011835
Chorismate synthase (EC 4.2.3.5)	36	0.09309	7	0.0630579		0.0897366	0.0970464	0.0684529	0.123527	0.084671	0.0882967	0.0883745	0.0838435	0.134807	0.155321		0.126525	0.118894	0.0826934	0.13867	0.133466	0.124657	0.122894	0.131001	0.189504	0.176722												0.0546655					0.0125486	0.0297214			0.0620051	0.0251367	0.0898893
Ribonucleotide reductase of class III (anaerobic), large subunit (EC 1.17.4.2)	36	0.272168	16	0.260818	0.686203	0.213623	0.177924	0.205379	0.180847	0.151829	0.199122	0.197019	0.209882	0.428413	0.223962	0.857807	0.359252	0.420981	0.331034	0.375747	0.220416	0.305541	0.246761	0.224044	0.570587	0.394208	0.23888	0.168999	0.458743	0.188343	0.249491	0.161899	0.201752	0.10182	0.120522	0.346003	0.292742												0.0298619
Aldose 1-epimerase (EC 5.1.3.3)	36	0.0516125	13	0.0626297	0.0371394	0.0618704	0.0862656	0.020564	0.0915266	0.0776461	0.0865504	0.0049738	0.0196004	0.0502648	0.0627352	0.0381052	0.0737904	0.131742	0.0442212	0.113486	0.108803	0.134436	0.00434028	0.0382622	0.0742897	0.0747655	0.0282045	0.056506	0.0514261	0.0305423	0.0521662	0.041514	0.0267152	0.00574812	0.0267471	0.0311025	0.0443716
DNA-binding protein HU-beta	36	0.143921	0	#DIV/0!	0.0313449	0.0836398	0.0754784	0.0821616	0.0846965	0.0708018	0.0588377	0.0713271	0.0838762	0.0714346	0.134471	0.121587	0.23249	0.179926	0.292335	0.143787	0.171495	0.127096	0.229088	0.278472	0.134857	0.237935	0.0963257	0.328177	0.158219	0.367761	0.249336	0.141148	0.112752	0.237641	0.164068	0.0798627	0.177434	0.0216742											0.0420298
putative periplasmic protein	36	0.107973	8	0.052874	0.00519534	0.1331	0.0916659	0.201967	0.162433	0.0466268	0.0467412	0.0788134	0.00282773	0.0489313	0.12249		0.22706	0.122142	0.314374	0.22188	0.0925773	0.119769	0.12312		0.146583	0.210731	0.125284		0.00396825	0.0797616	0.0406709	0.0622645		0.0791015	0.113834	0.00444741	0.00884877	0.235494					0.0824869		0.182284				0.325676
Beta-hexosaminidase (EC 3.2.1.52)	35	0.0218182	25	0.0235224	0.0110742	0.00308785			0.00919789	0.00174365	0.0155518	0.0025125		0.00661309	0.0149061					0.0201418	0.0244944	0.0146622	0.00434028	0.0109182	0.00781493	0.0170075	0.0114325		0.170052	0.0102344	0.0172712	0.00417032	0.0831684	0.00564207	0.0301695	0.0222418	0.0266172											0.00838364	0.0121679
Cell division protein FtsA	35	0.0390888	17	0.0542785		0.0371006	0.0242811	0.0342273	0.0344051	0.0276325	0.0709986	0.0171098	0.0475609	0.0727408	0.0239227		0.063209	0.0289849	0.05514	0.0530273	0.0435763	0.10022	0.0168045	0.0928668	0.107499	0.0272038			0.0316635			0.00417032	0.0208042		0.0401829	0.0222076	0.0443716						0.00836575	0.0346648			0.0248436	0.0419842
L-aspartate beta-decarboxylase (EC 4.1.1.12)	35	0.0873909	0	#DIV/0!												0.106819	0.0528318	0.102785	0.0771792	0.204213	0.100687	0.073331	0.110499	0.0109633	0.212998	0.135994	0.0114447		0.00790093		0.0116317					0.0177261		0.230745	0.0751653	0.0445499	0.115568	0.0643249	0.0909946	0.00992075	0.105807		0.0248669	0.0335518	0.553881
putative anti-sigma factor	35	0.00950487	12	0.0193162	0.010648	0.00311701		0.00343855	0.00459894		0.00694212		0.00279501	0.00791931	0.00599841	0.0155668	0.00534445	0.0160775		0.0252046	0.00817695	0.00733676	0.0127425	0.00550418	0.00783313	0.010231		0.0187343			0.0116317	0.00414748	0.0029941			0.0310365	0.00884877					0.00710884			0.0116959		0.00411675		0.011835
dTDP-glucose 4,6-dehydratase (EC 4.2.1.46)	35	0.118006	26	0.152733	0.0312605	0.0866299	0.123995	0.0719115	0.151127	0.175998	0.176619	0.0566786	0.114757	0.186518	0.17926	0.0448269	0.147699	0.14779	0.104875	0.164005	0.263961	0.24688	0.0893542	0.207664	0.267794	0.203891	0.0170394	0.0374687	0.189878		0.0985941	0.0954965	0.0831331	0.0170323	0.123895	0.119862	0.0797761					0.00727961	0.0123658
FIG170660: TPR domain protein	35	0.111182	5	0.0982018												0.0308588	0.216166	0.302002	0.24816	0.282588	0.285793	0.256655	0.148849	0.251173	0.228662	0.237906	0.0396492		0.197744		0.0347586		0.0861468	0.0169699	0.100457			0.0549769		0.0521568		0.0572717	0.0330974	0.0296874	0.041117	0.0167168	0.0206761	0.0251682	0.0663071
Ketol-acid reductoisomerase (EC 1.1.1.86)	35	0.311341	44	0.33917	0.428281	0.300047	0.288439	0.273859	0.2014	0.243316	0.358418	0.214135	0.313107	0.260571	0.245056												0.566984	0.403979	0.363824	0.356952	0.341881	0.298955	0.421448	0.441218	0.344944	0.452733	0.354816	0.548347	0.214877	0.274413	0.230549	0.271462	0.222908	0.440334	0.241035	0.293984	0.367923	0.301938
probable beta-D-galactosidase	35	0.0533902	1	0.0144051	0.0269175	0.0680941	0.021568	0.0855766	0.0206023	0.0345297	0.0329057	0.0343733		0.0502588	0.0179243	0.0381052	0.0843825	0.0996074	0.143452	0.0756476	0.0353872	0.0806629	0.0127425		0.0410419	0.0918238	0.0226098	0.00925926			0.0235738	0.0290585	0.0415312	0.0169699	0.0133817			0.0495963	0.0645088		0.115568		0.0413212	0.11875	0.035269		0.0826812	0.108976
Xaa-Pro aminopeptidase (EC 3.4.11.9)	35	0.0411655	3	0.0232202		0.0185649	0.0053936	0.0205404	0.0298002	0.0552406	0.0484575	0.0122953		0.0621605	0.0478671		0.0685534	0.00964794	0.0827521	0.0479812	0.1198	0.0855432	0.029669	0.0164224	0.166153	0.0748101			0.00396825				0.0208042	0.0112218	0.0401829	0.0177602			0.0645088	0.014694	0.0692836	0.0357744	0.0454127		0.0294211		0.0372031
FIG00403782: hypothetical protein	34	0.111019	5	0.0230595		0.0309644	0.202233	0.0205404	0.240503	0.148365	0.0900272	0.0418084	0.0615712	0.339737	0.191027		0.0528318	0.241038	0.0331008	0.264967	0.233996	0.127099	0.0722369	0.120211	0.502134	0.217426	0.045244		0.0751569		0.0117869	0.0580974	0.0177748	0.0282978	0.0703794			0.0109129					0.111388		0.052877		0.012401
Long-chain-fatty-acid--CoA ligase (EC 6.2.1.3)	34	0.0245326	7	0.0253134	0.0055371	0.049519	0.00540033	0.0513545	0.0228708	0.0327577	0.0363753	0.0221348	0.0195074	0.0555626	0.00901664		0.0791563	0.00645932	0.0827267	0.0302506	0.0462488	0.0415517	0.0338874	0.0381338	0.0625504	0.00683971		0.00925926	0.00396825			0.00417032			0.003336								0.00410509	0.0148437	0.00596516		0.0082751
ABC-type multidrug transport system, ATPase component	33	0.0996689	0	#DIV/0!		0.0804936	0.0539037	0.0890151	0.0755419	0.0690324	0.0744453	0.0540524	0.0447357	0.0793388	0.0807468	0.0080457	0.105674	0.0706708	0.115853	0.0832356	0.0979778	0.0977709	0.072115	0.0600637	0.105523	0.108815						0.00414748																	0.00625039
DNA Pol III Epsilon Chain	33	0.0740655	13	0.0441234	0.121551	0.0278868	0.0700979	0.0513947	0.0755419	0.0448858	0.0484503	0.0616467	0.0642733	0.0277798	0.0268865												0.113596	0.0469009	0.0949232	0.0800833	0.121721	0.074733	0.0623708	0.107568	0.0770298	0.0488285	0.0798376												0.120475
FIG00936941: hypothetical protein	33	0.129578	33	0.145328	0.0787906	0.14844	0.159044	0.113018	0.158019	0.110454	0.107365	0.105757	0.120222	0.0674462	0.137543												0.0909985	0.0752403	0.0988521	0.0894219	0.0811866	0.0539467	0.0356202	0.0905354	0.123939	0.0443446	0.00891027												0.0781421
hypothetical protein PA3071	33	0.0989386	0	#DIV/0!	0.0586042	0.105253	0.102413	0.133535	0.0640755	0.101843	0.100426	0.0812691	0.0783491	0.0912617	0.158317												0.0856591	0.0656352	0.0712242	0.148462	0.0869248	0.0871885	0.0801036	0.0905354	0.0937475	0.14197	0.0886816												0.072616
LSU ribosomal protein L11p (L12e)	33	0.220676	1	1.01389	0.136884	0.0990585	0.169818	0.0890169	0.176315	0.203581	0.237217	0.172594	0.164955	0.181181	0.182207												0.147371	0.300184	0.237312	0.258766	0.284386	0.356984	0.368095	0.340072	0.167414	0.377145	0.283827												0.053777
LSU ribosomal protein L13p (L13Ae)	33	0.142092	21	0.181289	0.111245	0.133042	0.142889	0.178079	0.121327	0.122472	0.14195	0.120514	0.16769	0.141499	0.155353												0.154011	0.103234	0.146314	0.0696881	0.0867884	0.0539369	0.139558	0.169762	0.130589	0.0399314	0.141911												0.180924
LSU ribosomal protein L7/L12 (P1/P2)	33	2.02188	22	2.5994																							1.60028	4.76931	1.57405	4.22164	2.42411	1.73981	1.30017	2.75416	1.44667	1.37104	2.05807	1.54703	3.07414	1.53651	3.08287	1.83112	1.4075	1.59822	2.31667	1.85573	0.963131	1.26666	1.3719
Methionyl-tRNA synthetase (EC 6.1.1.10)	33	0.176686	35	0.249727	0.105793	0.142364	0.188693	0.133513	0.183067	0.134657	0.176609	0.0371586	0.13986	0.194398	0.0537185	0.152446	0.24277	0.224851	0.215155	0.20173	0.223178	0.249318	0.0641474	0.273103	0.259943	0.0611431																							0.102449
Methylmalonyl-CoA decarboxylase, alpha chain (EC 4.1.1.41)	33	0.355355	22	0.420156	0.252899	0.154724	0.242563	0.171179	0.260932	0.246798	0.242412	0.172378	0.265606	0.20763	0.194329	0.363661	0.311335	0.298729	0.325507	0.292579	0.389207	0.356888	0.29761	0.491376	0.30881	0.241402																							0.32459
Outer membrane stress sensor protease DegS	33	0.490516	44	0.280056																							0.453886	0.656873	0.518113	0.724392	0.295646	0.469181	0.551979	0.763858	0.532358	0.155278	0.248366	0.487669	0.7307	0.126264	0.728365	0.221299	0.804614	0.395789	0.758284	0.142813	0.438162	0.461299	0.553461
S-adenosylmethionine synthetase (EC 2.5.1.6)	33	0.177363	12	0.235754	0.0744476	0.182688	0.129388	0.212234	0.169461	0.162286	0.116008	0.140074	0.137095	0.132231	0.218077												0.0457545	0.177611	0.0632597	0.168449	0.0984389	0.0996669	0.0534723	0.0564272	0.0602636	0.128618	0.124214												0.0725867
Serine hydroxymethyltransferase (EC 2.1.2.1)	33	0.509242	33	0.705689												0.553413	0.411578	0.3887	0.41363	0.337866	0.416437	0.410644	0.40743	0.699088	0.340075	0.367022	0.403278	0.610015	0.387673	0.605484	0.515223	0.577091	0.436313	0.418456	0.378321	0.652283	0.532118												0.330507
SSU ribosomal protein S20p	33	0.0333374	3	0.0171604	0.0107324	0.0371298	0.0296619	0.0547677	0.0229141		0.0173152	0.00983957	0.0334876	0.0489283	0.0358487	0.0155668	0.0633165	0.0353457	0.0882409	0.0252426		0.0244447	0.0169609	0.0546463	0.0410419	0.0407852	0.00585001		0.0276635					0.0792075	0.0334785					0.0296349		0.00710884	0.00418288	0.00497735
SSU ribosomal protein S4p (S9e)	33	0.414438	22	0.613296	0.353833	0.167163	0.380059	0.174593	0.299862	0.314064	0.327283	0.287696	0.326929	0.359661	0.355485												0.33472	0.431584	0.470624	0.417302	0.400058	0.518896	0.397817	0.480569	0.32821	0.519071	0.55001												0.240677
SSU ribosomal protein S6p	33	0.308915	18	0.180765	0.206305	0.167123	0.331588	0.19513	0.318146	0.31409	0.342778	0.2067	0.223764	0.33587	0.364376												0.226925	0.0279936	0.328259	0.0596146	0.423359	0.352934	0.329452	0.305565	0.237734	0.31938	0.434592												0.313538
Sulfate adenylyltransferase subunit 1 (EC 2.7.7.4)	33	0.0543768	30	0.109884	0.0839859	0.061831	0.018868	0.0547441	0.0320254	0.065598	0.0640808	0.0543197	0.0279579	0.0608452	0.00598198												0.0452318	0.0378145	0.0237739	0.0201471	0.0288652	0.0539923	0.0445253	0.0509721	0.0100134	0.0709655	0.0177637												0.0958361
Sulfate adenylyltransferase subunit 2 (EC 2.7.7.4)	33	0.0397086	0	#DIV/0!	0.0369665	0.0308752	0.0134939	0.0136616	0.00684876	0.0138176	0.0138599	0.00989078	0.00276488	0.0555414	0.00594394																							0.0548927	0.108125	0.0367481	0.0448103	0.021386	0.0330469	0.0396082	0.0116694	0.00835841	0.169447	0.0167845	0.0601152
TPR-domain containing protein	33	0.0294927	11	0.0298096														0.0064388	0.0276835	0.0252046	0.0326593	0.0684352			0.05275	0.0373368	0.0399045		0.00396825			0.0207961	0.00886971	0.00574812			0.0709273	0.0166892		0.00733407		0.0285505	0.0123795	0.0197667	0.00596516	0.00847314	0.0206529	0.0419842	0.00625039
3-oxoacyl-[acyl-carrier protein] reductase (EC 1.1.1.100)	33	0.287644	35	0.336226	0.349495	0.182571	0.482579	0.267054	0.450883	0.245034	0.251096	0.378708	0.360572	0.18116	0.295834												0.153233	0.197166	0.21762	0.198256	0.162063	0.145217	0.178024	0.203807	0.371864	0.110931	0.15967	0.252023	0.397747	0.491037	0.416875	0.450048	0.272467	0.29684	0.434807	0.537365	0.173614	0.226594
Adenylosuccinate lyase (EC 4.3.2.2)	33	0.192643	44	0.214441	0.17334	0.191864	0.183365	0.150616	0.151078	0.260621	0.221613	0.130416	0.195489	0.257895	0.274863	0.180632	0.263837	0.23457	0.181983	0.214372	0.302052	0.295758	0.148552	0.245575	0.324429	0.363717	0.187263	0.141134	0.122579	0.129464	0.0521662	0.112122	0.145433	0.0903419	0.0971859	0.235282	0.0975966
Aspartate carbamoyltransferase (EC 2.1.3.2)	33	0.0932777	33	0.208733	0.168824	0.0804542	0.0808522	0.0444975	0.0823847	0.0759825	0.0709986	0.0786486	0.123049	0.0647912	0.0867669												0.108026	0.0655923	0.146357	0.0596146	0.110245	0.0747982	0.0534369	0.0510158	0.0803711	0.128728	0.133115	0.104413	0.0751653	0.104015	0.0692836	0.128705	0.0992048	0.0940056	0.0588422	0.12609	0.124019	0.125872
Biotin carboxyl carrier protein of acetyl-CoA carboxylase; Biotin carboxyl carrier protein	33	0.0366201	1	0.00976944		0.0681233	0.00540033	0.0924554	0.0114231	0.0207379	0.0329057	0.0024613	0.0447986	0.0290921			0.0106889	0.0031999	0.00548878	0.0277255	0.0136233	0.0244442	0.00421834	0.0328065	0.0195334		0.090731	0.03721	0.0829904	0.0400417		0.0332288	0.071192	0.0844068	0.0770027	0.00444741		0.00545643		0.0668249			0.0123795	0.0444767	0.0585546	0.0503925
Cell division protein FtsZ (EC 3.4.24.-)	33	0.0497244	11	0.330564	0.00511091	0.0897572	0.0835589	0.10955	0.0893633	0.086283	0.105619	0.0565137	0.0726936	0.0886037	0.0567367												0.0228773	0.00943218	0.0157981		0.0290392	0.024911	0.0178101	0.0281917	0.0468872	0.0266209	0.035466	0.0713462		0.0445499				0.0246557	0.035269	0.0334525	0.0289604		0.0843925
DNA-directed RNA polymerase alpha subunit (EC 2.7.7.6)	33	0.71046	48	1.09418	1.06815	0.362055	0.601055	0.349183	0.52182	0.440053	0.43981	0.432749	0.606767	0.359704	0.406294												0.914692	0.366165	0.731635	0.357848	0.765221	0.655958	0.534352	0.644751	0.552509	0.598975	0.647549	1.19098	0.806398	1.29283	0.785419	1.16524	0.878785	0.969818	0.905325	1.36038	0.843381	0.889319
DnaK suppressor protein, putative	33	0.149101	11	0.147854	0.125979	0.120662	0.113214	0.126683	0.0800975	0.0811063	0.103929	0.0984301	0.100589	0.0753533	0.164228												0.118936	0.206425	0.0869905	0.208651	0.0984389	0.107939	0.127678	0.124538	0.0871078	0.150826	0.25722	0.131468	0.236437	0.163259	0.242492	0.12137	0.160855	0.232631	0.194123	0.176259	0.177699	0.318722
Enoyl-[acyl-carrier-protein] reductase [NADH] (EC 1.3.1.9)	33	0.161343	32	0.257087	0.089523	0.0309644	0.0835589	0.0855967	0.173949	0.16921	0.211225	0.0615443	0.0586178	0.17585	0.134345	0.128833	0.0528318	0.102826	0.137989	0.242098	0.242281	0.337315	0.106193	0.114533	0.255997	0.200522												0.26318	0.0322168	0.11893	0.0448103	0.1572	0.326076	0.291829	0.305752	0.226652	0.202501	0.159361
FIG00936810: hypothetical protein	33	0.0487007	9	0.0408575	0.0158434	0.00932187	0.00807408	0.0102466	0.0251147	0.0828486	0.0536819	0.0838328	0.0810485	0.0502436	0.0777122	0.0748865	0.0159259	0.0899071	0.0164917	0.0982891	0.0816481	0.0708831	0.0556576	0.00545911	0.0605649	0.203932			0.0237308			0.0083178	0.023763		0.0200914														0.0364744
Fumarate hydratase class I, anaerobic (EC 4.2.1.2)	33	0.59384	22	0.743717	0.721468	0.293921	0.442063	0.321793	0.370786	0.424597	0.557503	0.243756	0.290736	0.474772	0.531682	0.959553	0.432827	0.581511	0.524041	0.443912	0.634152	0.774846	0.340212	0.491369	0.680146	0.628726												0.975111	0.516071	0.802172	0.680592	0.68585	0.746909	1.16753	0.388103	0.772419	0.942672	0.754933
Glutamine synthetase type III, GlnN (EC 6.3.1.2)	33	0.0513057	11	0.117195	0.116782	0.0123309	0.0269485	0.0273721	0.0183151	0.0120997	0.0224839	0.041706	0.0391104	0.0264736	0.167334	0.168262		0.0096387		0.0126129		0.002442	0.0592505	0.0327614	0.00978747	0.190351	0.193138		0.0435327			0.0124653	0.0593832	0.0622999	0.0301372	0.0177626	0.124266	0.00545643	0.0109039				0.0495956	0.0445311	0.035269		0.00828427
Glutaminyl-tRNA synthetase (EC 6.1.1.18)	33	0.0722139	10	0.0738813	0.105197	0.102107	0.0296353	0.0924318	0.0480534	0.105253	0.121187	0.0466229	0.0503257	0.130898	0.0179624	0.151097	0.168873	0.0513821	0.148954	0.068085	0.141474	0.141765	0.0763333	0.0928251	0.156285	0.0204211	0.0111651	0.0189073	0.0118336	0.0298073	0.00589345	0.0290813	0.106841	0.00564207	0.0435242	0.044347	0.00884877
Heat shock protein 60 family co-chaperone GroES	33	0.538642	45	0.758479	0.422064	0.642787	0.762742	1.32165	0.643823	0.207337	0.171408	1.08166	1.32702	0.165321	0.33458												0.3512	0.591065	0.32033	0.516797	0.312997	0.220016	0.16022	0.604851	0.374974	0.226282	0.416947	0.570425	1.09675	0.571542	1.06076	0.493384	0.346469	0.336428	0.705184	0.545844	0.301806	0.570516
Iron-sulfur cluster assembly protein SufD	33	0.0255977	7	0.174539	0.052641	0.015477		0.020564	0.0389362	0.0431693	0.0173152	0.0196735	0.0167752	0.0449641	0.00592751	0.0756858		0.0096387	0.00556019	0.0605518	0.0408119	0.0391145	0.0085242		0.0566613	0.00677025	0.0399045				0.00575705	0.0124555	0.00594631	0.00564207	0.0234328	0.0132763													0.0715003
LSU ribosomal protein L17p	33	0.219144	33	0.572601	0.396763	0.229013	0.229161	0.133513	0.135018	0.186327	0.150638	0.241084	0.223575	0.153425	0.146228	0.426753	0.316486	0.244266	0.182055	0.176521	0.223159	0.175991	0.356738	0.338404	0.17198	0.183448	0.267668	0.187906	0.296564	0.119229	0.179644	0.166059	0.145427	0.339398	0.207662	0.159728	0.141916
LSU ribosomal protein L24p (L26e)	33	0.171697	11	0.143493	0.100171	0.207341	0.186006	0.174592	0.155689	0.122554	0.140234	0.162311	0.139857	0.1058	0.179227												0.0963014	0.0844996	0.0869867	0.0894219	0.0521662	0.112145	0.103895	0.0677113	0.110535	0.0577234	0.088691	0.175221	0.462008	0.348325	0.38106	0.264523	0.194044	0.257279	0.281865	0.327551	0.140556	0.209698
Methylglyoxal synthase (EC 4.2.3.3)	33	0.0688991	0	#DIV/0!	0.0103063	0.0464122	0.0323687	0.0616212	0.0961442	0.108739	0.109083	0.0369426	0.0223679	0.109758	0.221128	0.0147674	0.0474873	0.0224773	0.0496513	0.0176378	0.0272007	0.024441	0.0383496	0.0382656	0.0214955	0.0883816												0.0216742	0.0967632	0.119424	0.115568	0.0499364	0.0783682	0.0593748	0.106068	0.2437	0.0454457	0.0923206
Na(+)-translocating NADH-quinone reductase subunit F (EC 1.6.5.-)	33	0.282288	31	0.186685	0.379899	0.219751	0.15095	0.263632	0.226564	0.283049	0.290898	0.179591	0.195743	0.255255	0.227056												0.1756	0.168826	0.142317	0.129464	0.185364	0.120385	0.198912	0.13018	0.130594	0.150828	0.168585	0.340067	0.408156	0.274881	0.393003	0.521255	0.561011	0.653164	0.276475	0.344389	0.607673	0.562003
no significant homology.	33	0.429853	33	0.865381	0.586546	0.294098	0.285759	0.318376	0.192221	0.191617	0.335881	0.260701	0.335314	0.243299	0.152335	0.815875	0.396126	0.363022	0.408129	0.249648	0.250345	0.498633	0.360853	0.436556	0.297021	0.180155	0.658724	0.825527	0.458893	0.894058	0.50972	0.473384	0.718197	0.565755	0.395227	0.763036	0.470106
Orotate phosphoribosyltransferase (EC 2.4.2.10)	33	0.271144	33	0.521263	0.137053	0.170191	0.188666	0.126688	0.160244	0.233013	0.290851	0.191727	0.16499	0.370305	0.319608	0.190026	0.290268	0.285872	0.259351	0.229531	0.35924	0.410646	0.313911	0.273058	0.541378	0.424806	0.0737038	0.3094	0.296618	0.178844	0.255055	0.328023	0.522404	0.378644	0.247769	0.204107	0.221754
Probable zinc protease pqqL (EC 3.4.99.-)	33	0.0567683	14	0.053502	0.0316867	0.0464225	0.0377491	0.0273939	0.0480288	0.174412	0.107335	0.00973156	0.0532465	0.00660397		0.0456263	0.0791349	0.231356	0.0331008	0.221872	0.160658	0.14911	0.0210229	0.00541741	0.00586831	0.0135814	0.0459976	0.00925926					0.0178455	0.00574812				0.0382877	0.0213505		0.022999				0.00584795				0.0125008
Pyruvate,phosphate dikinase (EC 2.7.9.1)	33	0.134383	27	0.227435	0.0361985	0.170182	0.148263	0.119829	0.0457603	0.120811	0.0726991	0.00240448	0.0558607	0.156083	0.0149822	0.052098	0.274117	0.231249	0.15999	0.057993	0.185051	0.107547	0.00418393	0.103708	0.230661	0.0170298												0.0380435	0.354799	0.378921	0.22008	0.142812	0.210464	0.16817	0.0058214	0.151375	0.355596	0.0418552
SSU ribosomal protein S9p (S16e)	33	0.141287	0	#DIV/0!	0.116014	0.0619287	0.0970397	0.0616212	0.0893387	0.105329	0.138488	0.0565081	0.0978539	0.117711	0.227089												0.147918	0.103018	0.0671886	0.0894219	0.0812054	0.0871983	0.183977	0.152835	0.0603067	0.0665888	0.0975966	0.120555	0.214839	0.267053	0.207851	0.243193	0.14854	0.20769	0.135202	0.2688	0.190174	0.352386
Threonyl-tRNA synthetase (EC 6.1.1.3)	33	0.383825	33	0.669406	0.30145	0.340344	0.312674	0.318425	0.322794	0.340059	0.38267	0.233644	0.324164	0.379518	0.33166												0.658201	0.310048	0.284766	0.269001	0.342309	0.402724	0.403603	0.226525	0.19421	0.403763	0.46138	0.640828	0.354836	0.504717	0.312663	0.493499	0.462067	0.667953	0.270509	0.411505	0.491924	0.511779
Transcription termination protein NusA	33	0.647086	45	0.571673												0.737017	0.817877	0.420855	0.88272	0.416102	0.432757	0.388642	0.598587	0.840743	0.236495	0.275404	0.606888	0.807397	0.431087	0.93426	0.625858	0.506505	0.365066	0.548449	0.431901	0.350485	0.585589	0.531809	1.18272	0.794565	1.37462	0.971756	0.614881	0.756975	0.693307	1.10853	0.454689	0.629299
Translation initiation factor 3	33	0.161969	21	0.156953	0.0792168	0.14555	0.134769	0.143781	0.114422	0.141553	0.100463	0.108383	0.0531535	0.0965776	0.0626971	0.114066	0.248319	0.163847	0.231719	0.133649	0.193247	0.134439	0.17015	0.103788	0.129046	0.0713456												0.087884	0.34361	0.311824	0.346718	0.264468	0.247772	0.202957	0.164729	0.151286	0.198486	0.151058
Uridine monophosphate kinase (EC 2.7.4.22)	33	0.202038	23	0.291429	0.100255	0.20736	0.1995	0.184889	0.157976	0.119098	0.161012	0.199384	0.190118	0.0873005	0.122512	0.1444	0.348348	0.257075	0.297954	0.19676	0.176883	0.224874	0.314483	0.333073	0.125114	0.159772	0.215237	0.375381	0.177942	0.377421	0.14514	0.157784	0.124664	0.305309	0.160742	0.133136	0.186349
uroporphyrinogen-III synthase HemD, putative	33	0.0693168	10	0.0355525	0.0103907	0.0123703	0.051197		0.0709183	0.100128	0.12639	0.0442129	0.0615712	0.101827	0.080714	0.00752106		0.0674298		0.123591	0.0925314	0.136885	0.0637127	0.0982842	0.107462	0.108803			0.0593626			0.0041377	0.0860918		0.0669733		0.00884877	0.00545643	0.0429485			0.014162	0.190071	0.123673	0.0235731	0.0336757	0.0786061	0.0839369
Valyl-tRNA synthetase (EC 6.1.1.9)	33	0.0856767	22	0.140975	0.0055371	0.120809	0.0296424	0.0924773	0.050378	0.138142	0.0952044	0.0540524	0.114566	0.21153	0.0119423	0.00724638	0.132063	0.102817	0.115924	0.138741	0.171563	0.131993	0.059338	0.109289	0.213035	0.0135876	0.0170394	0.0283823	0.0158374	0.0197337	0.0290581	0.157764	0.100937	0.0224873	0.0367875	0.243962	0.0354613
Phenylalanyl-tRNA synthetase alpha chain (EC 6.1.1.20)	32	0.143049	34	0.177223	0.190205	0.151665	0.14825	0.130094	0.141905	0.112173	0.133315	0.140295	0.173408	0.119011	0.0866579												0.0340545	0.046858	0.0672635		0.0231458	0.0664707	0.0445188	0.0339398	0.0769974	0.0798627	0.0355228												0.168756
Phosphomannomutase (EC 5.4.2.8) / Phosphoglucosamine mutase (EC 5.4.2.10)	32	0.252479	30	0.20155												0.265712	0.311442	0.318077	0.325637	0.292587	0.438116	0.371543	0.250667	0.41498	0.2834	0.319562	0.124786		0.142349	0.0100735	0.162528	0.195141	0.17219	0.130011	0.120516	0.25738	0.319412												0.377789
ABC transporter ATP-binding protein uup	32	0.110458	21	0.162994	0.0689949	0.0650166	0.183338	0.027352	0.208329	0.139777	0.141981	0.0935643	0.134235	0.152092	0.0597714												0.0792863	0.0469009	0.126583		0.202771	0.103805	0.0652523	0.0114962	0.100452	0.11976	0.053225	0.109878	0.0965534	0.140789	0.0226986	0.3144	0.144357	0.133525	0.0178955	0.117731	0.20251	0.0503363
Alpha-amylase (EC 3.2.1.1)	32	0.0718069	11	0.131184	0.0630316	0.0525777	0.0619909	0.0513493	0.0617637	0.100125	0.148882	0.0320768	0.03069	0.152055	0.0358487	0.0907279	0.0843825	0.0738799	0.066143	0.0655599	0.136074	0.195538	0.0510921	0.0763509	0.187628	0.0373939	0.0340545	0.056333	0.0316317	0.0786133	0.0347774	0.0124783	0.056431	0.0339398	0.0200914	0.0843101
ATP-dependent Clp protease ATP-binding subunit ClpX	32	0.108057	14	0.424418	0.0744476	0.179484	0.0835851	0.13012	0.0960763	0.0983854	0.0952002	0.0566217	0.173312	0.103163	0.0179243	0.053672	0.174324	0.147762	0.160074	0.136204	0.130613	0.117325	0.042446	0.16372	0.13487	0.0203926	0.0627818	0.0937588	0.181977	0.0402025	0.127186	0.128712	0.115689		0.0870918	0.177483	0.053225
Biopolymer transport exbD protein.	32	0.0459617	4	0.175556	0.0684843	0.0340522	0.0323619	0.0205404	0.0182906	0.0293504	0.0173152	0.0172122	0.0614782	0.0158781	0.0268865	0.0751611	0.0474873	0.0867873	0.04971	0.0806767	0.070777	0.0953289	0.0085242	0.0490553	0.0449662	0.152916	0.0454749	0.00925926	0.114721		0.0520109	0.00830802	0.0474775		0.0535376							0.0284948	0.00409149				0.00415835
Glutamate synthase [NADPH] small chain (EC 1.4.1.13)	32	0.0622925	28	0.0654046	0.0210387	0.0835626	0.0296687	0.0753317	0.0388929	0.0414514	0.0432716	0.0638408	0.092201	0.0846122	0.00894574	0.00752106	0.100298	0.0417362	0.0993025	0.0428592	0.0517168	0.0537735	0.0848575	0.125541	0.111363	0.0101901	0.0625265	0.112709	0.00396448	0.159845	0.0520298	0.0166486	0.0444481	0.0791015	0.0569383	0.0931732
Na(+)-translocating NADH-quinone reductase subunit C (EC 1.6.5.-)	32	0.0487976	3	0.0321643		0.0989608	0.0242552	0.0889898	0.0480721	0.0483731	0.0571544	0.0466741	0.0810812	0.0489465	0.00296375		0.13701	0.0835186	0.137918	0.103415	0.0353872	0.0635544	0.0637127	0.103743	0.0488724	0.0135467			0.0197981				0.00295875		0.0301965	0.00444978							0.0164981	0.0296874	0.0234559		0.024802		0.0121386
Nitroreductase family protein	32	0.0392402	10	0.0366116		0.0217213	0.0296421	0.0273721	0.0228895	0.0276094	0.0155904	0.0196735	0.00829463	0.0582419	0.0716973		0.031755	0.0353251	0.0440911	0.0377752	0.00542471	0.0317772	0.0340093	0.0162522	0.0567055	0.122384					0.00575705	0.0373665	0.00591751		0.0535159			0.142861					0.15675		0.041117		0.00824267		0.00588824
Quinolinate synthetase (EC 2.5.1.72)	32	0.0814356	0	#DIV/0!	0.0588616	0.0495293	0.110534	0.0273957	0.1007	0.0759283	0.0657956	0.0737828	0.0950287	0.0792872	0.0836232	0.0847808	0.08449	0.144571	0.0441498	0.141229	0.108849	0.100216	0.127425	0.185605	0.111319	0.135937		0.0844996	0.0355962	0.0698489	0.0579044	0.0373339	0.0296674	0.0509098	0.0535699	0.044347	0.053225
RND efflux system, outer membrane lipoprotein CmeC	32	0.0589742	14	0.0171529	0.0162695	0.043285	0.0377424	0.0718914	0.0458036	0.119015	0.0883281	0.0910574	0.0810812	0.137523	0.0716428	0.0236125		0.0578209	0.011049	0.103394	0.0407903	0.0782247	0.0679655	0.0546012	0.05275	0.261788	0.108001							0.0112218	0.0502286	0.00441326				0.0146681			0.0123658		0.0234559				0.0361123
Transcriptional regulator, AraC family	32	0.0165693	18	0.0140026	0.00511091	0.0154187	0.0134478	0.0102702		0.00343439	0.00347106		0.0139777	0.00659792		0.00724638		0.00322966		0.00756687				0.0109216			0.00585001	0.00943218	0.00786535	0.0100735	0.00575705	0.00417032		0.00574812	0.00336836	0.00441326			0.0322544	0.0223009	0.0110558	0.057216	0.020576	0.0741981	0.0178955	0.075595	0.0413523	0.00835213
Transcriptional regulator, AsnC family	32	0.114452	33	0.149276	0.0942922	0.163967	0.164431	0.18484	0.169356	0.122556	0.145453	0.145155	0.153868	0.126937	0.161428												0.192615	0.140833	0.146286	0.149036	0.0753119	0.112057	0.151386	0.0904917	0.144008	0.204104	0.141968	0.0219942	0.0645088	0.051884	0.0692836	0.0285505	0.0412298	0.0593748	0.041117	0.0503925	0.0537624
HIT family protein	31	0.0700144	11	0.114091												0.128034	0.0634239	0.0899574	0.082622	0.0807105	0.0816603	0.0513272	0.0933473	0.120127	0.0645126	0.0645977	0.0848688	0.0937588	0.0394971	0.0894219	0.0579232	0.0539597	0.0237564	0.113147	0.120538	0.0354839	0.0355228												0.0121386
2-keto-3-deoxy-D-arabino-heptulosonate-7-phosphate synthase I beta (EC 2.5.1.54) / Chorismate mutase I (EC 5.4.99.5)	31	0.0733022	9	0.16269	0.0894386	0.0247698	0.0161875	0.0548132	0.0526524	0.0845665	0.0830951	0.0392447	0.0531535	0.0859396	0.0866034	0.128558	0.057972	0.0385846	0.088371	0.0807147	0.117014	0.117325	0.0381057	0.071027	0.127021	0.0985432	0.0848567		0.0355924		0.0636426	0.091336	0.0890087	0.0112841	0.0234328	0.12421	0.115304
2-oxoglutarate oxidoreductase, beta subunit (EC 1.2.7.3)	31	0.126893	26	0.10565	0.100428	0.188835	0.15367	0.208792	0.128237	0.150112	0.12639	0.11068	0.165015	0.156032	0.194057												0.0627696	0.33761	0.138377	0.366452	0.0579232	0.0996114	0.100921	0.0903856	0.147269	0.119794	0.20399	0.032907		0.074159		0.0142177	0.0822769	0.0791959	0.0176345	0.0839534	0.0413198	0.100673
ATP synthase F0 sector subunit b	31	0.0331558	10	0.0645733		0.0247406	0.00268687	0.0445395	0.0320254	0.0103561		0.0418652		0.0171843	0.0209426		0.0421429	0.0128478	0.0552829	0.0454012	0.0163296		0.0550666	0.00545911	0.0292844	0.0578212	0.0170273		0.059327		0.028884	0.0373665	0.0296674	0.0678797	0.0669894				0.0106564		0.0349421	0.0501629	0.0247589		0.0234559		0.012401	0.0503363
FIG00897961: hypothetical protein	31	0.0866748	0	#DIV/0!	0.00511091	0.0836106	0.121295	0.0889933	0.102987	0.0879996	0.0882967	0.127892	0.142718	0.0555717	0.0657153	0.0080457	0.137333	0.167076	0.126915	0.133641	0.133368	0.129544	0.199662	0.229507	0.078201	0.101935			0.0434971		0.0174076	0.0539597	0.0297093	0.0281917	0.0334732	0.0310707	0.0266125			0.00758093
Flavodoxin 1	31	0.57197	2	0.0117107	0.14259	0.154674	0.843611	0.164349	2.18804	0.319344	0.117748	1.50822	0.251533	0.520927	0.765081	0.205318	0.263761	1.00535	0.259351	2.38828	0.468226	0.141779	2.59186	0.491289	0.738601	0.873639	0.0960583		0.146246			0.091336	0.20481	0.124538	0.274538								0.0659887		0.241088
Glycine cleavage system H protein	31	0.0680303	2	1.09894												0.0152921	0.158087	0.212012	0.198676	0.174026	0.111567	0.100217	0.110499	0.0274308	0.0723015	0.132552	0.00585001	0.0281665	0.0276953	0.0201471	0.034641	0.0290813	0.0178101	0.0112218	0.0234328			0.032907	0.0967632	0.0668249	0.103925	0.0643249	0.0371384	0.0346648	0.0529035	0.00847314	0.024802	0.0755045
LSU ribosomal protein L18p (L5e)	31	0.0820744	23	0.122702	0.105535	0.0557341	0.0619976	0.0684747	0.061807	0.0932318	0.109066	0.058975	0.0783491	0.0952381	0.0985458	0.0603937	0.0315508	0.0739004	0.016479	0.0680427	0.0952715	0.124665	0.0380713	0.0164675	0.105536	0.10532	0.0737038		0.106682		0.0810313	0.153627	0.192917	0.0339398	0.0535052	0.146415	0.0798329
Transcriptional regulator, AraC/XylS family	31	0.174408	18	0.0714873	0.232797	0.0866401	0.150956	0.0547896	0.158056	0.177771	0.162782	0.125323	0.148059	0.156013	0.289677												0.210177	0.0750245	0.158175		0.17377	0.261575	0.201822	0.124325	0.127307	0.248415	0.372575	0.191986	0.0645088	0.13365		0.157427	0.222766	0.207832	0.0645995	0.142813	0.231378	0.293666
NADH-ubiquinone oxidoreductase chain B (EC 1.6.5.3)	30	0.0576853	6	0.0424233	0.111671	0.0217213	0.121295	0.0068334	0.0824526	0.0586763	0.0554082	0.0761873	0.103446	0.0529198	0.113582													0.0469009	0.0632953	0.0100735	0.0290392	0.049822	0.0356268	0.0281917	0.0569113	0.0133105	0.0798944												0.00625039
NADH-ubiquinone oxidoreductase chain C (EC 1.6.5.3) / NADH-ubiquinone oxidoreductase chain D (EC 1.6.5.3)	30	0.10493	23	0.0409225												0.151372	0.116051	0.109157	0.160074	0.0832568	0.204145	0.207765	0.199418	0.256545	0.168079	0.118844	0.0620159		0.0157943		0.0116317	0.0664478	0.059412		0.0903738	0.0665546	0.0265557												0.0777507
Septum site-determining protein MinD	30	0.0716507	6	0.0935975	0.0154172	0.0217213	0.0808784	0.0376423	0.0824339	0.0742091	0.0623245	0.0196735	0.0139777	0.0925832	0.080605												0.096581	0.0185185	0.0474616	0.0596146	0.0347774	0.0290813	0.0326615	0.0169699	0.0234598	0.05321	0.0266125												0.096864
Citrate synthase (si) (EC 2.3.3.1)	30	0.0662915	8	0.0251317	0.0833024	0.0773474	0.123962	0.106144	0.112185	0.0742064	0.0709957	0.125647	0.0531836	0.105779	0.167372												0.056409		0.00396448	0.0203079	0.00589345	0.0290487	0.0118992	0.0510781		0.0355181	0.0266078	0.153142	0.021598	0.00735998	0.0235859	0.00727961	0.0288504	0.0742116	0.0649776		0.115768	0.151121
Cobalt-zinc-cadmium resistance protein CzcA; Cation efflux system protein CusA	30	0.0150202	8	0.0240448	0.0157589	0.00307759	0.00538047			0.00171653	0.00519443	0.005025	0.00565547	0.00396724		0.0220138	0.0263245	0.025707	0.044007	0.0202178	0.0163296	0.00244523	0.0382276	0.027344				0.0283394		0.0197337		0.00414748	0.00890506			0.0177237	0.017759	0.00545643					0.00836575	0.0098868					0.0180269
DJ-1/YajL/PfpI superfamily, includes chaperone protein YajL (former ThiJ), parkinsonism-associated protein DJ-1, peptidases PfpI, Hsp31	30	0.0388344	4	0.051219		0.0185649	0.0161545	0.0068299	0.0114044	0.0534969	0.0346233	0.0148134		0.0489343	0.0656392		0.0316582	0.0192569	0.0110029	0.0327335	0.0871188	0.078222	0.0255195		0.0762337	0.12569			0.0553625		0.0116317	0.0373665	0.053395	0.045224	0.0502286			0.0327471					0.00819658	0.0247305					0.0538063
FIG00403582: hypothetical protein	30	0.180954	3	0.133498	0.105708	0.188737	0.113195	0.22255	0.0892954	0.0500897	0.0450036	0.120406	0.111804	0.0277707	0.101564												0.159083	0.206641	0.126591	0.376686	0.110071	0.0871657	0.0534723	0.231831	0.147344			0.400341	0.526555		0.50651		0.156841		0.399772				0.318398
Inner membrane protein translocase component YidC, long form	30	0.0459212	6	0.0293387	0.010648	0.080425	0.0727781	0.0444975	0.061807	0.0293762	0.0432874	0.0492947	0.0643361	0.0449762	0.00892412	0.0152921	0.131773	0.109235	0.0716905	0.103449	0.0353994	0.0782209	0.0809519	0.0982842	0.0586443	0.0237777	0.00559472		0.00396825			0.00414748	0.00890506		0.0133871			0.0056164					0.00410509	0.0148437
LSU ribosomal protein L21p	30	0.0640763	37	0.0778706	0.0684843	0.0742202	0.080872	0.0581827	0.0824339	0.0794414	0.109084	0.103404	0.0755515	0.095232	0.11051												0.102164	0.0375987	0.0988953		0.0346222	0.0456843	0.065378	0.0169699	0.0535699	0.0310707		0.0818719	0.0431584	0.0445499	0.0346418	0.0356036	0.0867475	0.0445311	0.0529035	0.033561	0.0413523
Peptide chain release factor 3	30	0.0521072	1	0.230437												0.00724638	0.0263031	0.032155	0.027528	0.0378344	0.0517073	0.0806586	0.0382276	0.0710687	0.109455		0.0111773	0.0376416	0.0355606	0.0499544	0.0347774	0.0497796	0.0326615	0.0452677	0.0368145	0.0709655		0.00538068	0.0429485	0.081519	0.0579274	0.0428833	0.0494128	0.10394	0.0470556	0.0924266	0.152938
Pyruvate carboxylase (EC 6.4.1.1) / Biotin carboxyl carrier protein	30	0.0594818	13	0.148875	0.0312605	0.015477		0.0102466	0.00462353	0.065598	0.036361			0.0290921													0.0284598		0.0751251		0.0984389	0.166102	0.139593			0.168691	0.133001	0.0491248	0.010694	0.014915		0.00727961	0.11552	0.103906	0.0234825	0.0167231	0.0868072		0.065612
Ribosome recycling factor	30	0.194322	15	0.125895												0.212839	0.316604	0.430404	0.303409	0.338145	0.413745	0.373979	0.288738	0.212862	0.277537	0.36359	0.113329	0.140747	0.21351	0.128729	0.162528	0.161879	0.106861	0.090367	0.130632	0.115344	0.204051	0.181149		0.111375		0.100155	0.0866562	0.0742185	0.0177517		0.0578468	0.100673
Threonine synthase (EC 4.2.3.1)	30	0.0467406	5	0.0212034	0.0642258	0.102136	0.00540033	0.0753081	0.0183151	0.0570113	0.057123	0.0516423	0.0754886	0.0779991		0.0767598	0.0949747	0.0385456	0.115769	0.065581	0.0599276	0.0708847	0.00434028	0.0272572	0.0976928		0.0114447					0.0124783	0.0178101	0.0113279	0.0100457	0.0443788													0.0121679
TPR-repeat-containing protein	30	0.0104664	11	0.0342365			0.00270673			0.00171786	0.00347106	0.00240448	0.0083549	0.00132139	0.00301823		0.0105921	0.00640904	0.0165504	0.0176758	0.0190697	0.0122202	0.00434028		0.00392434	0.0101963	0.0225976	0.0189073	0.0316635	0.0379975	0.00589345	0.0083178	0.0029941		0.00670972	0.00441326													0.011835
Tryptophan synthase beta chain like (EC 4.2.1.20)	30	0.0674338	10	0.146842	0.0213804	0.0804936	0.0916592	0.0445194	0.0640696	0.0413985	0.0571144	0.0320768	0.0615712	0.0740015	0.0507928	0.0308588	0.216446	0.118903	0.126915	0.0907813	0.0788864	0.080656	0.09366	0.114707	0.107431	0.0577865		0.0187343	0.00790093		0.0347774	0.024911	0.0386143		0.00670972	0.102034	0.053225
Probable secreted glycosyl hydrolase	29	0.174756	0	#DIV/0!		0.154714	0.180592	0.171153	0.123589	0.236556	0.155843	0.00240448	0.0475307	0.0185209	0.0896052		0.248222	0.30205	0.264618	0.219397	0.353846	0.251783		0.0655228	0.0273717	0.129154												0.00545643
UDP-glucose dehydrogenase (EC 1.1.1.22)	29	0.0377788	7	0.0137981		0.0247201	0.00270673	0.0376187	0.00913594	0.00517937	0.0190472	0.0147566	0.00276488	0.0608391			0.0104954	0.00322966	0.0274819	0.0226838	0.0108928	0.0268905			0.0781698	0.00677025												0.0108371											0.0118058
Alpha-1,2-mannosidase	29	0.0106241	11	0.0303938	0.0103063	0.00620486	0.00268687	0.0136869		0.0051496	0.00346247			0.00132139		0.0533973		0.0128684		0.00756687	0.00545853	0.00733299	0.0171172	0.00541741	0.0117263	0.0237901		0.0187343	0.0157943		0.00575705	0.00414748	0.0177329		0.003336	0.00444741	0.00884877												0.00625039
ATP phosphoribosyltransferase (EC 2.4.2.17)	29	0.0278716	15	0.0238775	0.00519534	0.0464122	0.021568	0.0273939	0.0434977	0.0137905	0.0294117	0.0196735	0.0167752	0.0158598	0.0358487	0.00752106	0.0791456	0.038564	0.0441625	0.0630601	0.0217543	0.0513283	0.0340093	0.0327614	0.0234473	0.0475617	0.00559472	0.0374258	0.00396448	0.00949938	0.0116317			0.0169699		0.00444741
BatE	29	0.0511359	5	0.0608773	0.00511091	0.0309352	0.018868	0.054766	0.0434732	0.0639059	0.0554311	0.0319744	0.0391104	0.0661065	0.101564	0.00724638	0.0527243	0.0224773	0.0882536	0.0580141	0.0844221	0.0782242	0.0551885	0.0654361	0.097698	0.135943	0.0739712		0.0118654		0.0116505	0.0249241	0.0504716			0.0177237	0.0354613
Endonuclease IV (EC 3.1.21.2)	29	0.0431736	0	#DIV/0!		0.0309249	0.0376896	0.0308106	0.061745	0.0414501	0.0259879	0.0443777	0.0391405	0.0304226	0.0149606	0.00724638	0.132074	0.122094	0.132403	0.14125	0.00270629	0.0342192	0.0339749		0.0195464	0.0917444												0.0327471		0.00758093			0.00828797	0.00990031			0.00828427		0.084001
Glucosamine--fructose-6-phosphate aminotransferase [isomerizing] (EC 2.6.1.16)	29	0.0338936	0	#DIV/0!	0.00519534	0.0216527		0.0171001	0.0113799	0.0103561	0.00867263		0.0112782	0.0476221	0.0448108	0.00752106	0.0685534	0.032077	0.0606542	0.0352712	0.0163296	0.0122234		0.00550418	0.0703757	0.0612126						0.0124555	0.00891161			0.0576892	0.0886342	0.00538068				0.014162	0.0247589	0.0148981			0.0992082	0.109025
Glycerophosphoryl diester phosphodiesterase (EC 3.1.4.46)	29	0.0696474	3	0.21988		0.0432952	0.0755114	0.0821616	0.105342	0.0448329	0.0519671	0.0613795		0.0370448	0.116563	0.00724638	0.0738011	0.115705	0.137892	0.131196	0.0707094	0.0806619	0.106002	0.00541741	0.0625374	0.159784			0.00396825									0.054817	0.021598			0.0716045	0.0495178	0.0297758	0.0233387		0.0786477	0.117457
Outer membrane assembly protein	29	0.0951464	7	0.0163349	0.0055371	0.0680839	0.0431165	0.112947	0.0297383	0.155262	0.136796	0.120724	0.139729	0.145412	0.110472	0.0080457	0.116159	0.0674411	0.143406	0.0555313	0.176874	0.202885	0.178674	0.223867	0.173908	0.203891	0.00558254	0.056333	0.00790093	0.0305423				0.0225497	0.0133871	0.00444978
Prolyl oligopeptidase family protein	29	0.064018	5	0.0105234		0.0247989	0.0242747	0.0205404	0.0251826	0.0431151	0.0450422	0.024761	0.0336134	0.0673824																			0.0178455			0.0310342			0.0109039	0.0516631		0.0572717	0.0701716	0.10396	0.0352956	0.0840619	0.111558		0.00588824
putative periplasmic protein kinase ArgK and related GTPases of G3E family	29	0.0270537	16	0.0473175	0.0103063	0.00307759	0.0215879	0.0171237	0.0137349	0.048346	0.0103889	0.0442129	0.0223653	0.0211424													0.0111773	0.00943218	0.0118616	0.049541		0.0789033	0.00595286	0.0339398	0.0133871	0.0443764	0.0354092	0.0108371	0.0109039	0.0293881	0.0576408		0.0702494	0.00992075	0.035269	0.0251962	0.0288864
Transposase	29	0.0475469	11	0.0470647	0.0055371	0.0278473	0.00270673	0.023979	0.00686744	0.088028	0.0588707	0.0761929	0.0474653	0.113719	0.0926018		0.0474873	0.016057	0.0716905	0.0252215	0.0870824	0.107549	0.0509702	0.0108765	0.13486	0.176786	0.00559472											0.00545643	0.0213505	0.0443031	0.0119432	0.00705318		0.0049434	0.0058214
UspA	29	0.0296858	0	#DIV/0!		0.0123703	0.0323424	0.0308325	0.0182719	0.0465766	0.0432746	0.00742948		0.0423243	0.0418471	0.0220138	0.0264105	0.0513934	0.0221106	0.0352755	0.0761896	0.0855593	0.00855862		0.0606117	0.0510163												0.032907			0.022999	0.021386	0.0164845	0.0049434	0.0237169				0.00591751
FIG00414501: hypothetical protein	28	0.0432187	4	0.0144118		0.015477	0.040436	0.0102466	0.0229328	0.0690595	0.0450179	0.0196223	0.00842034	0.0436457	0.0477746		0.0264213	0.125303	0.0164917	0.0908573	0.0952472	0.0782172	0.0338874		0.0449481	0.163169	0.00585001								0.0301372	0.00444978
Fructose-bisphosphate aldolase class I (EC 4.1.2.13)	28	0.282415	0	#DIV/0!		0.0897966	0.21026	0.109534	0.329489	0.258823	0.187017	0.255665	0.114725	0.301528	0.38539		0.137311	0.330984	0.226276	0.466486	0.511732	0.408198	0.514095	0.223999	0.744685	1.25067	0.0114325				0.0289028	0.0955063	0.0474841	0.0568263	0.304745	0.146378	0.159675
Methyltransferase (EC 2.1.1.-)	28	0.0378148	21	0.0429571	0.0158434	0.0649771	0.0512171	0.0547677	0.0664492	0.0534725	0.0727291	0.0490786	0.0671036	0.0714286	0.0298883						0.00270629						0.022622		0.0197588				0.0296674	0.00557973	0.0267958	0.0577281		0.0325113	0.0428732	0.0296349	0.0462846	0.0143884	0.0246947	0.029667	0.00596516	0.0337778	0.0372031
Peptide deformylase (EC 3.5.1.88)	28	0.0522846	18	0.0655916	0.0107324	0.0340025	0.0269683	0.0410572	0.0412047	0.0552664	0.072722	0.0467822	0.022398	0.0700889	0.0656989												0.0223545		0.0277271	0.0290723		0.041527	0.0771933		0.0267905	0.0709997		0.0110728	0.118571	0.0296349	0.13768		0.0577922	0.0989626	0.0529035	0.0168378	0.0992082	0.05872
Predicted L-lactate dehydrogenase, Iron-sulfur cluster-binding subunit YkgF	28	0.0539193	4	0.735197	0.0103907	0.0464517	0.0781454	0.0684983	0.0732734	0.060367	0.0328742	0.0393471	0.0111852	0.0502527	0.0956581	0.0150421	0.0792423	0.102776	0.115983	0.0882773	0.0952038	0.0464367	0.0680186	0.0218432	0.0742637	0.112223	0.0170273		0.0197981	0.0305423		0.0165932	0.0266798			0.013347
UDP-3-O-[3-hydroxymyristoyl] glucosamine N-acyltransferase (EC 2.3.1.191)	28	0.0244444	1	0.0100523	0.0103063	0.0402074	0.0323619	0.0273721	0.0732734	0.0327861	0.0502123	0.0197304	0.00838762	0.0396876	0.00603646												0.0111773		0.0118616	0.0100735	0.0347774	0.024911	0.0266733	0.00564207	0.00668271	0.0266209													0.0118058
3-isopropylmalate dehydratase large subunit (EC 4.2.1.33)	27	0.0502821	7	0.0417623	0.00519534		0.0107939	0.0102702	0.0320254	0.0465726	0.0346376	0.0024613		0.0343686	0.0268865	0.00752106		0.0160683	0.0165504	0.0352924	0.0734859	0.048889			0.050793	0.0373939																0.0643249	0.0865512	0.0990169			0.0950823	0.0755045
2-dehydro-3-deoxygluconate kinase (EC 2.7.1.45)	27	0.0711444	0	#DIV/0!	0.0158434	0.0216527	0.0350289	0.0239571	0.0411614	0.0742362	0.0744382	0.0637728	0.0587134	0.0859153	0.0627352														0.0157625		0.0229905	0.0955194	0.0741992	0.0677113	0.0837071	0.146376	0.0887478			0.0293622		0.028324	0.103218	0.123693	0.0703943	0.193212	0.136337	0.0838882
4-hydroxy-tetrahydrodipicolinate reductase (EC 1.17.1.8)	27	0.054341	11	0.113007	0.0055371	0.0618893	0.0404229	0.0650379	0.0503219	0.025836	0.0276798	0.0664045	0.0447331	0.0238004													0.119714		0.0434971	0.0398808	0.00589345	0.0249436	0.0979557	0.0792075	0.0836801	0.0443811													0.0836682
FIG00404238: hypothetical protein	27	0.101775	0	#DIV/0!		0.102038	0.0755114	0.0650143	0.119102	0.0448587	0.0623174	0.0564001	0.0252257	0.121675	0.155304		0.1106	0.115744	0.181866	0.174047	0.0707432	0.0879927	0.135793	0.0492289	0.199354	0.197137												0.137009					0.103141		0.164559				0.047918
FIG00405120: hypothetical protein	27	0.0936713	5	0.0151908	0.0316867	0.0989899	0.126688	0.116389	0.13275	0.0777195	0.093484	0.064	0.0167425	0.0277495	0.212057	0.0456263	0.168776	0.179906	0.187543	0.16645	0.12527	0.163765	0.106159	0.0327163	0.0429677	0.271874					0.0116505	0.00414748	0.0029522		0.00334135														0.0177233
FIG00937641: hypothetical protein	27	0.0407677	5	0.0491413	0.0367132	0.0556947	0.021568	0.0582063	0.0206023	0.0155341	0.0242488	0.0295131	0.0867014	0.0238034	0.0179243	0.0225385	0.0474873	0.106055	0.0385896	0.0907645	0.0272345	0.0684422	0.0254851	0.0328031	0.0234525	0.129161	0.00558254		0.00396448						0.0468872	0.00886304		0.032907
FIG00938717: hypothetical protein	27	0.0253583	1	0.0139587		0.0556655	0.00268687	0.0444958	0.0136916	0.018993	0.0173152	0.0319176	0.0475307	0.0145476	0.0298122		0.0158291	0.00640904	0.0276121	0.0251835	0.0218003	0.0268905	0.0168045	0.00550418	0.0195334	0.0373654	0.00558254								0.00336836							0.0497657	0.0247589	0.0296874			0.024802	0.0671209
Glycosyl transferase	27	0.0164556	0	#DIV/0!	0.0527254					0.010329		0.00486578	0.00835748	0.00661309	0.00298018	0.0222885		0.0385548		0.0176378	0.00271843	0.00732977	0.00418393		0.00586313	0.0203579	0.0223667					0.0041377	0.00890506	0.00557973	0.00336836	0.0177237	0.00884877	0.054817					0.0246675		0.0058214	0.02519	0.0496365	0.00843241
Glycosyltransferase	27	0.0179974	8	0.159058		0.00615517	0.0674111	0.00685525	0.0252632	0.0362734	0.0657727	0.0296723	0.0363756	0.0171691		0.0080457				0.010054		0.00488723		0.00550418	0.00586313		0.0284476	0.0282094	0.00396825	0.0102344	0.0116505		0.00890506	0.0169076	0.010008	0.00441326	0.0177637		0.010694					0.00492296
Choloylglycine hydrolase (EC 3.5.1.24)	27	0.0271065	1	0.0256093		0.00308785			0.0251826	0.0068959							0.0473799	0.0128386	0.0440911	0.0983145	0.0217422	0.0171118	0.0254851	0.0109216	0.0215267	0.0577803					0.00573822	0.00414748				0.00889482			0.0536049	0.029609	0.022999	0.0284948	0.0164845	0.0395742	0.0234825	0.0168315	0.0331187	0.0502876	0.00625039
LemA family protein	27	0.0567045	13	0.0359908												0.0528726	0.116019	0.0192291	0.0386023	0.0302843	0.087039	0.0977742	0.0511265	0.10366	0.0860342	0.0883754	0.0454871		0.0157981			0.00414748	0.0207689		0.0167501			0.0437441	0.107247	0.0225218	0.0456976	0.0431097	0.0577144	0.0643522	0.0470821	0.0503862	0.0661726	0.109025
L-threonine 3-dehydrogenase (EC 1.1.1.103)	27	0.0572424	11	0.0526701		0.0247989		0.0205404	0.0320441	0.0949484	0.0744539	0.0367834	0.0419381	0.0780203	0.0477746		0.0423471	0.0481843	0.0331008	0.0706944	0.108883	0.109991	0.00418393		0.0899039	0.0883754			0.0158337				0.0297158		0.0234598					0.00758093		0.0356036	0.107415	0.103892			0.0744061	0.100673
Membrane-associated zinc metalloprotease	27	0.032495	5	0.18703		0.0216819	0.0296552	0.0239589	0.0389175	0.0293517	0.0415554	0.00994759	0.0419381	0.0356839	0.0239063		0.0370027	0.0900077	0.0440657	0.068085	0.0381395	0.056222	0.012777	0.0218398	0.048849	0.0203926	0.0340545		0.0553588	0.0102344			0.00591096		0.0200914	0.00882651	0.00891027
Methionine aminopeptidase (EC 3.4.11.18)	27	0.0221283	21	0.0474399	0.0055371	0.0216819	0.0053936	0.0171255	0.00916053	0.0137905	0.0225168			0.0317683		0.00752106					0.0245742	0.0195538			0.0156272	0.0475679	0.0513371		0.0237308		0.0232633	0.024911	0.0208042		0.00668271	0.0355181	0.00884877	0.00538068		0.00733407			0.0165487	0.0395538			0.0330447	0.0586885
NADH dehydrogenase (EC 1.6.99.3)	27	0.0300927	27	0.108657	0.00519534	0.0309644	0.00268687		0.0114418		0.00346392		0.00279501	0.0740531		0.0456263	0.0685534	0.032116	0.0827648	0.0529301	0.00271843	0.012224	0.0554668		0.0234525	0.0203926	0.0170273	0.0941476		0.0994954		0.0041377	0.00591096	0.00557973	0.0200914								0.00410509				0.0123686
Rhamnogalacturonides degradation protein RhiN	27	0.0233056	10	0.0207844			0.0080872				0.00172337	0.00240448				0.0375806			0.00556019	0.00506287	0.00270629	0.00244577	0.00840227	0.0108765			0.062794		0.0118298				0.0029522	0.0224436	0.00667735	0.0799699			0.0751653	0.044524	0.0812267	0.0502185	0.0206538	0.00992075	0.0294476	0.0167168	0.0165918	0.00843241
Small-conductance mechanosensitive channel	27	0.0170781	5	0.0485274	0.0107324	0.0185649	0.0080872	0.0171001		0.0276352	0.024233	0.0295131	0.0390777	0.0277555	0.0119259			0.0096387	0.0165504	0.0151337	0.043552	0.0342197	0.00418393	0.0108765	0.0312596	0.0135814						0.00414748	0.0029941					0.0220699				0.00705318		0.00492296			0.0124335		0.00625039
SSU ribosomal protein S15p (S13e)	27	0.0249056	18	0.0728089		0.00623403	0.0215747		0.00457436	0.00171786	0.0190615	0.00978837	0.00282773	0.0171903	0.00298018													0.0185185	0.0435289		0.0347963	0.0248882	0.077264	0.0394759	0.00667735	0.0399314	0.0266078		0.0213129	0.0594908		0.0142177	0.028864	0.0693295	0.0233653	0.00847314	0.041329	0.00843241
Thiol peroxidase, Bcp-type (EC 1.11.1.15)	27	0.0590075	6	0.0647389	0.0260652	0.0402468	0.0539168	0.0684983	0.0709862	0.0500897	0.0502194	0.0762385	0.0503585	0.0330472	0.0328304	0.0373059	0.0686609	0.064271	0.110423	0.0883196	0.0871162	0.0782199	0.131731	0.0983293	0.046892	0.0509815	0.056409					0.0249436	0.0207689	0.0395196	0.0368145
TsaD/Kae1/Qri7 protein, required for threonylcarbamoyladenosine t(6)A37 formation in tRNA	27	0.039692	6	0.0478972	0.0316867	0.0587431	0.0296619	0.0582281	0.0320687	0.0414514	0.0190386	0.0417572	0.047498	0.0238126	0.0239063												0.0617485		0.0711924			0.0290813	0.0267636	0.0168015	0.0636103	0.0266209	0.0177637	0.0765754	0.0863543		0.0692836		0.0247589	0.0197871	0.0235997		0.024802	0.0250879
2-Keto-3-deoxy-D-manno-octulosonate-8-phosphate synthase (EC 2.5.1.55)	26	0.0360071	6	0.0242676												0.0456263	0.0368952	0.0288863		0.0353261	0.035356	0.036665	0.0382276	0.0545145	0.0371228	0.0509753	0.0396492		0.0316673		0.0462727	0.0456419	0.0267152	0.0395819	0.0200914	0.0488285	0.053225												0.0180561
Beta-glucosidase (EC 3.2.1.21)	26	0.0173462	17	0.0207475	0.00511091					0.00174365	0.00693353			0.00396724	0.00296375		0.00524769	0.0031999			0.00544639	0.0122245		0.0274758		0.0102025			0.00396825									0.0165293			0.0235859	0.0145592	0.00410509	0.0049434			0.0124426		0.0416676
Cysteine desulfurase (EC 2.8.1.7), SufS subfamily	26	0.0329764	13	0.051515	0.0269175	0.0247698	0.0215616		0.0548776	0.0276338		0.0443777	0.0139802	0.0185117	0.0268484												0.028472	0.0376416	0.0197981		0.00573822	0.024911		0.0282978	0.0268012	0.00444741													0.0305569
FIG00937290: hypothetical protein	26	0.0179693	9	0.0151761			0.00270673	0.00341495	0.00228718	0.00171786				0.00133051		0.00752106		0.00322966	0.00550146	0.00252086	0.00270629																0.00884877			0.0223009	0.0110558	0.0358301	0.00410509		0.0058214	0.0420278		0.07541
Argininosuccinate lyase (EC 4.3.2.1)	26	0.0215272	6	0.0203735		0.0216425	0.0242552	0.0239554	0.0160221	0.0258644	0.0190457	0.017161	0.0307555	0.0132231															0.0632953	0.00949938	0.0114953	0.033206	0.0356202	0.00564207	0.0401829	0.00886067			0.0109039	0.022275	0.0110558	0.0356036	0.0329555	0.024744	0.00584795		0.00824267	0.00835213
Calcium-transporting ATPase	26	0.0251804	14	0.0652022	0.0258078	0.0308666	0.00268687	0.0137088		0.00861243	0.00693353	0.0173259		0.0251036			0.00523697	0.00641828					0.00418393															0.0271307	0.05389		0.0465849		0.0164709	0.0198211	0.0352956		0.0330356	0.0167358	0.029529
Carbamoyl-phosphate synthase small chain (EC 6.3.5.5)	26	0.0360011	12	0.0975486	0.0157589	0.0340522	0.00268687	0.0239554	0.00686153	0.0483202	0.0276884	0.00978276		0.0555171	0.0628277	0.0456263	0.0369059	0.0449823	0.0331008	0.0530018	0.0625784	0.0391075	0.0298254		0.0781543	0.115573			0.0118654			0.00417032	0.00591096		0.0301372	0.00441326	0.053225
FIG00403134: hypothetical protein	26	0.0100315	9	0.0154208	0.00519534		0.0026936	0.00685525	0.00913594	0.00171653	0.00172337	0.0024613		0.0343929	0.0120349	0.00752106		0.0031999	0.011049	0.0176589	0.00271843	0.004884	0.00421834		0.0429989	0.0136509		0.00947508	0.00396825							0.00882651	0.0176975							0.00992075	0.00584795		0.00415835	0.016816
FIG00897033: hypothetical protein	26	0.0884711	19	0.0604624	0.0844121	0.123818	0.0916592	0.112996	0.0641187	0.0672887	0.0813946	0.0760849	0.0811441	0.0859426	0.0388669	0.121587	0.163743	0.118933	0.160003	0.0832356	0.0897791	0.11244	0.106037	0.13655	0.123123	0.0442051			0.0118298			0.0207635	0.0534081		0.0468872
FIG00935709: hypothetical protein	26	0.0198705	1	0.0132908	0.00519534		0.0296353	0.0102702	0.0114723	0.0259173	0.0277041	0.00486578	0.00279501	0.0383176		0.00752106		0.0353344	0.0165504	0.012634	0.0381056	0.0391107	0.00840227	0.00545911	0.0468868	0.00677645	0.00559472		0.0355962	0.0298073	0.0116317	0.0290585	0.0207689	0.0112218
FIG00936986: hypothetical protein	26	0.0216654	1	0.0137798	0.0529827	0.0123309	0.0107609	0.0102702		0.0396549	0.0433031	0.0467822	0.0475307	0.0648458	0.0178699			0.025746	0.00548878	0.0150957	0.0190359	0.0171118			0.00784868	0.0340026			0.00789715			0.00417032	0.00594631			0.00441326				0.014694	0.0116428	0.0214416					0.0165178		0.00591751
FIG00938541: hypothetical protein	26	0.0275175	0	#DIV/0!	0.0157589	0.0247698	0.021568	0.0171255	0.0274511	0.0276067	0.0658357	0.00732146	0.0419381	0.031747		0.00724638	0.0422397	0.0289459	0.0275994	0.0453844	0.0272129	0.0855539	0.0127081	0.0600186	0.035184
GTP pyrophosphokinase (EC 2.7.6.5), (p)ppGpp synthetase I	26	0.0225444	24	0.341941	0.0055371	0.015477	0.0108071	0.0273703		0.0138163	0.0138528	0.0245961	0.00276488	0.0436488		0.0080457	0.0264213	0.016098	0.0441038	0.00250401	0.0217882	0.0195575	0.042446	0.00541741	0.0645074	0.0101963												0.0166892		0.00735998	0.0692836			0.00492296	0.0234559		0.0454873
Osmosensitive K+ channel histidine kinase KdpD (EC 2.7.3.-)	26	0.0149797	9	0.023331	0.0055371		0.021568	0.00341495	0.0251826	0.0103819	0.0242345	0.0024613		0.0171903		0.00724638		0.00968898			0.0054802	0.00733299	0.00418393			0.00338513	0.0228773		0.023727	0.0204687		0.0165932	0.0148579	0.0112841		0.0132739													0.0121679
SusD, outer membrane protein	26	0.0588503	14	0.02867			0.0162074		0.016028	0.196873	0.247539	0.0271086	0.0336134	0.227475	0.510822	0.00724638								0.0109216	0.00195699	0.00677645		0.0279507	0.00396448	0.0597754	0.0116317		0.00295875	0.0169262	0.0234598	0.00889719	0.00884877		0.010694								0.00824267		0.0184183
Transcription antitermination protein NusG	26	0.0877848	8	0.112354		0.129925	0.0943464	0.133513	0.0938324	0.0621636	0.107335	0.086078	0.0894361	0.0846517	0.0747484												0.00559472		0.0395327		0.00589345	0.0456419	0.1128	0.0111595	0.0702984	0.164212	0.150878			0.0445499			0.0412298	0.197891	0.0822074	0.0419194	0.153012	0.159553
UDP-N-acetylmuramoylalanyl-D-glutamyl-2,6-diaminopimelate--D-alanyl-D-alanine ligase (EC 6.3.2.10) / Alanine racemase (EC 5.1.1.1)	26	0.0728809	19	0.0574818	0.0205281	0.0927165	0.0269552	0.0171237		0.0587008	0.0796626	0.00486578	0.0307228	0.257956	0.0417926	0.0292602	0.15799	0.032116	0.0276121		0.0925652	0.11244	0.00840227	0.0600186	0.383144	0.0475617	0.0398923		0.0593626			0.049822	0.0415312		0.0200914	0.10207
Carboxy-terminal processing protease	25	0.024487	16	0.0202164													0.0317764	0.0160775	0.0276835	0.0277466	0.0381178	0.0342192			0.0117132	0.0102248	0.0907432		0.0395251			0.0290813	0.0207689		0.0167501	0.0133128	0.00891027		0.0215604		0.0119432							0.00843241	0.0180854
Endothelin-converting enzyme 1 precursor (EC 3.4.24.71)	25	0.188583	3	0.0678274	0.0696784	0.488932	0.412467	0.493022	0.359462	0.34682	0.436278	0.290322	0.371881	0.281574	0.468937												0.0396371		0.00789715			0.00828519	0.0207558		0.0837665								0.194163	0.0148437	0.0353597		0.0247788
FIG00937687: hypothetical protein	25	0.0546477	4	0.055012	0.0316867	0.0557633	0.0323488	0.054766	0.0343372	0.0224287	0.0484818	0.073726	0.0279579	0.0409938	0.0687336	0.0456263	0.08449	0.07068	0.126915	0.0731267	0.0353777	0.0684427	0.0891634	0.0546012	0.0605883	0.105348			0.00793651					0.00574812	0.046925
GTP-binding protein Obg	25	0.0419503	0	#DIV/0!	0.0689105	0.0525571		0.0821599	0.0457603	0.0311225	0.0173238	0.0344869	0.0279277	0.0224638													0.0563847		0.00396825		0.0347774	0.0415042	0.0385371	0.022612		0.0621001		0.104337	0.0324643		0.0812267	0.0428833	0.0371384	0.0346308	0.0234825	0.0251962	0.024802
Haloacid dehalogenase-like hydrolase	25	0.04525	3	0.00693843		0.0525674	0.0431296	0.0753772	0.0366116	0.0431435	0.0259493	0.0343789	0.041908	0.0357203	0.00296375		0.089641	0.0770018	0.127091	0.0706482	0.0571051	0.0611022	0.0467518	0.0491004	0.068437	0.0271629			0.0118972								0.00885347
Lactaldehyde reductase (EC 1.1.1.77)	25	0.0446143	8	0.0379376		0.0185649	0.0215549	0.0205404	0.0160466	0.0535254	0.0501894	0.0147566		0.0211667	0.0298667												0.0569318		0.110789		0.0752931	0.024911	0.130666		0.0970888	0.0621366	0.0355228		0.010694	0.0445499	0.0692836	0.0358301	0.0371384	0.0346104	0.035269			0.00843241
Lipopolysaccharide ABC transporter, ATP-binding protein LptB	25	0.0253792	0	#DIV/0!	0.0685687	0.00927218	0.0053936	0.0068535	0.0206023	0.0258902	0.0207777	0.00989078	0.0139475	0.0330745	0.0209426	0.0987736	0.0105921	0.0128571	0.00550146	0.0227006	0.0408241	0.029332	0.0127425		0.0488802	0.0238125	0.0511061		0.0118298					0.0169699		0.0133446
Preprotein translocase secY subunit (TC 3.A.5.1.1)	25	0.0522177	19	0.0533888	0.0317711	0.0927953	0.0512434	0.065058	0.0320687	0.025916	0.0259579	0.0420756	0.0502629	0.0383419	0.0149606														0.0711924			0.0165932	0.0355783		0.0736884	0.0266209		0.0437441	0.129018	0.0893467		0.0287212	0.0455041	0.0444972	0.0763329	0.0839472	0.0702062
Ribose 5-phosphate isomerase B (EC 5.3.1.6)	25	0.048277	0	#DIV/0!	0.0738485	0.0154873	0.0701111		0.0939003	0.0931531	0.0779078	0.0492435	0.019603	0.0568476	0.0626971													0.0279936	0.0118934		0.0579232	0.0497992	0.0118573		0.0200914	0.022137		0.120631	0.0320069	0.0220799		0.0714337	0.0823955	0.0197667	0.0234825		0.0206345
Ribosomal silencing factor RsfA (former Iojap)	25	0.0369742	8	0.0193508	0.036882	0.0278473	0.0215549	0.0410791	0.0229141	0.056934	0.0363767	0.0295131	0.0251629	0.038351	0.00896217	0.0531473	0.0474873	0.0256864	0.0662144	0.0706059	0.0244606	0.0537762	0.0509702	0.0491421	0.0371279	0.0407852												0.0438199				0.00727961	0.00827436
RND efflux system, membrane fusion protein CmeA	25	0.0200895	5	0.0192418		0.00307759		0.00341495	0.00231176								0.0688651	0.0449751	0.0606288	0.055489	0.0136017	0.0146622	0.0341656		0.0078071	0.00338513	0.0170273											0.0109971					0.00819658	0.0148437			0.0165178		0.00588824
TsaE protein, required for threonylcarbamoyladenosine t(6)A37 formation in tRNA	25	0.018366	2	0.239791	0.0107324	0.00308785		0.0171001	0.00684876	0.0069746	0.0311752	0.00732707	0.0112154	0.0303983	0.0179243	0.0155668		0.0096387		0.0176378	0.0109604	0.0440017	0.00421834	0.00550418	0.0449377	0.0203926	0.0282167					0.00834063	0.023763		0.00334135	0.0266209	0.053225
4-hydroxy-tetrahydrodipicolinate synthase (EC 4.3.3.7)	24	0.0228889	0	#DIV/0!	0.0361141		0.00270673	0.0102938		0.00517804	0.0138513	0.0121929	0.00838762	0.0132292	0.00598198												0.0391265		0.00396448	0.0305423		0.00417032	0.0148226	0.0280857	0.0167231	0.00889482	0.0620738
Alkaline phosphatase (EC 3.1.3.1)	24	0.0820825	5	0.0404741	0.137479	0.238305	0.183326	0.174593	0.128157	0.101869	0.122934	0.0936211	0.0587134	0.0634607	0.146304												0.00585001						0.0326261	0.00564207	0.0133817	0.0177579									0.0116694				0.0843925
Aspartokinase (EC 2.7.2.4)	24	0.140182	13	0.359848	0.126747	0.130023	0.137423	0.0889933	0.141985	0.150194	0.178318	0.154512	0.170638	0.148118	0.0627732												0.124786	0.234591	0.130523	0.189078	0.231947	0.157761	0.142397	0.181108	0.177487	0.173033	0.11536
Iron-sulfur cluster assembly protein SufB	24	0.0809763	13	0.113587												0.319634	0.00524769	0.00960893	0.0110616	0.0403384	0.0599033	0.06599			0.0722885	0.00677645	0.278007		0.0118692		0.0867884	0.0706605	0.0622935		0.0234274	0.0975864	0.0177022												0.265228
1-hydroxy-2-methyl-2-(E)-butenyl 4-diphosphate synthase (EC 1.17.7.1)	24	0.0188459	29	0.023073	0.0103907	0.00308785	0.0215616		0.00917921	0.0207122	0.00864975		0.0111525	0.0224669													0.0111894	0.00947508	0.0158299		0.0173887	0.016603	0.0178101		0.0134141	0.0354474		0.0109129	0.010694	0.0447968		0.0214416	0.0246811	0.0247101		0.0335547	0.0371523
4-deoxy-L-threo-5-hexosulose-uronate ketol-isomerase (EC 5.3.1.17)	24	0.0373117	7	0.0386442	0.0103907		0.0161744	0.0410826	0.0594647	0.0569584	0.0744468	0.0295243		0.0449307	0.0566987		0.0738011	0.0289161	0.0385182	0.010168	0.0598938	0.0464432	0.0130208	0.00545911	0.0410419	0.0373654						0.0207733	0.0118638					0.00545643					0.0537143	0.0593748
Acyl carrier protein	24	0.210245	33	0.298014	0.566359	0.411564	0.253384	0.267091	0.22445	0.138115	0.110806	0.255716	0.179001	0.0859305	0.152395					0.0100877							0.295581	0.300357	0.193815	0.288734	0.220315	0.191003	0.118725	0.282722	0.167441	0.0931732	0.159737
Branched-chain amino acid aminotransferase (EC 2.6.1.42)	24	0.049363	9	0.0633535													0.0318625	0.0385435		0.050481	0.0489429	0.0977709	0.00421834	0.0163807	0.10556	0.0170137	0.00585001		0.00393267		0.023301	0.0373665	0.0860565		0.00334135	0.124244	0.0443669	0.00538068	0.0642237	0.052105			0.0371247	0.123618	0.00584795		0.15718
Dihydroorotate dehydrogenase, catalytic subunit (EC 1.3.3.1)	24	0.0500105	1	0.0268211	0.0696784	0.0371401	0.0728047	0.00341495	0.0389548	0.0414501	0.0415626	0.0614875	0.0335178	0.0423031		0.100622	0.0633057	0.0867688	0.00550146	0.0656147	0.0653523	0.0586634	0.106159	0.0654778	0.0449299	0.0203926	0.0172825		0.0277309						0.0301372
DNA polymerase III beta subunit (EC 2.7.7.7)	24	0.107312	7	0.253085	0.132626	0.0990396	0.0943528	0.0958739	0.098394	0.0379397	0.0571316	0.105808	0.170547	0.117678															0.00396825			0.0041377	0.00594631		0.0134464			0.170152	0.0213505	0.200254	0.0818137	0.235802	0.066016	0.0890622	0.123729	0.31072	0.239695
FIG00403648: hypothetical protein	24	0.0988355	0	#DIV/0!		0.0587328	0.0242616	0.0410572	0.0412047	0.0207108	0.0207777	0.113079	0.0503257	0.0145536	0.0418471		0.211112	0.131712	0.226217	0.141267	0.0544379	0.0488782	0.169871		0.035184	0.166561												0.115259					0.0247589		0.146898				0.343037
FIG00412494: hypothetical protein	24	0.112676	0	#DIV/0!	0.0733379	0.157772	0.0296353	0.112996	0.0206023	0.0896863	0.0502138	0.0394151	0.069989	0.0885672	0.0746178	0.156769	0.211123	0.192824	0.24265	0.128582	0.160559	0.144218	0.127391	0.0273023	0.175865	0.258311	0.056944						0.0148579
Membrane fusion component of tripartite multidrug resistance system	24	0.0436338	23	0.0609923	0.0261496	0.129944		0.126685	0.00231176	0.0379899	0.00173196	0.11309	0.0586178	0.0105803													0.0737038	0.00943218		0.0596146		0.0166258	0.00295875	0.0395819	0.0167554	0.00886067													0.0298619
N-acetyl-gamma-glutamyl-phosphate reductase (EC 1.2.1.38)	24	0.0202713	9	0.024537	0.0103063		0.0026936		0.03205	0.00863955	0.00692493	0.0148134	0.0140732	0.0172025																								0.0108371		0.00758093		0.057216	0.0247725	0.00990031	0.0234825	0.0168378	0.0331096		0.0118058
O-acetylhomoserine sulfhydrylase (EC 2.5.1.49) / O-succinylhomoserine sulfhydrylase (EC 2.5.1.48)	24	0.0972725	17	0.141548	0.17973	0.0464619	0.0458232	0.0787703	0.0709862	0.117353	0.20432	0.0934619	0.0531208	0.17191	0.12845			0.0031999		0.00250401																							0.00418288	0.0643522	0.252822				0.186088
Putative ion-channel protein	24	0.0577537	2	0.0134947	0.0316867	0.117623	0.0323555	0.136931	0.0389362	0.025916	0.0138442	0.0614819	0.0727237	0.0105803		0.0456263	0.200638	0.0385456	0.220632	0.0428972	0.0408579	0.0195538	0.0807611	0.103788	0.0156324				0.00793651				0.00295875		0.0200914								0.00409149
Ribosome-binding factor A	24	0.0376472	8	0.0232296	0.0265758	0.0402176	0.0619841	0.0205186	0.0343372	0.0310682	0.0328899	0.0319688	0.0530278	0.0397027	0.0358487												0.0170273	0.0376416	0.0632953	0.0100735	0.0347774	0.0373665	0.0178101	0.0678797	0.0636427	0.0310707	0.053225	0.0381277							0.0234559
FIG00936241: hypothetical protein	23	0.0599829	3	0.0606495	0.0316867	0.126887	0.0512101	0.123242	0.0892335	0.0655424	0.0778921	0.0172179	0.0447331	0.0555293	0.155283												0.0683643		0.0395251				0.00890506					0.0331427					0.0494128		0.0821809				0.114225
Indolepyruvate oxidoreductase subunit IorB (EC 1.2.7.8)	23	0.0173081	6	0.0143301		0.0587723	0.0485296	0.0479142	0.0274265	0.0120481	0.0121366	0.0368402	0.0196004	0.0185148	0.0179408													0.00947508	0.00786535			0.00417032		0.00564207	0.00334135		0.00884877												0.00591751
Myo-inositol 2-dehydrogenase (EC 1.1.1.18)	23	0.137958	0	#DIV/0!		0.0772583	0.180566	0.051351	0.137262	0.176053	0.200884			0.0528712	0.0896052		0.126439	0.256974	0.0938011	0.166416	0.293933	0.327554		0.00550418	0.0918297	0.115538
3-methyl-2-oxobutanoate hydroxymethyltransferase (EC 2.1.2.11)	23	0.0378653	0	#DIV/0!		0.0278473	0.0134808	0.0342256	0.052671	0.0621107	0.0554067	0.0147566	0.022398	0.0436396	0.0716973		0.0105921	0.0353549	0.0110616	0.058031	0.0816143	0.0782172		0.00545911	0.0625323	0.0815705	0.00585001				0.00589345		0.00295875		0.0335325
ABC transporter permease protein	23	0.0151605	4	0.0081726				0.0102466	0.00228718		0.00173196	0.00240448	0.00282773					0.00640904	0.00550146	0.00754573	0.00818649	0.00977177	0.0125862	0.0109633	0.0078071						0.0175439	0.00414748																	0.00625039
Acetoin dehydrogenase E1 component alpha-subunit (EC 1.2.4.-) / Acetoin dehydrogenase E1 component beta-subunit (EC 1.2.4.-)	23	0.043147	0	#DIV/0!												0.0528726	0.0210661	0.0257162	0.0386023	0.0858368	0.0190819	0.0171123	0.0213012		0.0899507	0.0441766	0.0396371				0.0116505	0.00828519	0.00890506			0.0177602		0.0935004	0.0320445	0.059244	0.0119432	0.114488	0.0618973		0.0883163		0.0289928
ATP synthase gamma chain (EC 3.6.3.14)	23	0.0418866	4	0.0571947		0.0556947	0.0350357	0.0308141	0.0183338	0.0189943		0.0465661	0.0336461	0.0422848	0.0955656		0.0105814	0.0674411	0.0330421	0.0302843	0.00542471		0.0424116	0.0601505	0.0429807	0.186884	0.0111773		0.0751289				0.00595286		0.00670972								0.00828797
Collagenase precursor (EC 3.4.-.-)	23	0.0317698	11	0.0430547												0.0894039	0.0264105	0.0289161	0.0220979	0.0125706	0.0135895	0.00977822	0.0255195	0.0381338	0.0547303		0.0396371		0.0513943				0.0238049		0.003336			0.00538068	0.0536049		0.0471719	0.014162	0.0206674	0.0198211	0.0352956	0.0167231	0.0785553
Dihydrolipoamide acetyltransferase component (E2) of acetoin dehydrogenase complex (EC 2.3.1.-)	23	0.0428306	0	#DIV/0!		0.0216527		0.0205404	0.025158	0.00866401	0.0173224	0.0270518		0.0568719	0.11051		0.0843933	0.0289366	0.0717031	0.063077	0.00545853	0.0244442	0.0338874		0.08599	0.15633	0.0111651								0.0134194	0.0265844		0.0108371					0.0577144		0.0233918
FIG00935740: hypothetical protein	23	0.0511775	6	0.0645497	0.137564	0.0649377	0.0835589	0.0240008	0.0686744	0.0569571	0.0329057	0.051756	0.0951243	0.0330684	0.0387908												0.0454871	0.0282094	0.0514299	0.0493802	0.0523214	0.024911	0.0474775	0.0113902	0.0569383	0.0266209	0.0354566	0.0601219
FIG00936355: hypothetical protein	23	0.075114	1	0.0837174	0.0364559	0.058822	0.0673714	0.0820926	0.0572759	0.0690582	0.0485047	0.0934563	0.0726936	0.0423243	0.0776957	0.052348	0.100308	0.0834889	0.132215	0.0630981	0.106176	0.0684454	0.123085	0.120082	0.0723379	0.0883816			0.0119048
Formate--tetrahydrofolate ligase (EC 6.3.4.3)	23	0.0434754	9	0.110036	0.0158434	0.0742304	0.0323357	0.0479579	0.0182906	0.00174365	0.00173196	0.0172122	0.0502956	0.00133051																	0.00589345		0.00295875				0.00885347	0.0387591	0.18287	0.0893208	0.127812	0.0570453	0.00418288	0.0049434	0.0412076	0.151171			0.0239444
Choline-sulfatase (EC 3.1.6.6)	23	0.00760475	12	0.0282455			0.00537374	0.0034167	0.00688612	0.00692169	0.00694212	0.00240448		0.00266103	0.00892412					0.00504172	0.00816481	0.00977876	0.00434028		0.00586831	0.00341986	0.0111773					0.00417032	0.0147807		0.00334135								0.00828797	0.00990031			0.00412592
Prephenate and/or arogenate dehydrogenase (unknown specificity) (EC 1.3.1.12)(EC 1.3.1.43)	23	0.015526	4	0.0444373	0.0260652	0.00311701	0.0134811	0.00685525	0.0297383	0.0137905	0.00172337			0.00397636		0.0373059	0.00534445	0.0160293	0.011049	0.0327715	0.0217543	0.002442			0.00196217	0.00338513	0.0396249		0.0119048	0.0203079	0.028884		0.00886316		0.0167231
Protease IV (EC 3.4.21.-)	23	0.033281	4	0.0330192	0.00519534	0.0308855	0.0592973	0.00343855	0.0503406	0.0276081	0.0225097	0.0443209	0.0503559	0.0343989	0.0268701												0.0340545		0.0356						0.0201238			0.0110728	0.118571	0.0445499	0.0119432	0.0428833	0.037047		0.0294211		0.0165918	0.00838364
putative helicase	23	0.00737549	8	0.0366788						0.00174365	0.00172337	0.00240448	0.00276488				0.0105921		0.0165504		0.00545853	0.00488777	0.0127425	0.00550418	0.0117081		0.00559472		0.00393267	0.0100735	0.00589345	0.0166258		0.0114962	0.00670972	0.00444978		0.0056164	0.010694
putative outer membrane protein probably involved in nutrient binding	23	0.0333426	3	0.0145782						0.00346018	0.00346247		0.00276488	0.00132139			0.0264213	0.14461	0.0331008	0.194209	0.0108832	0.124661	0.00840227		0.0390927	0.0543729	0.0117					0.00417032				0.00441326	0.017759							0.00497735
TRX family	23	0.114386	2	0.0157821	0.078875	0.0897572	0.121308	0.164323	0.219801	0.169155	0.176611	0.103085	0.00562275	0.126915	0.251104												0.0337992				0.0464279	0.0622775	0.0267217					0.0932647					0.119703		0.0946331		0.0536884		0.234701
2-amino-3-ketobutyrate coenzyme A ligase (EC 2.3.1.29)	22	0.189249	33	0.264879	0.137737	0.0679861	0.072765	0.0855748	0.057208	0.132885	0.122887	0.0786542	0.100651	0.13228	0.12845																																		0.223257
3-isopropylmalate dehydrogenase (EC 1.1.1.85)	22	0.0495581	11	0.117774												0.0912525	0.0368952	0.0385456	0.0551988	0.0554721	0.0544136	0.0611092	0.0383496	0.0272572	0.0527552	0.0169728																							0.0722246
Dihydropteroate synthase (EC 2.5.1.15)	22	0.0422591	22	0.106544	0.0316867	0.0526068	0.021568	0.0513746	0.0137349	0.0120997	0.0103889	0.0368914	0.0251629	0.00793448	0.0119423																																		0.0361123
FIG00898612: hypothetical protein	22	0.0819323	15	0.0659106	0.0214649	0.0711528	0.10242	0.0582063	0.107635	0.0812366	0.100405	0.0368914	0.067101	0.0396724	0.0657534																																		0.102811
LSU ribosomal protein L2p (L8e)	22	0.516503	11	0.824845																																		0.444169	0.871574	0.630319	0.680005	0.493157	0.342533	0.395857	0.5167	0.604602	0.417574	0.410914	0.457292
Replicative DNA helicase (EC 3.6.1.-)	22	0.0162183	23	0.0269832	0.00511091	0.0247201	0.0215616	0.0102702	0.00231176	0.0120726	0.0277026	0.0025125	0.00838762	0.0132322																														0.00986635		0.00847314	0.0083167		0.00588824
SSU ribosomal protein S8p (S15Ae)	22	0.119399	11	0.566467																							0.0739469	0.10345	0.059327	0.118655	0.0869436	0.11209	0.130617	0.04533	0.0301372	0.199657	0.221749												0.0784457
1-deoxy-D-xylulose 5-phosphate reductoisomerase (EC 1.1.1.267)	22	0.0142015	12	0.0230182		0.0124389	0.0188613	0.00343855	0.0183151	0.00515225	0.00693353		0.00838762	0.00661914														0.0187343	0.0395327	0.0102344	0.0173887	0.0124327	0.0118992		0.00670972	0.0177579
Adenosylhomocysteinase (EC 3.3.1.1)	22	0.148444	0	#DIV/0!	0.0473612	0.126818	0.10512	0.119802	0.0617018	0.106969	0.178327	0.11571	0.145254	0.2116	0.0984861	0.0598443	0.216145	0.125322	0.193058	0.068009	0.168687	0.266434	0.186901	0.267283	0.281456	0.115471
Amino acid-binding ACT	22	0.0451989	0	#DIV/0!	0.0367976	0.0371298	0.0673781	0.0342492	0.0457603	0.0415057	0.0294275	0.0344301	0.0195703	0.0357143	0.0119423	0.0528726	0.0633165	0.0802797	0.0552115	0.0605138	0.0653835	0.0488857	0.055276	0.0382205	0.0566925	0.0238187
Argininosuccinate synthase (EC 6.3.4.5)	22	0.15241	13	0.281637	0.0990613	0.157762	0.126649	0.167831	0.112358	0.0810494	0.102111	0.142694	0.145447	0.128258	0.0388288												0.0675863	0.272579	0.150254	0.288734	0.214596	0.161847	0.160214	0.220715	0.150686	0.257312	0.10645
ATP-dependent Clp protease ATP-binding subunit ClpA	22	0.0997859	33	0.129419	0.010648	0.0804353	0.102427	0.119826	0.119058	0.0725223	0.0692652	0.100619	0.0810209	0.134923	0.0268865												0.0114325	0.1314	0.170088	0.217576	0.115964	0.0913458	0.0712339	0.129843	0.0770137	0.173072	0.088691
Bacterioferritin	22	0.197312	0	#DIV/0!	0.0950601	0.225798	0.123956	0.345727	0.233629	0.101738	0.081356	0.280159	0.120159	0.119014	0.241995												0.45897	0.168783	0.0395645	0.268426	0.232102	0.211688	0.0445253	0.372895	0.45555	0.0399314	0.0798376
Biotin carboxyl carrier protein of methylmalonyl-CoA decarboxylase	22	0.0969091	0	#DIV/0!	0.0265758	0.139021	0.113201	0.143805	0.105342	0.065598	0.0657956	0.100886	0.0726609	0.0383479	0.0925854												0.028472	0.197727	0.094927	0.188504	0.13911	0.0871885	0.0653295	0.0849556	0.0468926	0.0665523	0.168524
DUF1432 domain-containing protein	22	0.175959	11	0.190307	0.242761	0.17023	0.110527	0.140364	0.0663627	0.136373	0.110815	0.142433	0.139795	0.112398	0.11349												0.278298	0.403332	0.15414	0.357274	0.133372	0.186833	0.112778	0.243053	0.130562	0.21738	0.168529
FIG00405769: hypothetical protein	22	0.0896643	1	0.00574812	0.0316867	0.129954	0.0835592	0.109577	0.057208	0.0604186	0.0484818	0.078859	0.0782535	0.0291103	0.0358487	0.0456263	0.221608	0.131682	0.193175	0.100857	0.0843206	0.0831087	0.131888	0.120082	0.0391031	0.0782077
FIG00896819: hypothetical protein	22	0.136543	32	0.0777898	0.147785	0.0865699	0.183338	0.0616431	0.135086	0.124276	0.121204	0.132701	0.111804	0.0872884	0.152395												0.13038	0.0749816	0.34001	0.0197337	0.197014	0.161931	0.145517	0.141127	0.174178	0.115378	0.159614
Flagellar motor rotation protein MotB	22	0.0653923	0	#DIV/0!	0.0103063	0.0309249	0.0457899	0.030787	0.0434977	0.0137918	0.0381087	0.0147566	0.0391431	0.00926192	0.0119423	0.0147674	0.126633	0.195933	0.204094	0.163988	0.0299192	0.0855539	0.0593724	0.0764444	0.050832	0.142783
GTP-binding protein HflX	22	0.0708269	0	#DIV/0!	0.132368	0.0897761	0.0835787	0.106117	0.0480908	0.0258902	0.0554153	0.0958552	0.0866738	0.0621939	0.0208881												0.0566765	0.0655923	0.106792	0.128729	0.0347774	0.0332419	0.0593832	0.0792075	0.0937421	0.084349	0.00885347
Integration host factor alpha/beta	22	0.12872	0	#DIV/0!	0.0424191	0.0495001	0.0566104	0.0650598	0.0571648	0.0863088	0.0917763	0.0443209	0.0474679	0.0740713	0.0955656												0.0739591	0.103407	0.177977	0.10973	0.249453	0.294785	0.282045	0.0963021	0.130659	0.301732	0.30153
LSU ribosomal protein L14p (L23e)	22	0.349001	35	0.659277	0.300855	0.204224	0.269578	0.208866	0.24036	0.165646	0.15931	0.174617	0.240446	0.136238	0.18528																							0.312465	0.591026	0.645753	0.635495	0.707744	0.313591	0.395905	0.364477	0.646744	0.343163	0.436243
LSU ribosomal protein L19p	22	0.141452	0	#DIV/0!	0.205706	0.139159	0.15365	0.143783	0.123639	0.106942	0.0952073	0.117939	0.142592	0.0872672	0.125449												0.380462	0.187949	0.166147	0.178844	0.110226	0.136978	0.124622	0.107462	0.113871	0.0754153	0.0886248
LSU ribosomal protein L22p (L17e)	22	0.178601	22	0.331611	0.131858	0.0618893	0.164437	0.0753081	0.091558	0.0587021	0.225037	0.05395	0.0979193	0.240714	0.0986054																							0.137009	0.236685	0.534378	0.265191	0.192975	0.165116	0.227524	0.205558	0.31918	0.177847	0.167776
LSU ribosomal protein L23p (L23Ae)	22	0.0471546	14	0.119211	0.0475301	0.0123103	0.0323555	0.0068535	0.0709862	0.0621365	0.076193	0.0196735	0.0139174	0.0621423	0.0448108												0.0510818	0.0282965	0.0751607	0.0197337	0.0521662	0.0539695	0.0741992	0.0395196	0.0435189	0.0976206	0.053225
LSU ribosomal protein L28p	22	0.0618977	16	0.075547	0.0736797	0.0526171	0.0620239	0.0411044	0.0640942	0.0724654	0.0848342	0.0614875	0.0782862	0.0713951	0.0508309												0.0284598	0.0185185	0.0356598	0.00949938	0.0753119	0.11209	0.118766	0.0395819	0.0335055	0.150865	0.026674
LSU ribosomal protein L30p (L7e)	22	0.0928034	22	0.180449	0.0579207	0.123789	0.121268	0.0993089	0.0732606	0.0673145	0.0727148	0.0663477	0.0531208	0.0700798	0.128543												0.0454871	0.131185	0.0869943	0.138963	0.0579044	0.0871885	0.0741927	0.101863	0.073629	0.115344	0.195255
LSU ribosomal protein L5p (L11e)	22	0.370972	35	0.497136	0.397109	0.117545	0.45557	0.085553	0.338822	0.646986	0.652869	0.405265	0.37462	0.6705	0.54588												0.523053	0.00925926	0.482502	0.0393067	0.359114	0.394429	0.379994	0.32822	0.338229	0.341624	0.274922
Malonyl CoA-acyl carrier protein transacylase (EC 2.3.1.39)	22	0.171859	34	0.198437												0.228931	0.284709	0.212092	0.170934	0.239674	0.318449	0.305548	0.216745	0.207445	0.240362	0.363717	0.113341	0.0752403	0.0474616	0.0894219	0.0521662	0.0788805	0.139493	0.0452677	0.0803981	0.128657	0.141973
Membrane fusion efflux protein	22	0.0260253	10	0.0434418	0.0582625	0.0463436	0.0161744	0.0136869				0.0121872	0.0307529														0.0742265	0.0470738	0.0355962	0.0203079	0.0116317		0.0029522	0.0223813	0.0301425	0.00444978	0.0177022												0.0361123
membrane protein, putative	22	0.0161817	28	0.0348184	0.0158434	0.0184963	0.00538047	0.0205404	0.00228718	0.0138176	0.0103975	0.00491698	0.0279277	0.00924982	0.00296375												0.0510818	0.0188644	0.0198057	0.0203079		0.0290813	0.0178101	0.0228241	0.0234381	0.00444741							0.00410509				0.0124102
Methylenetetrahydrofolate dehydrogenase (NADP+) (EC 1.5.1.5) / Methenyltetrahydrofolate cyclohydrolase (EC 3.5.4.9)	22	0.0586832	11	0.158629	0.111245	0.0866779	0.0377623	0.0787467	0.0205345	0.051752	0.0432945	0.0320256	0.0559183	0.0383722	0.0448108	0.160217	0.0370027	0.0611214	0.0662017	0.0301703	0.0626027	0.0611092	0.0298254	0.0819035	0.035197	0.0645406
NADH-dependent butanol dehydrogenase A (EC 1.1.1.-)	22	0.0177523	3	0.00873247		0.0248092	0.0080872	0.00687711		0.0103574	0.00865689	0.0074863	0.0110896	0.0198362	0.0388124		0.0316475	0.0096387		0.00504601	0.00815267	0.017108	0.00421834		0.0175894	0.0577865			0.00790093				0.0118219	0.0226557	0.0568466												0.00412592
Nucleoside triphosphate pyrophosphohydrolase MazG (EC 3.6.1.8)	22	0.0591523	10	0.0571378	0.0578363	0.0402263	0.0350885	0.0513292	0.064162	0.0293517	0.0536676	0.0220268	0.025193	0.0224729	0.0836941	0.0832068	0.0845007	0.0707211	0.137821	0.100987	0.0408241	0.0757719	0.0380713	0.0491838	0.0332166	0.101998
Polygalacturonase (EC 3.2.1.15)	22	0.0152177	9	0.0318847	0.0103063				0.0022685							0.0080457	0.00523697		0.00550146		0.00542471	0.0122208	0.00434028		0.00196217	0.00341986	0.0114325		0.0316991	0.0102344	0.0291756	0.0331962	0.038579	0.00564207		0.0399655	0.0443716	0.00545643	0.0213881					0.00492296
Polysialic acid transport protein KpsD precursor	22	0.0537703	0	#DIV/0!	0.0102218		0.145556	0.0068334	0.059687	0.00343306	0.086589		0.226406			0.00724638		0.0867575	0.00548878	0.0353852	0.00271843	0.0611092		0.19644		0.00677025	0.0114325		0.11869		0.0347774	0.00828519	0.0445253		0.0200914
Predicted L-lactate dehydrogenase, hypothetical protein subunit SO1518	22	0.0689142	4	0.0705236												0.0531473	0.0793498	0.13182	0.071846	0.166429	0.0735171	0.0488922	0.0635908	0.0491421	0.0352152	0.112159	0.0396492	0.0561172	0.0751607	0.0299681	0.0811866	0.0705953	0.0474841	0.0397503	0.0535646	0.0576892	0.0798376
Preprotein translocase subunit YajC (TC 3.A.5.1.1)	22	0.0618316	3	0.107612	0.106134	0.160889	0.0782181	0.136951	0.0526091	0.0483189	0.0467484	0.100675	0.0531535	0.0515832	0.0477746												0.0452318		0.0632953	0.00949938				0.0227804	0.0401882			0.0493605	0.0645088		0.0692836		0.0577922		0.0470556		0.00824267
Prolyl endopeptidase (EC 3.4.21.26)	22	0.135498	0	#DIV/0!	0.137821	0.164017	0.0889262	0.181425	0.103055	0.139859	0.128137	0.0885393	0.0754886	0.0912526	0.0238683	0.198596	0.248115	0.115594	0.259247	0.118566	0.20146	0.178434	0.144386	0.141922	0.125083	0.0271691
Prolyl-tRNA synthetase (EC 6.1.1.15), archaeal/eukaryal type	22	0.140417	33	0.211747	0.121294	0.0525193	0.145596	0.0821599	0.118947	0.158748	0.218189	0.0958608	0.14262	0.157299	0.101651												0.260761	0.188425	0.142448	0.069114	0.15607	0.12866	0.192917	0.0737338	0.140645	0.217305	0.124204
Propionyl-CoA:succinyl-CoA transferase	22	0.123053	0	#DIV/0!	0.0943766	0.0928142	0.0970464	0.0924554	0.066344	0.200228	0.131594	0.149862	0.122984	0.187809	0.0179788																							0.0600377	0.10742	0.126316	0.103925	0.114261	0.152659	0.158324	0.193836	0.125879	0.243936	0.0670721
putative outer membrane protein	22	0.0206252	8	0.0246325				0.0239571	0.0228895	0.0172778	0.0242488	0.022186		0.0105712	0.0179243	0.0375806	0.00534445	0.00642956	0.0331008	0.0302295	0.0272345	0.0513347	0.0128645		0.0156272	0.0305889							0.0208042			0.00886067
RNA polymerase sigma-54 factor RpoN	22	0.00974663	0	#DIV/0!		0.0061946	0.00538721	0.0068535	0.00228718	0.025916	0.00172337	0.00240448	0.00276488	0.0132474			0.0105921	0.00959969	0.0110616	0.00756687	0.0272467	0.002442	0.00418393		0.00391915				0.0317029			0.0207635	0.0029941		0.00667735	0.00889719
Rod shape-determining protein MreB	22	0.107404	14	0.215759	0.100766	0.0556947	0.142837	0.0616431	0.086903	0.0984112	0.1143	0.0761361	0.10634	0.10316	0.113495												0.18173	0.112666	0.106824	0.11939	0.104177	0.116201	0.0890506	0.0791638	0.0435405	0.146415	0.204051
S-adenosylmethionine:tRNA ribosyltransferase-isomerase (EC 5.-.-.-)	22	0.118281	33	0.154816	0.083813	0.129973	0.172525	0.17801	0.162569	0.132883	0.142036	0.137669	0.162193	0.115044	0.119396												0.13572	0.0752403	0.110749	0.0596146	0.0695737	0.0871787	0.0890991	0.0903233	0.0736884	0.115276	0.159614
Short chain dehydrogenase	22	0.0432284	11	0.0651221	0.0367976	0.0185649	0.0350555	0.0102685	0.0412047	0.0379899	0.0484889	0.0172179	0.0419054	0.0502224	0.0418306	0.0456263	0.0264213	0.057862	0.0165631	0.060535	0.0598938	0.0684422	0.0254851	0.0655228	0.0703394	0.0747878
SSU ribosomal protein S21p	22	0.102899	14	0.487153	0.174703	0.102136	0.134809	0.0753064	0.0846965	0.0880525	0.0658042	0.0982653	0.108976	0.0476402	0.125525												0.131158	0.197339	0.0988839	0.119068	0.0927007	0.0954965	0.0563538	0.0678173	0.103793	0.044486	0.15076
SSU ribosomal protein S3p (S3e)	22	0.298126	33	0.557577	0.348638	0.188785	0.24529	0.181425	0.233388	0.200148	0.207777	0.218728	0.259984	0.170594	0.209094												0.357573	0.440973	0.359863	0.407068	0.446176	0.390213	0.344297	0.322092	0.308054	0.355001	0.363618
SSU ribosomal protein S5p (S2e)	22	0.179642	12	0.40972	0.174619	0.235237	0.167118	0.239675	0.14871	0.119041	0.116008	0.145161	0.212486	0.240519	0.158301												0.15805	0.196777	0.150147	0.219207	0.162081	0.207541	0.175142	0.164076	0.167431	0.190798	0.20399
Survival protein SurA precursor (Peptidyl-prolyl cis-trans isomerase SurA) (EC 5.2.1.8)	22	0.0228636	9	0.0242034		0.0402571	0.0539565	0.0444722	0.0595257	0.0379126	0.0346462	0.0220836													0.00195699				0.00793651				0.032668		0.00667735	0.00444978	0.0354613	0.00545643			0.022999			0.0049434	0.00584795
Two-component system response regulator	22	0.00648153	16	0.022269		0.00308785	0.00268687	0.00343855	0.00459894	0.00343306	0.00691779	0.00240448		0.00133051	0.00599841		0.00523697	0.0031999				0.00488777			0.0078253							0.00834063							0.0106564						0.0058214				0.0243358
V-type ATP synthase subunit B (EC 3.6.3.14)	22	0.231288	22	0.363148	0.305198	0.266232	0.274984	0.243092	0.251778	0.191537	0.150646	0.194245	0.240446	0.140163	0.113599												0.345581	0.431627	0.268854	0.477652	0.173751	0.145325	0.106945	0.237535	0.200947	0.203997	0.124209
Acetyl-CoA hydrolase (EC 3.1.2.1)	21	0.127466	32	0.113489																							0.0513371	0.0844996	0.0751925	0.0894219	0.0288652	0.112109	0.0831462	0.10182	0.0803441	0.0842807													0.0656413
Non-specific DNA-binding protein Dps / Iron-binding ferritin-like antioxidant protein / Ferroxidase (EC 1.16.3.1)	21	0.082073	0	#DIV/0!	0.0213804					0.0034873		0.00491698		0.00663431		0.0308588		0.0481935		0.0353304		0.00733622	0.0127425		0.00588132	0.0374001												0.219504					0.119703		0.258473	0.0169463		0.0755045	0.421512
Probable Co/Zn/Cd efflux system membrane fusion protein	21	0.0174609	14	0.0393044		0.0278473		0.0273939	0.0114664	0.00517804	0.00865689			0.0238126	0.0716593							0.0171118			0.00196217					0.0102344		0.0041377		0.0113279	0.0167231	0.00441326								0.00492296
RteB, two-component system response regulator	21	0.0142516	18	0.023189		0.00308785			0.00458026	0.00174365	0.0017391			0.0026519	0.0179243													0.0281665				0.00417032	0.0029941		0.00336836	0.00441326	0.053225				0.0110558		0.00418288	0.00497735				0.0503363	0.00588824
8-amino-7-oxononanoate synthase (EC 2.3.1.47)	21	0.0518895	10	0.107084	0.0153327	0.0123892	0.137436	0.00343855	0.114503	0.0897716	0.114302	0.0318152	0.0782836	0.137593	0.0268865												0.0340545		0.0514261	0.0102344	0.0462727	0.0249436	0.041615	0.022612	0.0435242	0.0354816	0.0177637
Acyl-coenzyme A synthetases/AMP-(fatty) acid ligases	21	0.0367067	2	0.0197523	0.0161851	0.0340419	0.0296619	0.0034167	0.0206023	0.032759	0.0432874	0.0295643	0.0307555	0.0489283	0.00296375	0.0233378	0.0580795	0.0642617		0.0353135	0.0516735	0.0611097	0.0510921	0.0600637	0.0703576	0.00338513
Bona fide RidA/YjgF/TdcF/RutC subgroup	21	0.0206566	6	0.0235132	0.00519534		0.00537374	0.0102938	0.00686744	0.0310424	0.0242402	0.0123521		0.0251248	0.0180169												0.0340545					0.0166258	0.0296674	0.00574812	0.006672					0.0146681	0.0355291		0.0329555	0.0148437	0.0294476		0.0330863	0.0419842
FIG00402765: hypothetical protein	21	0.019177	3	0.0163228		0.0154873		0.0034167		0.0155341		0.00491698	0.022305	0.0184966		0.0469502		0.0610619	0.00556019	0.0529681		0.017108				0.0136162	0.0340545		0.0237308			0.00829497	0.0148579	0.00564207	0.0100727								0.00418288	0.00992075
FIG00403581: hypothetical protein	21	0.0443066	0	#DIV/0!	0.0261496	0.074299	0.00538047	0.0822071		0.0414759	0.036361	0.0491866	0.0196633	0.0648215	0.0268701	0.0150421	0.057972	0.0706503	0.0662017	0.0504641	0.021822	0.0513342			0.0762337	0.0611369																	0.00836575				0.024802
FIG00403729: hypothetical protein	21	0.0213641	0	#DIV/0!	0.00511091	0.00620486	0.0323488		0.0480721	0.02243	0.0103889		0.0167752	0.0145476	0.0179243	0.00724638	0.0105814	0.0385548	0.00548878	0.0756856	0.0353655	0.014666	0.0085242	0.0327614	0.0195516	0.0203926
FIG00404335: hypothetical protein	21	0.112728	0	#DIV/0!	0.0523836	0.120701	0.129362	0.116342	0.0847398	0.0828215	0.0935154	0.0936724	0.120285	0.0727257	0.119477																								0.12898	0.0893467	0.171735	0.135985	0.111324	0.108883	0.129641	0.159434	0.0950823	0.150848
GTP-binding and nucleic acid-binding protein YchF	21	0.0359848	10	0.0893981	0.0264914	0.0619681	0.0107741	0.0171473	0.0297815	0.0465494	0.060554	0.00737828	0.0139475	0.0502467	0.00892412												0.0343098	0.056203	0.0157981	0.0204687	0.0347774	0.0622873	0.0771449		0.0100781	0.102002	0.00884877
Histidinol-phosphate aminotransferase (EC 2.6.1.9)	21	0.0314618	3	0.0103398	0.00519534	0.0216819	0.0377623	0.0342256	0.0205777	0.0224029	0.0294275	0.0345381	0.0279579	0.0396755	0.00599841		0.0370027	0.0417845	0.0496513	0.0201755	0.0244728	0.039107	0.0509702	0.0546012	0.0566795	0.00681118
Hydroxylamine reductase (EC 1.7.-.-)	21	0.0703526	0	#DIV/0!					0.0228895	0.00343306	0.0207763		0.237462	0.0238095	0.053773					0.0277635	0.00814314	0.0342154		0.311365	0.0429937	0.0611778	0.0340545						0.00295875		0.140629		0.00884877	0.225128							0.00596516	0.117731			0.0781128
Peptide chain release factor 2; programmed frameshift-containing	21	0.114198	0	#DIV/0!	0.0522992	0.0958934	0.107781	0.0992635	0.187689	0.0655709	0.0831352	0.189436	0.159337	0.033029	0.0209045																							0.0654184	0.0858969	0.193089		0.199686	0.13616	0.168258	0.129146	0.142921	0.0909239	0.0923206
putative phosphatase/phosphohexomutase	21	0.0278805	0	#DIV/0!		0.0216425	0.00808047	0.0479798	0.0319822	0.0413714	0.00520302	0.0564569	0.0167752	0.0449641				0.00964794	0.0552241	0.0352544	0.0298853	0.00733353	0.0720806	0.0327614	0.0234525								0.00886316		0.0167501									0.0098868
RNA binding protein	21	0.0700781	0	#DIV/0!	0.0950601	0.0278473	0.0485232		0.0389421	0.0414501	0.0259721	0.022078	0.0111525	0.0105955	0.0388124												0.130101		0.229375		0.156498		0.0178455	0.118727	0.123917														0.162867
Sialic acid-specific 9-O-acetylesterase	21	0.00703124	8	0.0151323				0.00343855				0.0025125	0.00279501	0.00133051	0.00296375	0.0222885			0.00548878			0.002442	0.0128645		0.00194397	0.00338513				0.0102344		0.00417032	0.0029522				0.00885347	0.0109971			0.0110558	0.00705318				0.0167231	0.0082751		0.00588824
Uridine kinase (EC 2.7.1.48)	21	0.0112012	6	0.0229518	0.0209543	0.0278182		0.0171473		0.0120997	0.00346392	0.00486578		0.0105803	0.00596036	0.0300595	0.0105921		0.0110616	0.00502487	0.0109049	0.00244577	0.00418393		0.0078071	0.00677645												0.00545643					0.0165623	0.0049434			0.0165178
Uronate isomerase (EC 5.3.1.12)	21	0.07759	20	0.0670364													0.0578752	0.0835094	0.0606415	0.0757573	0.133343	0.11978	0.131453	0.142009	0.162198	0.0475046	0.0340545	0.0472467	0.0276991	0.0493802	0.0346599	0.083028	0.0445672	0.0846812	0.0636427	0.110894	0.035466
FIG00404447: hypothetical protein	20	0.0137899	0	#DIV/0!	0.00511091	0.0154873	0.0053936	0.020564	0.0160221	0.0120481	0.0017391	0.017161			0.0119259																								0.010694							0.00847314			0.00588824
Hypoxanthine-guanine phosphoribosyltransferase (EC 2.4.2.8)	20	0.0427379	24	0.15501	0.021296	0.0958832	0.0215549	0.119804	0.0480721	0.0328119	0.0364011	0.0442185	0.0391405	0.0277859	0.0388505																																		0.0121386
2-oxoglutarate oxidoreductase, gamma subunit (EC 1.2.7.3)	20	0.071859	11	0.169084	0.110389	0.0927953	0.0997397	0.106095	0.077891	0.0638272	0.109092	0.0910006	0.094996	0.10049	0.12249												0.0111773		0.0395607		0.0579232	0.0249208	0.0296739	0.0451616	0.0401882	0.0399314	0.0798376
Alpha-xylosidase (EC 3.2.1.-)	20	0.00885431	7	0.0142676					0.0022685		0.00172337			0.00263673	0.00298018	0.0370559	0.00524769	0.0128478	0.0165504	0.00755002	0.00271843	0.002442	0.00843668	0.0162939		0.00341986																							0.00591751
FIG00404895: hypothetical protein	20	0.0769638	1	0.0403316	0.0744476	0.0896972	0.0970531	0.136929	0.0800789	0.0862612	0.122927	0.0935075	0.089406	0.0833212	0.128489														0.00396825		0.00573822				0.0301372			0.0109971					0.0247589	0.113697	0.035269		0.157087	0.0755045
FIG00405862: hypothetical protein	20	0.0366707	3	0.0145731		0.01236	0.0323488	0.00341495	0.0320687	0.0293233	0.05196	0.00989639	0.0251327	0.0423091	0.0149061		0.0264213	0.0771096	0.016479	0.0807105	0.0353777	0.0855534	0.012777	0.0327614	0.0547121	0.0577927
FIG00409304: hypothetical protein	20	0.016643	0	#DIV/0!		0.00615517	0.00270673	0.0273721	0.0137349	0.0103561	0.00866549	0.0295131	0.0307555				0.0104954	0.00322966	0.0440911	0.0151337	0.0163296	0.02689	0.0254851	0.0217981	0.00194397	0.0203926			0.0118654				0.00594631
FIG00898509: hypothetical protein	20	0.0197248	1	0.0201762		0.030906	0.00808047	0.0205404	0.0137349	0.0345297	0.0207534	0.0172179	0.00832476	0.0409938				0.0160867		0.0201586	0.0326593	0.0244372	0.0127425	0.0108765	0.0273535				0.0237233				0.0148867		0.00670437
FIG00898950: hypothetical protein	20	0.014954	8	0.019169		0.00308785	0.0053936		0.00459894	0.0189698	0.00519443	0.00743509	0.0168381	0.0290921			0.00523697	0.025746		0.0353304	0.0135774	0.00733299	0.00855862	0.00550418	0.0273535
FIG036016: hypothetical protein	20	0.0483298	9	0.0674312	0.0103907		0.0188811	0.00341495	0.0228708	0.0207122	0.0882895			0.00397329	0.158355												0.0452318		0.0751289				0.0860565		0.0602743					0.0445499	0.0110558	0.0428833	0.0288504	0.0988538		0.00847314	0.00412592	0.134225
GTP pyrophosphokinase (EC 2.7.6.5), (p)ppGpp synthetase II / Guanosine-3',5'-bis(diphosphate) 3'-pyrophosphohydrolase (EC 3.1.7.2)	20	0.0155276	12	0.0208194	0.0103907	0.0123703				0.0068959	0.0121122	0.00240448	0.00282773	0.0171843		0.0150421		0.0096387		0.0151549		0.017108	0.00418393		0.0175712													0.0163693						0.0346104		0.0083647	0.0123594		0.0479473
Hexokinase (EC 2.7.1.1)	20	0.056322	0	#DIV/0!		0.0433347	0.0269683	0.0376641	0.0389175	0.0327848	0.0294275	0.063892	0.00559003	0.051565	0.0627187		0.0474873	0.138171	0.0717872	0.143813	0.0435425	0.0415527	0.0976001	0.00545911	0.0762155	0.0679481
Hypothetical oxidoreductase YqhD (EC 1.1.-.-)	20	0.0500743	3	0.0275249	0.00511091	0.0402279	0.0431098	0.023979	0.068699	0.0310682	0.0398463	0.022186	0.00838762	0.047619	0.0716973		0.0474766	0.080289	0.038661	0.103437	0.0408241	0.0757822	0.0212667		0.0762389	0.115579
Chromosome (plasmid) partitioning protein ParB	20	0.0739558	22	0.0847401	0.00511091	0.129935	0.153683	0.123264	0.144173	0.124243	0.0727377	0.140074	0.0949331	0.0806572	0.149295						0.0027401																	0.0163693	0.118361	0.0445499			0.0205624	0.0148437	0.00596516		0.012401	0.025217
LSU ribosomal protein L31p @ LSU ribosomal protein L31p, zinc-independent	20	0.136632	22	0.252543	0.194548	0.18557	0.250723	0.15747	0.178578	0.113917	0.124658	0.164778	0.181861	0.0925862	0.158393																							0.147846	0.0967632	0.163506	0.103925	0.0428833	0.090839	0.0940396	0.0469384	0.142819
LSU ribosomal protein L34p	20	0.0231077	9	0.0454895	0.0153327	0.0247595	0.0323488	0.0308106	0.0297569	0.0224558	0.00691779	0.0246473	0.0112782	0.0251248	0.0388288												0.0111773		0.0118654		0.0231458	0.0207864	0.0177682	0.0228864	0.0434919	0.0133105	0.0354613
NADH-ubiquinone oxidoreductase chain I (EC 1.6.5.3)	20	0.0193849	1	0.0118329	0.00511091		0.0161744	0.0171019	0.0274698	0.0155354	0.0173152	0.00978837	0.0251301	0.0119017	0.0298719												0.00558254		0.0237308	0.0201471	0.0347774	0.0124653	0.0118638	0.022612	0.0234274	0.0133105	0.044381
putative Tricorn-like protease	20	0.00950471	9	0.0168422																0.00254201	0.00270629	0.00244523		0.0110084	0.00194397		0.0170394				0.0114953	0.0083178	0.020727					0.0166135	0.010694	0.00735998		0.0214416			0.0058214		0.00828427		0.018389
Pyruvate oxidase [ubiquinone, cytochrome] (EC 1.2.2.2)	20	0.121588	0	#DIV/0!		0.0495395	0.126708	0.0444958	0.226601	0.100099	0.086549	0.0491923	0.00841776	0.115059	0.161226		0.137397	0.179926	0.12138	0.269865	0.14152	0.122208	0.0891103	0.0164224	0.17198	0.214059
Rrf2-linked NADH-flavin reductase	20	0.0740344	0	#DIV/0!		0.0897264	0.0593239	0.0753081	0.0709616	0.0137905	0.0138528	0.0540468	0.00562275	0.0145384	0.0477582		0.105578	0.141442	0.182029	0.161353	0.0598721	0.0611097	0.140256	0.0109633	0.050806	0.122349
S-layer domain	20	0.207488	0	#DIV/0!		0.102088	0.196892	0.140366	0.116784	0.284762	0.138543	0.103353	0.156567	0.315964	0.217843		0.110675	0.276503	0.187628	0.174072	0.383727	0.183332	0.144421	0.20749	0.40637	0.302381
TPR domain protein, putative component of TonB system	20	0.0586967	4	0.0143559		0.0649977	0.040436	0.0410555	0.0480288	0.0396767	0.0571458	0.0368402	0.0391104	0.0396815	0.0328849		0.0528104	0.128503	0.0495338	0.153858	0.0626148	0.0977736	0.0595288	0.0163807	0.0586365	0.0544361
Transcriptional regulator, TetR family	20	0.0201107	4	0.210109			0.0296421	0.0239554	0.0183525	0.0224274	0.024233	0.017053	0.0279906	0.00924982	0.00594394						0.00270629				0.00196217						0.00575705													0.00497735				0.00838364
FIG00404225: hypothetical protein	19	0.138242	0	#DIV/0!												0.0909779	0.0950822	0.298759	0.126902	0.589874	0.157794	0.119774	0.280302	0.125541	0.105523	0.329673																							0.0965604
Oxaloacetate decarboxylase alpha chain (EC 4.1.1.3)	19	0.0831603	0	#DIV/0!	0.0055371	0.0525674	0.0889457	0.051351	0.0892335	0.11397	0.162742	0.0024613	0.00276488	0.121642	0.107508																																		0.0243358
1,4-alpha-glucan (glycogen) branching enzyme, GH-13-type (EC 2.4.1.18)	19	0.0328867	0	#DIV/0!	0.0367132		0.0107741		0.0136916	0.0379641	0.0381244	0.00732707		0.0449641		0.052598		0.0321252		0.0277086	0.0626001	0.0660072	0.0126206		0.0566873													0.0549769				0.00705318	0.0247589		0.0175173		0.0206345
1-deoxy-D-xylulose 5-phosphate synthase (EC 2.2.1.7)	19	0.0163186	5	0.0898893		0.00311701	0.0107677	0.0171019	0.0114477	0.00171786	0.00347106	0.0441616		0.014587				0.0288771	0.0275407	0.0176589		0.00489099	0.0422896		0.0254693		0.0340545											0.00545643						0.0049434			0.00411675	0.00838364
ATPase component BioM of energizing module of biotin ECF transporter	19	0.0189642	2	0.0103213	0.0424191	0.0433347	0.0215616	0.0342291	0.00457436	0.0138434	0.0103975	0.0148078	0.0140104	0.0185209	0.00298018									0.00541741			0.00559472					0.0248784								0.0151619			0.0123795	0.0396626	0.0117866		0.0247604
Dipeptidyl peptidase IV	19	0.0176071	10	0.0236879			0.00540033		0.0160221	0.0103548	0.0346362	0.0025125	0.0166521	0.0396481						0.0277212	0.0190481	0.0537789			0.048849		0.0170273	0.00947508					0.00889851		0.00336836	0.00444741							0.00410509				0.00415835	0.00843241
DNA-binding protein HU	19	0.0929694	27	0.166319																							0.00585001		0.0276953		0.0117869	0.0083178	0.0178101	0.0227804	0.0234652	0.00886304		0.087884	0.118361	0.103794	0.127511	0.12865	0.268426	0.178124	0.076386	0.109143	0.215008	0.226562
Endo-1,4-beta-xylanase A precursor (EC 3.2.1.8)	19	0.0143646	16	0.0153407						0.00171653	0.0017391	0.0024613			0.00298018										0.00585795			0.0186914		0.0197337	0.0290392	0.0083178		0.0112841						0.0596859	0.0110558	0.0353772	0.00828797	0.0297079			0.0082335	0.00838364	0.00591751
Fe-S OXIDOREDUCTASE (1.8.-.-)	19	0.0184163	0	#DIV/0!		0.0123309		0.0102702		0.0103561	0.0103889	0.0147566	0.00279501	0.0185057	0.00896217													0.0378145		0.0298073		0.0124555		0.0451616	0.00334135
FIG000325: clustered with transcription termination protein NusA	19	0.0186267	1	0.0192889	0.00511091	0.0186043	0.0026936	0.00685525		0.0103561			0.0195728	0.00395207		0.00724638	0.00534445	0.0192476		0.0302843	0.00819863	0.00733299			0.00392434	0.0203926		0.0467279		0.0696881				0.0281917	0.0401829
FIG00403185: hypothetical protein	19	0.0614665	22	0.0633458	0.0210387	0.0278473	0.0781983	0.0273957	0.0664551	0.0500381	0.131555	0.00486578		0.0515529	0.00896217	0.0303342	0.0474873	0.112485	0.0551988	0.100954	0.0788959	0.188214			0.0761895	0.0101963
FIG00403759: hypothetical protein	19	0.0274327	3	0.0370593		0.0185649	0.0161744		0.00686744	0.0310669	0.0242416	0.0122441	0.00555989	0.0396481	0.0299428		0.0316582	0.025707		0.0227006	0.0381178	0.0366693	0.0211448	0.0108765	0.0586079	0.0612349																							0.0301948
FIG00404554: hypothetical protein	19	0.021517	1	0.0069185			0.0107939		0.0389362	0.0414243	0.0571316	0.0074863	0.00559261	0.0410029	0.0716973																				0.00334135	0.00882651		0.00538068	0.0215604	0.00733407	0.0462846	0.00727961			0.0116694		0.00825185		0.00591751
FIG074102: hypothetical protein	19	0.0367315	0	#DIV/0!		0.0588409	0.00268687	0.0684966		0.0103819	0.0121208	0.0418084	0.0533119	0.0119017			0.0844793	0.064271	0.0993613	0.0781727	0.0135895	0.0268862	0.0085242	0.0165125	0.0254199	0.0169951						0.0041377
Indolepyruvate oxidoreductase subunit IorA (EC 1.2.7.8)	19	0.0504331	12	0.0537781		0.0494898	0.0592842	0.0444975	0.061807	0.0604199	0.0346062	0.027103	0.0167451	0.0568931	0.0148897																								0.0538148	0.088853	0.0235859	0.0930461	0.0536229	0.0593409	0.0234559	0.0168378	0.119935
LSU ribosomal protein L29p (L35e)	19	0.0486852	5	0.225063	0.057579	0.01236	0.088933	0.0205404	0.08932	0.0465739	0.0588535	0.118052	0.0670683	0.0476069	0.0776413												0.045244		0.0395645		0.00573822	0.00830802	0.0178101	0.0622376	0.0368145
N-acetylornithine carbamoyltransferase (EC 2.1.3.9)	19	0.060126	0	#DIV/0!		0.0247406	0.0350623	0.0410791	0.0481154	0.0362734	0.0467341	0.0640512	0.0531208	0.0502497																								0.032907	0.0213881	0.0225218	0.114981	0.0859929	0.0619886	0.0989082	0.158828	0.0503925	0.095059
Putative carboxy-terminal processing protease (EC 3.4.21.102)	19	0.0226372	12	0.0173848												0.00752106	0.0739193	0.0193072	0.0277422	0.0428592	0.0462462	0.0439974		0.00541741	0.0254147	0.00680498	0.00559472		0.011901				0.0267152		0.0301372														0.00591751
putative TonB-dependent receptor	19	0.0232012	20	0.030847													0.0157216	0.0449936	0.0662731	0.105953	0.0244944	0.0146655	0.00434028	0.0108765	0.0234655	0.0101963								0.00564207	0.00670437		0.0531067			0.00735998			0.00819658	0.0049434
Pyrroline-5-carboxylate reductase (EC 1.5.1.2)	19	0.0210183	9	0.144521		0.0278765	0.0242616	0.0273939	0.00915462	0.0155612	0.0138442	0.00978276	0.0139475	0.0079436	0.020959				0.00548878			0.00244523							0.00789715		0.00573822	0.00830802	0.0327034	0.0678797	0.0937151	0.00444741
tRNA-t(6)A37 methylthiotransferase	19	0.0344432	6	0.075671	0.0581781	0.0185649	0.0215747	0.0205404				0.0123521	0.00559261														0.0569318	0.0657652	0.0316635	0.0698489				0.0338338	0.0100404														0.030224
UDP-N-acetylglucosamine--N-acetylmuramyl-(pentapeptide) pyrophosphoryl-undecaprenol N-acetylglucosamine transferase (EC 2.4.1.227)	19	0.0137346	8	0.0840268		0.0154085		0.0239554		0.0103561	0.0103889		0.00276488	0.0198271	0.00896217		0.026217		0.0386023		0.0163296	0.017108			0.0175842	0.0101963	0.00558254		0.00793651		0.0114953					0.00886067
V-type ATP synthase subunit D (EC 3.6.3.14)	19	0.0200542	0	#DIV/0!			0.0323488		0.00684286	0.0465766	0.031158		0.00555989	0.034411	0.0179243														0.00790093		0.00575705	0.0207407	0.0119057			0.00441326				0.051884		0.0141064	0.0330333	0.0148981		0.0167231	0.0164945	0.00835213
Mce4/Rv3499c/MTV023.06c protein	18	0.0780644	5	0.0109019	0.00511091	0.0618104	0.0754851	0.0376624	0.0640017	0.0448845	0.024233	0.0738908	0.0754886	0.0132079	0.032923														0.0830934					0.0113279	0.0267905												0.00411675
Phosphate starvation-inducible protein PhoH, predicted ATPase	18	0.0129922	16	0.0273003	0.0103063	0.0185649	0.00538047	0.0068535	0.00913594	0.00863822	0.00345533			0.00924982																																			0.0118058
5-methyltetrahydrofolate--homocysteine methyltransferase (EC 2.1.1.13)	18	0.00751082	15	0.0240677	0.0055371	0.0061946	0.0080872	0.0102484	0.0022685	0.00174365	0.00173196		0.00559261	0.00397636	0.00603646	0.0080457		0.00642956	0.00550146					0.0109216		0.00683971															0.0226986			0.00492296					0.0184183
Adenine phosphoribosyltransferase (EC 2.4.2.7)	18	0.051608	5	0.0815383		0.080425		0.0890151	0.0229141	0.0517817	0.0519443	0.0368914	0.0167752	0.0370053	0.0508092		0.0633165		0.0938011	0.0252426	0.081636	0.0733299	0.0382276		0.0546939	0.0577927									0.00334135
AhpC/TSA family protein	18	0.0332308	0	#DIV/0!	0.0475301		0.0053936		0.0114418	0.0172778	0.0155833	0.0123521	0.0167752	0.00132139	0.0179243	0.0756858		0.0674616		0.0680976	0.0408457	0.0562182	0.0338874		0.0195464	0.0849618	0.00585001
Arabinose 5-phosphate isomerase (EC 5.3.1.13)	18	0.0334606	0	#DIV/0!		0.0309249	0.040436	0.0376423	0.0412047	0.0241465	0.0259807	0.0220268	0.0279579	0.0224881	0.0209426													0.00947508	0.0672953		0.0523402		0.00591751	0.0449309	0.0434809		0.0797193	0.00538068
Cystathionine beta-lyase, Bsu PatB (EC 4.4.1.8)	18	0.0167299	0	#DIV/0!		0.01236		0.0034167	0.0160221	0.00171653		0.0197304	0.00555989	0.0304529			0.00524769	0.0224475	0.0219805	0.0529427	0.00542471	0.0146692	0.00434028		0.0489036	0.0170013															0.0116428	0.00727961
DNA polymerase I (EC 2.7.7.7)	18	0.0213729	12	0.0375547	0.0312605	0.0061946	0.00270673	0.0102702	0.0114231	0.0120468	0.0276955	0.00737828	0.0223024	0.0410029													0.0282045		0.00793273						0.0200968		0.00891027												0.0357501
Electron transport complex protein RnfG	18	0.0161633	2	0.00797927		0.0154668	0.00268687	0.023979	0.0159414	0.0207122	0.0242488	0.00732707		0.00132139	0.00301823		0.0104954	0.0160477	0.038661	0.0276326	0.0353994	0.034223	0.00840227		0.00195699	0.00341986
Excinuclease ABC subunit A paralog in greater Bacteroides group	18	0.0144044	13	0.0208627	0.0162695					0.00174365	0.0207691	0.00737828		0.038351																								0.0109971	0.010694	0.00735998			0.00418288	0.0296535	0.0176345		0.0165178		0.0121386
FIG00896523: hypothetical protein	18	0.0223521	4	0.0185936		0.0185941	0.0107741	0.0171473	0.0252013	0.0328119	0.0155818	0.00983396	0.00276488	0.0568264	0.00896217													0.046858		0.0204687	0.0232822	0.0249012	0.0148514	0.0169076	0.00336836	0.0532029
FIG00936926: hypothetical protein	18	0.0632359	0	#DIV/0!		0.0556655		0.0411044	0.0137349	0.0603928	0.0311752	0.0344869	0.0614455	0.0542108	0.0299047		0.00534445	0.125314	0.0882409	0.171534	0.0299192	0.114889	0.00843668		0.0390746	0.173372
FIG00937093: hypothetical protein	18	0.0234338	0	#DIV/0!			0.0080872	0.00683165	0.0183338	0.02243	0.0208006	0.0123521		0.0119017				0.0578712	0.0109902	0.0857733	0.0163296	0.0122229	0.0213012		0.0175894	0.0475617																							0.0121679
Glycosyltransferase (EC 2.4.1.-)	18	0.0245614	15	0.023617		0.0216819		0.00687711	0.0114044	0.0223745	0.036361	0.00492259		0.0370357	0.00296375												0.00559472												0.0322168			0.0284948	0.00818297				0.0165502	0.00843241
MaoC family protein	18	0.0569135	1	0.0254108		0.0247595	0.0323289	0.0102702	0.0320195	0.0776951	0.079657	0.0542116	0.0111826	0.0383601	0.0388124																							0.0219099		0.0224959		0.0354885	0.152709	0.202855	0.0234825		0.107516	0.0586885
PlcB, ORFX, ORFP, ORFB, ORFA, ldh gene	18	0.0350009	0	#DIV/0!	0.0055371	0.055705	0.00808047	0.061623		0.0293246	0.0190457	0.0149158	0.0195703	0.0277707													0.0399045	0.0939317	0.0276279	0.119803	0.00573822	0.024911	0.0326615	0.0172444		0.0266209
putative membrane protein	18	0.0065317	8	0.0286821		0.00623403	0.00538047		0.00231176	0.00171653	0.00520157			0.00263673	0.00301823	0.0080457	0.00523697				0.0027401		0.00434028						0.0198019		0.0230094	0.00414748	0.00295875																0.00588824
Quinolinate phosphoribosyltransferase [decarboxylating] (EC 2.4.2.19)	18	0.093063	18	0.156738	0.048298	0.145344	0.0835784	0.160885	0.0846965	0.0983556	0.117734	0.0762897	0.0895618	0.104464	0.0837322												0.0737038		0.031628			0.0456517	0.0979138		0.0803765	0.146415	0.106507
SSU ribosomal protein S11p (S14e)	18	0.0379594	16	0.132337	0.0158434	0.0340419	0.040436	0.00341495	0.0297137	0.0742375	0.0882667	0.0417004	0.0390802	0.0753776	0.0298502
SSU ribosomal protein S12p (S23e)	18	0.156736	0	#DIV/0!																							0.118936	0.225159	0.126551	0.237884	0.260558	0.265671	0.201816	0.141401	0.0904655	0.252935	0.319289				0.0238863	0.0928753	0.119703	0.123652	0.0412342		0.0868579	0.0923694
Tyrosine-protein kinase Wzc (EC 2.7.10.2)	18	0.0110015	7	0.020472		0.00307759			0.00228718	0.0310669			0.00562275	0.0158659										0.00545911						0.0102344	0.00573822				0.00336836			0.00545643	0.0109039	0.014915	0.0238863	0.0143884		0.00497735	0.0117866	0.00835841	0.0206345
Alpha-glucosidase (EC 3.2.1.20)	17	0.0438475	9	0.0693378												0.0365066					0.0108928										0.00589345	0.016603	0.0059882			0.0176896													0.047918
Conserved protein, with a weak D-galactarate dehydratase/altronate hydrolase domain	17	0.0288774	11	0.0286289		0.00307759		0.0102685	0.0022685	0.0345258	0.0346148	0.0122384	0.00845048	0.227527	0.0239392							0.00977876		0.00550418	0.035184	0.0135876
Hemolysin A	17	0.0175047	5	0.0138313		0.00308785	0.00268687		0.00231176	0.0173036	0.0173224	0.0269438	0.0251629	0.0304317	0.0118879																		0.00595286
Chromosome (plasmid) partitioning protein ParA	17	0.0281224	2	0.0192055			0.0080872	0.0171237		0.0103561	0.0277026	0.00492259		0.0476069	0.00896217			0.0031999		0.0126297									0.00786535							0.00889719										0.00835841			0.00588824
4-hydroxythreonine-4-phosphate dehydrogenase (EC 1.1.1.262)	17	0.110231	22	0.070543																							0.135148		0.0513905		0.0928182	0.0705627	0.0474841			0.0488285	0.0443763	0.131628	0.0429109	0.126316	0.0462846	0.279138	0.23504	0.222642	0.0294476		0.186015	0.0838882
Aliphatic amidase AmiE (EC 3.5.1.4)	17	0.0189438	11	0.120013		0.01236		0.00685525		0.0207108	0.0138427		0.0139802	0.0290708	0.0119804					0.00756687	0.0217882	0.0195495			0.0429677	0.0203926					0.023301	0.0041377	0.0178167		0.0468979	0.00882651
Alkyldihydroxyacetonephosphate synthase (EC 2.5.1.26)	17	0.100982	9	0.0524295												0.0311335	0.211037	0.150999	0.187602	0.123532	0.155006	0.144228	0.152789	0.0928668	0.197361	0.142748			0.00393267			0.00829497	0.0296674		0.0100457	0.0399314	0.0355228
Alpha-galactosidase (EC 3.2.1.22)	17	0.0748347	22	0.289752												0.0456263	0.168776	0.292389	0.143524	0.174038	0.0571537	0.298211	0.00434028	0.0164675	0.00978228											0.00444978				0.00733407	0.0110558			0.00492296
Aminopeptidase Y (Arg, Lys, Leu preference) (EC 3.4.11.15)	17	0.0124699	1	0.0131752														0.0064388	0.0110616	0.0201966	0.00271843	0.0122277		0.00545911	0.0117081		0.0114325	0.00947508	0.0157981		0.00573822		0.00887626	0.0280233	0.00336836	0.0133105	0.0354613		0.010694
D-mannonate oxidoreductase (EC 1.1.1.57)	17	0.0525844	11	0.10339									0.00562275		0.00296375	0.00724638	0.0792423	0.109216	0.0606415	0.065619	0.138768	0.144223	0.0636252	0.0164258	0.058652	0.0714089			0.0277028				0.00591096		0.0100457	0.0266209
DNA ligase (EC 6.5.1.2)	17	0.0317696	7	0.0189091	0.0161851	0.0556758	0.0269683	0.0753064	0.0434732	0.0431951	0.0329128	0.0294619	0.0559183	0.0528652	0.00296375												0.00558254		0.0474616			0.0124783	0.0118992		0.0100457	0.0176896
FIG00403861: hypothetical protein	17	0.0582011	7	0.0455351													0.0264213	0.173398	0.0385896	0.123536	0.0898372	0.102662	0.0975657	0.0436379	0.0410471	0.101975			0.0118692		0.0347774	0.024911	0.0178101	0.0113279	0.0234328	0.0266209
FIG00405746: hypothetical protein	17	0.0643461	0	#DIV/0!	0.00519534	0.0247989		0.0307905		0.0672861	0.0640737	0.0196791	0.0195401	0.022479													0.215529	0.0561172	0.102824	0.0102344	0.0754483	0.049822	0.151463	0.0848496	0.0937528
FIG00407312: hypothetical protein	17	0.0252406	4	0.0418847			0.0107741	0.00687711	0.011491	0.0310696	0.0311666	0.00737828		0.0264493	0.032814			0.016057	0.0111204	0.0277846	0.0353994	0.048889	0.0127425		0.0449481	0.0577518												0.0163778
FIG00936931: hypothetical protein	17	0.0292159	0	#DIV/0!		0.0278868	0.040436	0.010272	0.0434918	0.0120726	0.0173224			0.027801			0.0475841	0.0578322	0.0165377	0.0630558	0.0190481	0.0244442			0.0352152																		0.00827436	0.0247101			0.0206853
L-asparaginase (EC 3.5.1.1)	17	0.0221375	0	#DIV/0!													0.0158398	0.00320914	0.0495799	0.0125917	0.0135678	0.0317777			0.0703524	0.00680498						0.00828519	0.00890506	0.00557973		0.0266209		0.0493605					0.0247589	0.00497735	0.0234825		0.0206437
Macrolide-specific ABC-type efflux carrier (TC 3.A.1.122.1)	17	0.00995481	3	0.01058																								0.0189073			0.00589345	0.00828519	0.00890506	0.0111595		0.00441326	0.00884877	0.0109129		0.00733407					0.0058214		0.0082751	0.00838364
Oar protein	17	0.0293838	2	0.00718834		0.0742887		0.0376659		0.0827686	0.0536848	0.00492259	0.0615411	0.0753988						0.0201586	0.00270629	0.021992			0.00390096		0.00585001				0.00589345		0.0207623	0.00574812	0.0133817	0.00886067
Periplasmic [Fe] hydrogenase (EC 1.12.7.2)	17	0.018907	1	0.00738771		0.0556844	0.00809393	0.0445159		0.00346151			0.016808	0.00529775	0.00296375		0.0158291	0.0128294	0.0387198	0.0126129					0.00586313						0.00575705	0.0248784	0.0326327			0.0266233	0.00884877
Phosphoribosylaminoimidazole carboxylase catalytic subunit (EC 4.1.1.21)	17	0.06897	9	0.123049		0.0309352	0.0323357	0.0273957	0.0251826	0.0362178	0.0502052			0.0383328	0.0597169																								0.107457	0.0893208	0.0928695	0.0786577	0.0865512	0.133593		0.00847314	0.107451	0.167794
Polyphosphate kinase (EC 2.7.4.1)	17	0.00595188	5	0.0127523		0.00616544	0.00270673	0.00683165	0.00686744		0.00172337	0.00491698	0.00282773											0.00545911							0.00573822		0.00595286	0.0113279	0.003336	0.00444978	0.00891027							0.0049434		0.00835841
putative cell surface protein	17	0.0549575	11	0.192047	0.0055371						0.00346247	0.00989078	0.00552975	0.00263673	0.00301823			0.00960893		0.0227555		0.00244523			0.00196217	0.0305951																							0.410098
Putative glycogen debranching enzyme, archaeal type, TIGR01561	17	0.0164193	2	0.0126028		0.00307759	0.0107741	0.0068334	0.00911726	0.00863955	0.00693353			0.0185239			0.0369059	0.0385753	0.0165377	0.0201418	0.021776	0.0171112	0.00840227		0.0312648								0.0178101		0.00670437
Type I secretion system, outer membrane component LapE	17	0.0187834	14	0.0258783												0.00724638			0.00550146				0.00421834			0.0135529		0.00943218	0.00393267		0.0115141	0.0041377	0.00594631			0.0266551	0.168458		0.0213505	0.00733407						0.00835841
Type II restriction enzyme HpaII (EC 3.1.21.4)	17	0.0136949	16	0.0233671	0.0103063	0.0185649		0.00683165	0.00231176			0.00978276	0.0111525			0.0147674				0.01013			0.00434028	0.00541741																									0.0364159
V-type ATP synthase subunit I (EC 3.6.3.14)	17	0.0108935	3	0.0207174		0.0216819		0.00687711		0.00171653	0.00694212	0.00491698	0.00555989	0.0119017	0.00890769		0.0370027		0.0111204		0.00545853	0.00978198		0.0108765	0.0156324	0.0101616									0.00334135	0.0133105
5'-nucleotidase (EC 3.1.3.5); 2',3'-cyclic-nucleotide 2'-phosphodiesterase (EC 3.1.4.16); Putative UDP-sugar hydrolase (EC 3.6.1.45)	16	0.00785586	2	0.0155288														0.00322966		0.00756687	0.00542471	0.00244577			0.00391915		0.00559472						0.0208396			0.00441326		0.0056164				0.00710884	0.00819658				0.00828427
ABC transporter ATP-binding protein YvcR	16	0.0149026	8	0.0249646	0.0265758	0.00929271	0.0161744	0.0102921	0.0068055	0.00517804	0.00172337	0.0024613	0.00282773	0.0026519																																			0.030224
ABC transporter permease	16	0.012225	15	0.023703	0.0258078								0.00555989														0.0170273		0.00396825			0.00414748			0.00334135		0.0266125	0.00538068		0.00735998		0.0289477	0.00819658		0.0116428		0.00412592	0.0167043
Alpha-glucosidase SusB (EC 3.2.1.20)	16	0.0358401	15	0.0459321	0.0107324				0.0022685	0.0724654	0.0900401		0.00276488	0.0529017	0.161357																	0.0124555	0.0236857			0.0443835	0.0266125												0.0239444
Cytoplasmic axial filament protein CafA and Ribonuclease G (EC 3.1.4.-)	16	0.0201031	8	0.0411755		0.0185649	0.0215549	0.00341495	0.00228718	0.0207122	0.0190529		0.0167752	0.0238126			0.0316582	0.0256864	0.00550146	0.00758373	0.0326593	0.0244404		0.0327614	0.035184
Dihydroxy-acid dehydratase (EC 4.2.1.9)	16	0.0191241	19	0.0392142		0.0061946		0.0342037	0.0114044	0.0172249	0.0259721	0.00743509	0.00838762	0.0105864														0.0186914		0.0791875	0.00589345	0.0124229	0.0148514	0.0168639	0.0100457	0.0266209
DNA repair protein RecN	16	0.0188138	13	0.158925						0.00343572				0.00264278	0.0179788		0.00523697		0.00550146	0.00506287			0.00421834		0.00195699	0.152951										0.00441326									0.00584795	0.00835841		0.0587373
Excinuclease ABC subunit A	16	0.0233211	15	0.14481	0.0586042	0.0371298	0.0026936	0.0410808		0.00692169		0.00978276	0.00282773	0.00925894	0.0299047												0.0340545	0.0376416		0.0596146				0.0225497	0.003336	0.00882651	0.00891027
FIG00403605: hypothetical protein	16	0.0185088	1	0.0744942					0.0183151	0.00174365	0.0103889	0.0024613		0.00528863	0.00892412		0.00534445	0.0193277	0.0109902	0.0327926		0.029332			0.00194397	0.0407567									0.00334135			0.0821918			0.022999
Glycine betaine ABC transport system, ATP-binding protein OpuAA (EC 3.6.3.32)	16	0.0314715	0	#DIV/0!												0.060119	0.0423471	0.00959969	0.0938011	0.0731816	0.0299192	0.021999	0.00434028		0.0215397	0.017036	0.068109	0.00925926		0.0203079	0.0173887			0.00574812			0.00884877
Hcp transcriptional regulator HcpR (Crp/Fnr family)	16	0.0305439	5	0.0224385													0.0473799	0.0192682	0.0552241	0.00252086	0.0462705	0.0317772	0.0253632	0.0109633	0.0625323	0.0475964	0.00558254						0.0297093		0.0267958								0.0495178						0.0118058
Lactoylglutathione lyase (EC 4.4.1.5)	16	0.0243734	0	#DIV/0!		0.0247303	0.00538721	0.0205404	0.03205	0.0397078	0.0155904	0.0147566		0.00925587	0.0358487																		0.0118992		0.0134141							0.0428833	0.0536365		0.0116959		0.00824267	0.0503363
Levanase (EC 3.2.1.65)	16	0.0565857	0	#DIV/0!	0.00519534	0.0278284	0.0997397	0.0136651	0.0915207	0.0414514	0.0554082			0.0396876		0.00752106	0.0473691	0.125322	0.0219678	0.115986	0.0626339	0.0953327			0.0547433
Monofunctional biosynthetic peptidoglycan transglycosylase (EC 2.4.2.-)	16	0.00642624	6	0.0127235												0.00752106		0.00322966	0.00548878		0.00545853	0.00244523							0.00396825			0.00830802						0.0162178	0.0106564				0.00418288	0.0049434					0.00588824
NAD-dependent protein deacetylase of SIR2 family	16	0.0177564	4	0.0239736		0.00616544		0.0239318		0.0034873	0.00692639	0.0123009		0.0145536	0.0418471		0.0104847		0.0441038	0.00254201	0.0054802	0.0146698	0.00421834		0.0175894	0.0645692												0.0112328
Naphthoate synthase (EC 4.1.3.36)	16	0.0250409	7	0.253002	0.0107324	0.0525879	0.0592905	0.0342273	0.0251826	0.0155354	0.00864116	0.0465717	0.0417797	0.015869	0.0149061												0.0399045		0.0157943				0.0029522		0.00336836	0.0133105
putative large secreted protein	16	0.00727658	15	0.0311117	0.00511091		0.00541345		0.00228718	0.00174365	0.00347106	0.0024613	0.00559261							0.00250401								0.00947508	0.00396448	0.0393067		0.00414748		0.0113902	0.00667735	0.00444741												0.00843241
Ribokinase (EC 2.7.1.15)	16	0.00906309	7	0.409553		0.00307759				0.00343572	0.0190529	0.0025125	0.00279501	0.038351	0.00603646			0.00640904		0.0176546	0.00819863	0.004884	0.00434028		0.00388795				0.00396825		0.0114953						0.00891027
rRNA small subunit methyltransferase H	16	0.0247247	5	0.0350815		0.0464517		0.041128				0.0319232	0.00841776	0.00263068			0.052735		0.0496386				0.0337654	0.00545911		0.010231	0.00585001	0.0373829		0.0398808		0.00414748		0.022612	0.00334135
Signal peptidase I (EC 3.4.21.89)	16	0.0217748	8	0.0221757			0.00538047		0.0137536	0.0224313	0.0380686			0.0462491	0.0238683																		0.0029522			0.0177579	0.0354613	0.00545643					0.0288504	0.0296874			0.0413198	0.0167845
Transcriptional regulator, MarR family	16	0.0557459	6	0.164227			0.0296619		0.0389116	0.0224029	0.0069092	0.02197		0.0185148	0.0179243		0.110804	0.102817	0.132403	0.194252	0.0108494	0.0219952	0.0467863		0.0273587	0.0883754
UDP-N-acetylmuramoylalanine--D-glutamate ligase (EC 6.3.2.9)	16	0.0219802	10	0.485472	0.0316867	0.00924302	0.0026936		0.00686744	0.0224016	0.0225168		0.00838762	0.0343807	0.00900021													0.0283394							0.00334135							0.0214416	0.0412298	0.0395877			0.0454457	0.0251194
FIG00413399: hypothetical protein	15	0.0234787	0	#DIV/0!				0.00683165	0.0137162	0.00517937	0.0103889			0.0436336	0.0328849				0.0330421	0.0151169	0.00815267	0.034223			0.0625453	0.0442398				0.0195729		0.00417032
23S rRNA methyltransferase (EC 2.1.1.-)	15	0.0130145	0	#DIV/0!				0.0068334	0.00231176	0.0155341	0.012128	0.00737828	0.0139475	0.0145384	0.0149441			0.00641828	0.0109776	0.0101089	0.0244944	0.0171112			0.0214903	0.0170013
3-isopropylmalate dehydratase small subunit (EC 4.2.1.33)	15	0.0338744	0	#DIV/0!		0.0278473	0.0377225	0.0445211	0.0252013	0.0327834	0.0259793	0.0271086	0.0167752	0.0357355	0.0149441												0.0172947				0.00575705	0.0498122	0.0445606			0.102073
AcrB/D/F family transporter	15	0.0177872	0	#DIV/0!												0.0147674	0.057972		0.0385896	0.00504172					0.0312414								0.0029522					0.0109129	0.021598	0.00735998	0.0226986						0.0082751		0.00591751
cell surface protein	15	0.033299	0	#DIV/0!	0.00511091		0.00807408	0.00341495	0.00462353				0.00279501				0.0105921	0.0802479		0.136157	0.00542471	0.119767	0.0127425		0.0176076													0.00538068	0.0642613		0.0232856
DNA mismatch repair protein MutL	15	0.0169202	3	0.0588893		0.0340419							0.00276488	0.0185452			0.0580795	0.00642956	0.0109902	0.0176378	0.00271843	0.00244523		0.00541741	0.0312778	0.0203926	0.0284598		0.00786535						0.00673673
Endonuclease/Exonuclease/phosphatase family protein	15	0.0632199	1	0.0153153	0.00511091	0.126837		0.0752863	0.0022685	0.04486	0.046767	0.0492947	0.0670984	0.101885				0.0385456	0.0165504	0.055451		0.122211			0.0703576	0.125776
FIG00412176: hypothetical protein	15	0.0146798	0	#DIV/0!		0.0061757		0.0205404	0.00686744	0.0189685	0.00519443	0.00480896		0.00131534	0.0119259		0.0104739	0.0225071	0.0331008	0.0277635		0.00733299			0.00586313	0.0373592
FIG00414131: hypothetical protein	15	0.0846647	4	0.0546334	0.0850112	0.0494607	0.09704	0.0821616	0.0938757	0.107024	0.145437	0.0319744	0.0139148	0.0912617	0.307677																																		0.10239
FIG00897525: hypothetical protein	15	0.034328	0	#DIV/0!		0.00924302	0.018868	0.0136869	0.0137349			0.0024613	0.0391104		0.00301823		0.0947812	0.0835894	0.0440784	0.121163			0.00843668	0.0217564	0.0273769	0.0136162
FIG00897677: hypothetical protein	15	0.0145664	0	#DIV/0!		0.0061946	0.0269485	0.00343855	0.00917921		0.0121437		0.0140104		0.0119423			0.0321252		0.0101089		0.0220054				0.0339802																		0.00497735			0.00415835
Flotillin-like protein	15	0.013141	0	#DIV/0!		0.0154976		0.0102466	0.0160221	0.00520516	0.0155747			0.0158719			0.0263998		0.00550146	0.0176546	0.00818649	0.0219952			0.0234734	0.00677645					0.00575705		0.0029522
Glucuronyl hydrolase	15	0.0107007	5	0.0248125			0.00270673			0.00174365						0.00752106	0.0210768			0.00252086	0.0163296	0.0195575	0.00421834		0.00195699													0.00545643							0.00596516	0.00835841	0.00415835
Isocitrate dehydrogenase [NADP] (EC 1.1.1.42)	15	0.0121968	4	0.0376683			0.0026936	0.00683165	0.00231176	0.0155341		0.0123521		0.0145627	0.0178863			0.0031999	0.0109902	0.00254201	0.0163296		0.0213012		0.0117263	0.0373306														0.00735998
lipoprotein protein, putative	15	0.0223898	6	0.0182033														0.0224773		0.0277255	0.021776	0.0317734		0.0327614	0.0156272	0.0203926			0.0316635		0.00589345	0.00830802	0.0356137		0.0200914														0.030224
LSU ribosomal protein L27p	15	0.0536677	0	#DIV/0!	0.0527254	0.0618995	0.0889592	0.0821634	0.0686744	0.0517533	0.0571387	0.0762385	0.0531208	0.0462855	0.0746611														0.0158692			0.00830802	0.0237211		0.0434972
N-carbamoylputrescine amidase (3.5.1.53)	15	0.0311063	7	0.084551	0.0265758	0.00620486			0.0137349	0.0414514	0.0380772	0.00727026		0.033029	0.0238683	0.0383799				0.0302675	0.0490106	0.0611065	0.00418393		0.0390615	0.0543729
Oxidoreductase, Gfo/Idh/MocA family	15	0.0194058	9	0.0984553														0.0417547		0.0277086	0.0245283	0.00977876		0.0109633			0.0228773		0.0118972			0.0165932	0.00890506			0.00444978			0.0322168	0.022275	0.0116428	0.0285505				0.0169463
Phosphoribosyl-AMP cyclohydrolase (EC 3.5.4.19) / Phosphoribosyl-ATP pyrophosphatase (EC 3.6.1.31)	15	0.032115	3	0.0166024	0.0209543	0.0741807	0.0565969	0.0787432	0.0594952	0.0276067	0.0225097	0.0467822	0.022398	0.0132231	0.0298667																			0.00564207	0.0133817														0.00588824
Preprotein translocase subunit SecG (TC 3.A.5.1.1)	15	0.0171568	0	#DIV/0!	0.010648	0.0216425	0.0242683	0.023979	0.0160034	0.013842	0.0276955	0.00742948	0.0223679	0.0277646	0.0119259
putative DNA mismatch repair protein	15	0.0515936	6	0.0401687	0.0103907	0.0278765	0.0970663	0.0411263	0.0961255	0.0466024	0.0484904	0.063892	0.0670683	0.0409877	0.0656989												0.0569318		0.0316317				0.00295875		0.0770568
putative patatin-like phospholipase	15	0.0052278	5	0.011217										0.00131534		0.00724638				0.00250401	0.00270629	0.00244577		0.00550418					0.00396825				0.00591751		0.00336836			0.00538068					0.00410509	0.0147893		0.00847314			0.00588824
RagB/SusD domain protein	15	0.0262462	2	0.0150781						0.0103561	0.0121122			0.00926499													0.022622	0.0187343	0.00790093	0.0303814	0.0290581			0.0283601	0.0167231			0.104337	0.0431584				0.0204982	0.0049434	0.0352425
Shikimate 5-dehydrogenase I alpha (EC 1.1.1.25)	15	0.00575869	7	0.0128013		0.00308785	0.0026936	0.00343855		0.0120739	0.00345533		0.00282773	0.0026519	0.00298018													0.00947508	0.00396825	0.0102344		0.0124555	0.00591096		0.00667735	0.00444978
Tetratricopeptide repeat family protein	15	0.0229274	2	0.0463174												0.0241371	0.0211736	0.0385065	0.0275407	0.0681779	0.0271912	0.019564	0.00421834	0.00545911		0.0713456			0.0118616				0.00295875					0.0056164
UDP-N-acetylglucosamine 4,6-dehydratase (EC 4.2.1.-)	15	0.0265654	1	0.00697496		0.0247698	0.00540033	0.0273939		0.04486	0.00173196	0.0345893		0.0436336	0.0149441
ABC transporter, permease protein	14	0.0100708	29	0.0721674			0.0215549		0.0091733		0.00344673		0.0167425	0.00131534							0.00542471	0.00489099			0.00586313			0.0189073	0.00396448	0.0195729		0.00414748		0.0171383			0.00884877
Acetylornithine aminotransferase (EC 2.6.1.11)	14	0.0109385	4	0.0113476		0.00311701			0.00689203	0.0155328	0.0103889			0.025134	0.00298018		0.00534445	0.00322966		0.00758802	0.0190481	0.019557			0.0234525	0.00678265																	0.00409149
Beta-xylosidase (EC 3.2.1.37)	14	0.00737951	19	0.0264513									0.00565547												0.00196217	0.00338513	0.0172947		0.00396448		0.00575705	0.00827541	0.00894696	0.0114962	0.00668271	0.00889719						0.00710884	0.00409149
Dipeptidyl carboxypeptidase Dcp (EC 3.4.15.5)	14	0.0535099	12	0.0202187		0.055645	0.0323488	0.0924117	0.0274698	0.0345026	0.024233	0.0197304	0.0363455	0.0409969	0.0268865			0.0031999					0.00434028						0.0237308																			0.327298
FIG00403641: hypothetical protein	14	0.0209406	1	0.0128502					0.0022685	0.00520383	0.00345533	0.00742948	0.00835748	0.0264341	0.0628441					0.00250401	0.00819863	0.002442	0.0128645	0.016339	0.0429911	0.0918362
FIG00404706: hypothetical protein	14	0.0934715	0	#DIV/0!														0.0899779		0.161463	0.0925314	0.102655	0.0677747		0.129007	0.190275												0.054817					0.0330469		0.0294476				0.210482
FIG00936439: hypothetical protein	14	0.014234	6	0.0258384												0.0303342	0.0263138		0.0331008	0.0101046		0.00244523		0.00541741	0.00390096		0.00585001		0.0197626					0.00557973	0.0234598			0.00538068											0.0180561
FIG00937714: hypothetical protein	14	0.0304213	4	0.0440896		0.0309644				0.00689457		0.0392447	0.039206	0.00528258						0.0176546	0.0027401	0.00733622				0.0951866			0.0435289			0.0041377	0.0386143	0.0281294	0.0669787
Glucose-1-phosphate thymidylyltransferase (EC 2.7.7.24)	14	0.0349604	3	0.0147327	0.00511091	0.0340522	0.0566104	0.051351	0.0687364	0.055189	0.0554067	0.0344357	0.027895	0.0647729	0.0239608												0.00559472						0.0029941		0.003336
Glycosyl transferase, group 1	14	0.00581557	2	0.02855			0.00268687	0.0102685	0.0022685			0.00480896	0.00279501								0.008131	0.00733353			0.00195699					0.00949938				0.00574812								0.00705318		0.00492296			0.00415835
lipoprotein, putative	14	0.283828	9	0.125187																							0.43051	0.432103	0.466751	0.366452	0.255074	0.340466	0.326451	0.46964	0.341538	0.248519	0.257276						0.00410509	0.00990031			0.024802
Phosphoglycolate phosphatase (EC 3.1.3.18)	14	0.00933385	3	0.0139175		0.0185649		0.0034167		0.00863822	0.0138671			0.0238095					0.00556019	0.00250401		0.004884				0.00339132	0.0170273		0.0118654			0.00414748	0.0029522		0.0100457
Phosphoribosylformimino-5-aminoimidazole carboxamide ribotide isomerase (EC 5.3.1.16)	14	0.0186257	7	0.0229832												0.0679148				0.0125917	0.0109049	0.00244577	0.00418393	0.00541741	0.00588132		0.0737159		0.00393267		0.0346222	0.0083178	0.00295875		0.0234221	0.00444978
Prephenate dehydratase (EC 4.2.1.51)	14	0.00776624	0	#DIV/0!			0.00270673		0.00458026	0.0103561	0.0103889			0.00793448	0.00301823			0.00322966		0.00504601	0.0163296	0.014666			0.0117263		0.0114447		0.00396448						0.003336
Putative glycosyl hydrolase of unknown function (DUF1680)	14	0.00726076	3	0.0102511		0.00311701							0.00282773		0.00603646												0.00558254	0.0187343			0.00573822	0.0041377	0.00591751		0.00336836	0.00441326													0.00591751
putative transport protein	14	0.011606	3	0.0110562		0.00620486						0.0025125	0.0111826	0.00132139			0.0263138	0.00320914	0.0331008						0.00391915						0.0173887		0.0029941			0.00444741							0.00410509				0.00411675		0.0416676
Putative transposase	14	0.0163736	0	#DIV/0!																								0.0189502	0.00396825		0.00589345	0.024911	0.0178101	0.00557973	0.0133871	0.0177579	0.00885347	0.00545643					0.00418288	0.0594701	0.00584795		0.0371615
Topoisomerase IV subunit A (EC 5.99.1.-)	14	0.0119186	17	0.0479316		0.00620486	0.00270673	0.020564		0.0103561	0.0190386	0.00989078	0.00282773	0.0238186
Topoisomerase IV subunit B (EC 5.99.1.-)	14	0.0227224	7	0.0510483	0.0324546	0.00925328		0.0171255			0.0017391	0.0197816	0.0307856	0.00528863																									0.0536049	0.0521309	0.0346418	0.0356036		0.00497735		0.00835841	0.0123686
FIG00411761: hypothetical protein	13	0.00966003	0	#DIV/0!		0.0061946			0.0137349	0.0172778	0.0017391	0.0025125		0.00133051			0.0105921			0.0202178	0.0109049	0.00733246	0.00434028		0.00196217
2-deoxy-D-gluconate 3-dehydrogenase (EC 1.1.1.125)	13	0.159976	21	0.137534												0.0222885			0.0221106	0.00504601	0.00816481		0.0339218			0.0203641												0.148082				0.0429389	0.198071	0.143405	0.123468		1.19444	0.117377
3'(2'),5'-bisphosphate nucleotidase (EC 3.1.3.7)	13	0.00669138	0	#DIV/0!		0.00308785		0.0034167		0.0137918	0.00519443	0.00486578		0.00396724			0.00523697		0.00548878	0.00250401	0.0217422	0.00733299	0.00840227		0.00195699
Agmatine deiminase (EC 3.5.3.12)	13	0.0127221	2	0.00766718	0.00519534	0.0123995	0.00807408		0.0137349	0.0276081	0.0294432		0.00555989	0.0277616	0.00890769																							0.0056164					0.00418288
Alanine dehydrogenase (EC 1.4.1.1)	13	0.0161604	2	0.0112839							0.00173196																		0.00790093				0.0444834		0.0368092						0.0116428		0.0371384	0.0049434	0.0117866				0.011835
AMP nucleosidase (EC 3.2.2.4)	13	0.0829283	12	0.045926												0.0992982		0.0160683		0.0403975	0.051729	0.0831119			0.0899039	0.132552												0.087884				0.0717753	0.0701852	0.0890622			0.0950914	0.151009
ATP-dependent RNA helicase RhlE	13	0.0578463	0	#DIV/0!																																		0.0275263	0.107705	0.074159	0.126924	0.0570453	0.0660937	0.0396421	0.0705381	0.0503925	0.0496041	0.0671209
Cardiolipin synthetase (EC 2.7.8.-)	13	0.00770335	19	0.0347122		0.00308785	0.018868		0.0206023	0.00174365	0.00691779	0.0049738	0.00276488	0.00396724															0.00393267		0.0116317		0.0029941						0.0106564
DEAD-box ATP-dependent RNA helicase CshA (EC 3.6.4.13)	13	0.0156447	7	0.13367												0.0220138	0.0370027	0.00645932	0.0275407		0.00817695	0.00489099			0.0117159		0.0335439			0.00949938				0.0113279	0.00670437			0.0162178					0.00828797
Ferric enterobactin transport ATP-binding protein FepC (TC 3.A.1.14.2)	13	0.0118717	2	0.0174189																								0.0283823		0.00949938	0.0116505	0.0124555	0.00890506	0.0169699		0.0133105	0.0177022					0.00705318	0.00410509	0.00990031	0.00596516			0.00843241
FIG00402702: hypothetical protein	13	0.0665887	21	0.214878	0.078875	0.0897658	0.0997397	0.0958503	0.0709862	0.0414243	0.0467412	0.0937292	0.0867341	0.042294	0.086587																																		0.0180561
FIG00405539: hypothetical protein	13	0.0277561	7	0.0470887														0.00642956		0.00756687							0.0510818	0.00947508			0.0114953			0.0395196	0.0401829			0.0493605	0.010694			0.014162	0.00418288		0.0410904	0.0755887
FIG00898772: hypothetical protein	13	0.0131442	11	0.0262072		0.0371692	0.0323555	0.00683165	0.0251826	0.00858664	0.0017391	0.0172179		0.00398241	0.00596036																0.00589345					0.00444978		0.0165293						0.00497735
FIG00938009: hypothetical protein	13	0.021211	0	#DIV/0!		0.00307759	0.00268687	0.0205404	0.0526524	0.039758	0.0398478	0.017161		0.0304165	0.0327924												0.0170394		0.00396825		0.00575705				0.0100457
Gamma-glutamyl phosphate reductase (EC 1.2.1.41)	13	0.00719642	4	0.0143222			0.00541345			0.00174365			0.00276488	0.00133051				0.00645932		0.00504601	0.0027401			0.00550418			0.0114325				0.00573822												0.00819658			0.00847314
Glycerate kinase (EC 2.7.1.31)	13	0.00935071	10	0.0241003														0.0192569		0.012634		0.002442				0.00681118					0.0172335	0.0083178		0.00574812		0.00444978	0.00891027			0.00735998				0.0049434	0.0116959
L-aspartate oxidase (EC 1.4.3.16)	13	0.0106317	8	0.0276499	0.00511091	0.00931161	0.00541345			0.00517804	0.0051701	0.0122953	0.0195401	0.0317167	0.00599841												0.00559472		0.00396448						0.0200914	0.00882651
N-acetylglucosamine-6-phosphate deacetylase (EC 3.5.1.25)	13	0.00643365	8	0.0121378	0.00511091					0.00171786	0.00346247	0.00240448	0.00559261						0.00556019							0.00339132	0.00558254					0.00414748	0.00594631		0.0234274		0.00891027											0.00838364
Nitric oxide-dependent regulator DnrN or NorA	13	0.0874334	1	0.0119218																							0.0111773		0.00790093		0.0114953	0.0124555			0.130627			0.235721					0.247498		0.11745				0.252786
Polysaccharide export outer membrane protein	13	0.0122909	2	0.0167275										0.0436548						0.00250401		0.012224			0.0215137	0.0237777	0.0172825		0.00792896			0.0041377	0.00295875	0.00574812	0.00336836		0.00884877
Probable secreted protein	13	0.0120911	3	0.010145		0.0464225	0.00540033	0.0102685	0.0297569	0.00517804		0.00742948	0.00555989	0.00133051																0.0100735		0.00830802	0.00890506				0.00891027
probably aromatic ring hydroxylating enzyme, evidenced by COGnitor; PaaD-like protein (DUF59) involved in Fe-S cluster assembly	13	0.0397084	0	#DIV/0!	0.100255		0.0566104		0.0480721	0.0327848	0.0242473	0.0344869	0.0252257	0.0238126	0.0268865																							0.087884				0.00710884	0.0371384		0.0116959
Putative Dihydrolipoamide dehydrogenase (EC 1.8.1.4); Mercuric ion reductase (EC 1.16.1.1); PF00070 family, FAD-dependent NAD(P)-disulphide oxidoreductase	13	0.0136373	2	0.400735			0.00268687	0.00685525	0.004537		0.00694212			0.00395812																								0.0110728						0.0049434					0.0659742
Putative mobilization protein BF0133	13	0.00915295	4	0.0155308												0.0228131	0.0104847			0.00506287	0.0136233	0.014666	0.00418393	0.0108765	0.00976409				0.00396825				0.0029522		0.00673673
putative two-component system sensor histidine kinase	13	0.00631314	13	0.0167442										0.0026519		0.0150421				0.00250401		0.00244577		0.00550418		0.00338513		0.00925926				0.00830802		0.00564207									0.00409149		0.00584795			0.00838364
Recombination inhibitory protein MutS2	13	0.0134793	7	0.0608257													0.00524769		0.00556019	0.0227006	0.00816481	0.012217		0.0600186	0.0136884						0.00573822		0.00295875		0.00667735														0.0118058
Retron-type RNA-directed DNA polymerase (EC 2.7.7.49)	13	0.0053535	3	0.0131185			0.0026936		0.00228718			0.0025125	0.00555989	0.00396724											0.00586313	0.00339132	0.0114325	0.00947508	0.00393267				0.0029941	0.0113279													0.00415835
Ribonuclease III (EC 3.1.26.3)	13	0.0498311	20	0.13604																							0.0503159	0.187906	0.0712205	0.119803	0.0402429	0.024911	0.00594631	0.0339398	0.0468872	0.013347
TPR repeat precursor	13	0.0150879	11	0.0431355		0.0185255		0.0171019	0.0114418	0.00171786	0.00173196																		0.00396825			0.00414748	0.0029941	0.00564207		0.00889719
tRNA-specific 2-thiouridylase MnmA	13	0.0233795	6	0.0254935																							0.0228773	0.0375987	0.0119048	0.00949938	0.0173887	0.0165606	0.0148867	0.0670191	0.0368145	0.00889482		0.0439041											0.0121386
Type I restriction-modification system, restriction subunit R (EC 3.1.21.3)	13	0.00846489	20	0.0265429		0.00928245			0.00228718			0.00737828	0.00838762																0.00393267			0.0207211	0.00890506		0.00670437	0.0133105
Tyrosine type site-specific recombinase	13	0.0169965	10	0.0722687													0.0264105	0.0160683	0.0386023	0.00756687	0.0163296	0.0171112	0.0382276	0.0163807	0.00391915	0.0203926				0.00949938			0.0029522
Uncharacterized protein YphG, TPR-domain containing	13	0.00660643	3	0.018014													0.00523697		0.00548878	0.00254201	0.00817695		0.00836785	0.00550418	0.00588132	0.00339132	0.00558254
Glutamate/gamma-aminobutyrate antiporter	12	0.0291275	0	#DIV/0!																							0.00585001				0.0173699	0.0041377		0.0339398	0.003336														0.0784457
GTPase and tRNA-U34 5-formylation enzyme TrmE	12	0.0103155	13	0.18343	0.0155016	0.00308785				0.0103845	0.00520157		0.00282773	0.0132171																																			0.0177233
Integral membrane protein	12	0.0294686	6	0.059695	0.010648							0.0025125																						0.00574812	0.00670437	0.00444978
5,10-methylenetetrahydrofolate reductase (EC 1.5.1.20)	12	0.0108679	1	0.0228992	0.0213804	0.0185255	0.00538721	0.0171473		0.00343439				0.0145505			0.0104954	0.00959969	0.00556019		0.00270629											0.00828519				0.0133422
6-carboxytetrahydropterin synthase (EC 4.1.2.50) @ Queuosine biosynthesis QueD, PTPS-I	12	0.0233078	0	#DIV/0!	0.0316867	0.0278473	0.0161744	0.023979	0.0114231	0.0310682	0.0207777	0.0295643	0.0335806	0.015869	0.0268865																							0.0108371
Arylsulfatase (EC 3.1.6.1)	12	0.00620926	3	0.0115412		0.00311701		0.0068299	0.00457436	0.0034873				0.00132139				0.00320914															0.0029941			0.0132763				0.00735998									0.00588824
ATP synthase delta chain (EC 3.6.3.14)	12	0.0225515	1	0.00697496													0.0210768	0.0064388	0.0165504	0.0151337		0.00488777	0.0127425	0.0163807	0.0449611	0.0951581	0.0114447		0.0157981						0.0100457
CobN/magnesium chelatase family protein	12	0.0685878	1	0.00919033														0.273102	0.00548878	0.338102					0.00978228	0.0951296	0.0111773				0.0290392	0.0083178	0.0118573	0.00557973		0.0266233	0.00885347
COG1242: Predicted Fe-S oxidoreductase	12	0.00511447	2	0.0230944				0.0034167	0.00231176	0.00343439	0.00173196	0.00240448				0.0152921	0.00524769	0.00322966	0.00548878	0.0101257											0.00573822		0.0029522
COG3866 Pectate lyase	12	0.00869395	1	0.0105485													0.0262063		0.00550146	0.00250401	0.00541257	0.00244577	0.0254851	0.00545911	0.00392434	0.00338513						0.00828519								0.00735998						0.00835841
Conjugative transposon protein TraG	12	0.00557745	6	0.0499614												0.00724638	0.00534445			0.00254201	0.00542471	0.00733676	0.00434028		0.00391915				0.00396825				0.0029522
Cytochrome d ubiquinol oxidase subunit I (EC 1.10.3.-)	12	0.00844295	0	#DIV/0!														0.00640904			0.00270629				0.0234343				0.00396448			0.0041377			0.00334135								0.00409149	0.00990031	0.00584795	0.0083647	0.0206853	0.00843241
DNA topoisomerase III (EC 5.99.1.2)	12	0.0155139	13	0.0163066									0.00276488															0.065981		0.0292331		0.0041377		0.0224436	0.00673673	0.00886067						0.00705318	0.00828797
dTDP-4-dehydrorhamnose 3,5-epimerase (EC 5.1.3.13)	12	0.0177669	3	0.5319	0.0055371					0.00174365	0.00693353	0.0369482	0.0140104	0.00396724				0.0289161	0.011049	0.050443		0.00977822			0.00586313
Exonuclease SbcC	12	0.00783068	16	0.0260975	0.00511091	0.0123995	0.0026936	0.0102702	0.00917921		0.00173196	0.00983396		0.00264278	0.00301823																					0.00444978	0.0266125
FIG00405147: hypothetical protein	12	0.0106803	1	0.00699839		0.0216425		0.0205404				0.0147566	0.00555989	0.00264278						0.00504601						0.0203926																			0.00584795
FIG00405790: hypothetical protein	12	0.0363692	0	#DIV/0!														0.0642617	0.0441038	0.0882816			0.0170484		0.00586313	0.0305889	0.00585001								0.0100457			0.0934161		0.022275		0.0428833			0.0118131
FIG00649583: hypothetical protein	12	0.0288175	3	0.019257													0.0738011	0.0257665	0.0607129	0.00250401	0.0135895	0.00488723	0.029669		0.00196217				0.00793651				0.0474841	0.0339398	0.0435566
FIG00761799: membrane protein	12	0.0134257	0	#DIV/0!		0.00311701		0.0034167																														0.0271307		0.022275		0.00710884	0.0289418	0.00992075	0.0117866		0.0165086
FIG00896745: hypothetical protein	12	0.0218845	0	#DIV/0!	0.0210387		0.00270673		0.00689203			0.00240448			0.00900021												0.0396614				0.0116317			0.00557973				0.0717419				0.0143328			0.0234559				0.0541684
FIG00899111: hypothetical protein	12	0.0157378	11	0.0376086						0.0103561	0.0155747			0.00266103														0.00925926				0.024911	0.0237564			0.00889957
FIG00939291: hypothetical protein	12	0.0101071	0	#DIV/0!		0.0155456		0.0136633			0.00521016	0.00240448		0.00396724			0.0106889		0.016479	0.0277466		0.00733622			0.00586313																		0.00410509				0.0082751
Glycogen	12	0.0347733	5	0.0178026		0.0650166	0.0215946	0.0581827	0.0137349	0.0517804	0.034629	0.0271598	0.0363154	0.0674248	0.0179243																0.00575705					0.0177602
Glycosyl hydrolase, family 88	12	0.014475	5	0.0134921	0.0107324	0.0216819		0.0239554						0.00133051		0.0155668	0.0370027		0.0386023						0.00196217		0.0114447		0.00396825						0.003336												0.00411675
Lead, cadmium, zinc and mercury transporting ATPase (EC 3.6.3.3) (EC 3.6.3.5); Copper-translocating P-type ATPase (EC 3.6.3.4)	12	0.00836704	12	0.0538321					0.00228718	0.00174365	0.0017391	0.00240448							0.00556019		0.0027401																	0.0273664		0.00733407		0.0141064	0.0123931	0.00497735					0.0177525
LSU m5C1962 methyltransferase RlmI	12	0.0144343	7	0.0162326		0.015477	0.00538047	0.0342273	0.00458026	0.0121011	0.00172337	0.0147054	0.0139802	0.0330897															0.0119048			0.0083178				0.0177237
MdsC protein	12	0.00887018	3	0.0199537		0.00308785		0.0102702		0.00686878	0.0138513				0.00296375		0.00523697		0.0165504	0.00250401	0.0108494	0.0195564				0.00677025			0.00793273
Methionine ABC transporter ATP-binding protein	12	0.0169326	4	0.0197664		0.00308785					0.00520302			0.0132322	0.00599841														0.0276953	0.0102344	0.0231458		0.00295875	0.0395819	0.0335055			0.00538068			0.0331675
Peptide methionine sulfoxide reductase MsrA (EC 1.8.4.11) / Peptide methionine sulfoxide reductase MsrB (EC 1.8.4.12)	12	0.0234094	0	#DIV/0!														0.0096387	0.0220392	0.0277423	0.00543685				0.00390614	0.0203641												0.0109971		0.00758093			0.0165759	0.024744		0.0420278			0.08986
Predicted L-lactate dehydrogenase, Fe-S oxidoreductase subunit YkgE	12	0.0397736	1	0.595238													0.0316582	0.0481843	0.0276121	0.0731816	0.0544812	0.04644	0.0212667	0.0163807	0.0762259	0.0577927			0.00396825						0.0200914
putative NADH dehydrogenase/NAD(P)H nitroreductase	12	0.0269733	2	0.0193096																							0.0510818		0.0355962			0.033219	0.0533885	0.04533	0.0401829	0.00444978							0.0245897						0.0121386
putative polysialic acid transport protein	12	0.031197	2	0.0245861																																		0.0219857	0.0535673		0.0919822		0.0577922		0.0706553		0.00412592
putative protease I	12	0.0512512	0	#DIV/0!														0.0835186		0.055489	0.021776	0.024448	0.055276		0.0292793	0.132517			0.0395289		0.0231458	0.041527	0.0415246		0.066984
putative xylanase	12	0.0120762	1	0.0100523			0.0188549		0.0297569	0.0224287	0.0173224				0.00296375	0.00752106	0.00524769	0.00642956				0.00244577	0.00434028	0.021753			0.00585001
Regulatory sensor-transducer, BlaR1/MecR1 family / TonB-dependent receptor	12	0.00526928	16	0.0186464			0.0026936				0.00172337									0.00254201		0.00244577		0.00545911	0.00196217					0.0100735		0.00417032	0.0059882			0.00886304
RNA methyltransferase, TrmA family	12	0.00682849	3	0.0654917		0.00307759			0.00686744		0.00172337			0.0145233			0.00524769			0.00756687		0.00244523			0.00976409	0.00338513														0.0149409			0.00827436				0.00412592
RND multidrug efflux transporter; Acriflavin resistance protein	12	0.0137664	5	0.0197892		0.00928245							0.00276488														0.0225976	0.0374258			0.0347774	0.0124457	0.0029522	0.017076	0.00667735	0.00886304													0.00588824
Sirohydrochlorin cobaltochelatase CbiK (EC 4.99.1.3)	12	0.0330227	0	#DIV/0!		0.0495293		0.0273939		0.0742633	0.0432874	0.0269438	0.0139475	0.0423304															0.023727				0.0356268		0.0468872					0.00735998
tRNA uridine 5-carboxymethylaminomethyl modification enzyme GidA	12	0.0302344	0	#DIV/0!		0.0216819		0.0445194		0.00689457		0.0025125	0.0167701	0.00266103
two-component system sensor histidine kinase/response	12	0.00605798	6	0.0140725												0.00752106		0.00320914		0.00254201		0.00244523	0.00434028															0.00538068		0.0149409		0.00727961	0.00409149		0.00584795
Undecaprenyl diphosphate synthase (EC 2.5.1.31)	12	0.015164	3	0.160416	0.0213804	0.0123206		0.0171237		0.00346151	0.00172337	0.0122953		0.00661914													0.0228773	0.0189073		0.0393067				0.022612	0.00334135
Vitamin B12 ABC transporter, B12-binding component BtuF	12	0.00679871	11	0.0125159					0.00231176					0.00264585													0.00559472						0.00295875							0.0149409		0.00710884	0.00821018	0.00492296
V-type ATP synthase subunit C (EC 3.6.3.14)	12	0.0103257	3	0.0172992		0.0216819	0.00270673	0.0136852	0.00458026	0.00343439	0.00864975	0.0024613		0.00660397																																			0.0243358
Regulatory protein SusR	11	0.00589174	4	0.0142441						0.00346151	0.00173196			0.00398241			0.00523697							0.00550418																				0.00492296			0.00412592		0.00588824
Type I restriction-modification system, specificity subunit S (EC 3.1.21.3)	11	0.0135323	4	0.0127291								0.0024613																0.00943218	0.0197701		0.0290392	0.0207733	0.0178101		0.00334135		0.0266125												0.00591751
4-Hydroxy-2-oxoglutarate aldolase (EC 4.1.3.16) @ 2-dehydro-3-deoxyphosphogluconate aldolase (EC 4.1.2.14)	11	0.0654483	8	0.0596944	0.0316867	0.105224	0.0566104	0.0787703	0.0594706	0.0534698	0.0450265	0.0788134	0.0698986	0.0423395	0.0986219
5-keto-D-gluconate 5-reductase (EC 1.1.1.69)	11	0.248703	0	#DIV/0!												0.129632	0.179465	0.189615	0.182009	0.176538	0.239544	0.241982	0.23355	0.229243	0.713296	0.220858
aldose epimerase family protein	11	0.00903491	1	0.0234742				0.00343855		0.0120984	0.00347106			0.0132171				0.00642956	0.00556019	0.00502487	0.0190481	0.00733676	0.00421834		0.0195412
Alfa-L-rhamnosidase (EC 3.2.1.40)	11	0.0104706	4	0.0132899																		0.00244523			0.00390096			0.00947508				0.0165834	0.00590441				0.00884877
Alkyl hydroperoxide reductase protein F (EC 1.6.4.-)	11	0.0124439	3	0.343501				0.0068535	0.0228708		0.0017391			0.00264585													0.0228773						0.00295875	0.00564207				0.0441398											0.0177233
Aspartate--ammonia ligase (EC 6.3.1.1)	11	0.01117	3	0.0157905			0.00270673			0.00174365	0.0121194	0.00737828	0.0111826	0.025134													0.00559472		0.00393267			0.0041377			0.0267688	0.0221711
Biosynthetic Aromatic amino acid aminotransferase alpha (EC 2.6.1.57) @ Aspartate aminotransferase (EC 2.6.1.1)	11	0.00863679	11	0.0144642	0.00519534	0.0061946	0.0053936	0.0068535	0.0137349	0.0086111	0.0190386	0.0024613	0.0139777	0.0105803	0.00296375
Catalyzes the cleavage of p-aminobenzoyl-glutamate to p-aminobenzoate and glutamate, subunit A	11	0.0182269	3	0.0150051			0.0107741			0.00343439	0.0138442			0.0277767				0.0256957			0.00542471	0.0342197			0.0352048	0.0203926			0.0118654				0.0118638
COG2152 predicted glycoside hydrolase	11	0.0113773	0	#DIV/0!			0.00268687	0.0102702		0.0103819	0.00693353	0.00480896		0.00396724							0.00545853			0.0164258									0.0564245		0.003336
CRISPR-associated protein, Csd1 family	11	0.0198562	0	#DIV/0!																							0.016772	0.046858	0.0118654	0.049541	0.00575705	0.0207407	0.0118638	0.0339398	0.00336836	0.00886304	0.00884877
Dihydroorotate dehydrogenase electron transfer subunit (EC 1.3.3.1)	11	0.0168528	6	0.02438		0.0247595	0.0134677	0.0205404	0.0137349	0.0120753	0.0207792	0.0221916	0.0251327	0.0198302															0.00396448				0.00890506
Electron transport complex protein RnfC	11	0.0178076	14	0.0430769			0.00268687			0.0189672	0.0225082		0.00279501	0.0277859													0.0795538		0.0118654			0.0041377	0.00890506		0.00336836	0.0133105
Enoyl-[acyl-carrier-protein] reductase [FMN] (EC 1.3.1.9)	11	0.010871	5	0.0276703					0.00455568		0.00172337			0.00264585				0.0224475		0.0252046		0.002442											0.0029522		0.0133871		0.0177022		0.021598					0.00492296
FIG00402688: hypothetical protein	11	0.263423	0	#DIV/0!												0.106819	0.406213	0.212022	0.314575	0.196756	0.383823	0.325101	0.233794	0.185692	0.345969	0.18689
FIG00402847: hypothetical protein	11	0.00815792	0	#DIV/0!	0.00511091	0.00307759	0.0161744	0.0137088	0.0137349	0.0103548	0.00866549	0.0024613	0.00555989	0.00792536	0.00296375
FIG00403615: hypothetical protein	11	0.0276404	0	#DIV/0!						0.0189672	0.0121051		0.0139174	0.0277282				0.0031999		0.0328729		0.0146687			0.0117081	0.0646548												0.0984011							0.0058214
FIG00404843: hypothetical protein	11	0.0210885	0	#DIV/0!	0.026234	0.00307759		0.00343855	0.0458154				0.0251026	0.00132139	0.0179243														0.0276635				0.0267217		0.050261	0.00441326
FIG00404901: hypothetical protein	11	0.0788372	0	#DIV/0!														0.00645932	0.00556019	0.0252046	0.00271843		0.00855862		0.0117575	0.0271976												0.329862							0.0588687				0.379179
FIG00406100: hypothetical protein	11	0.0106116	0	#DIV/0!	0.0055371				0.00455568	0.00171653	0.0190457	0.00737828		0.0251279	0.0119804												0.00585001		0.00396448					0.022718			0.00885347
FIG00410169: hypothetical protein	11	0.131733	0	#DIV/0!																							0.0228773	0.187475	0.0989551	0.216841	0.162411	0.0912936	0.0653295	0.181408	0.160748	0.102036	0.159685
FIG00896840: hypothetical protein	11	0.0129326	0	#DIV/0!	0.026234		0.0188414	0.0068535	0.00913594	0.00692169	0.0277041	0.00994759	0.00555989	0.0172055	0.00301823																							0.0108371
FIG00899379: hypothetical protein	11	0.017564	0	#DIV/0!		0.00307759	0.0053936		0.00231176	0.0189427	0.0225168		0.00282773	0.0714043	0.0268865						0.00270629	0.00977822			0.0273587
FIG00935798: hypothetical protein	11	0.188191	11	0.497089	0.206048	0.290902	0.19946	0.308041	0.178578	0.117377	0.109044	0.238509	0.209721	0.0780386	0.134378
FIG00936866: hypothetical protein	11	0.00693168	2	0.00859018	0.00511091			0.00343855	0.0137349	0.00343439	0.00173196		0.00555989	0.00397329	0.0239608														0.00393267													0.00727961	0.00409149
FIG00936887: hypothetical protein	11	0.132387	3	0.0151859												0.0233378	0.131881	0.163867	0.115924	0.161328	0.155042	0.239553	0.0681749	0.0599736	0.187625	0.149547
FIG00937589: hypothetical protein	11	0.00353601	4	0.00885426		0.00311701	0.00537374	0.0034167	0.00231176	0.00174365	0.0051701		0.00282773	0.00131534			0.00534445					0.00489045				0.00338513
FIG00938859: hypothetical protein	11	0.00507113	4	0.0117298	0.0055371	0.00307759	0.00538721		0.00231176	0.0120739			0.00276488	0.00132139	0.00298018																																0.00828427
FIG00939976: hypothetical protein	11	0.2826	11	0.25712	0.255191	0.352723	0.288466	0.308108	0.311476	0.277923	0.299561	0.246263	0.285182	0.23277	0.250941
Fumarate hydratase class I (EC 4.2.1.2)	11	0.56765	0	#DIV/0!																							0.872429	0.450406	0.439087	0.615719	0.486748	0.614503	0.712385	0.424479	0.395049	0.683331	0.550014
GCN5-related N-acetyltransferase	11	0.00857061	1	0.00799169			0.00538047		0.00915462	0.0207379	0.00173196	0.00240448	0.00559261	0.00396724	0.00301823							0.00244577			0.00586313	0.0339802
glutaminase A	11	0.00678452	0	#DIV/0!		0.00307759				0.00346151	0.00519443						0.00534445		0.011049	0.00254201				0.0109216
Hydrolase (HAD superfamily) in cluster with DUF1447	11	0.00943576	1	0.0291889						0.00171653			0.00282773					0.0031999	0.0110029	0.0101089	0.0109049	0.026883			0.0214903				0.00393267		0.00573822		0.0059882
Hydroxymethylpyrimidine phosphate synthase ThiC (EC 4.1.99.17)	11	0.0222427	5	0.0656783												0.0528726					0.0027401		0.00421834				0.0736916				0.00573822		0.0029941		0.003336	0.00444741	0.00891027												0.0663071
LacI family transcriptional regulator	11	0.013187	0	#DIV/0!							0.00346247							0.0353364		0.0352164	0.00270629	0.00489099	0.00434028	0.0109216	0.0175582	0.00338513		0.00947508									0.0177637
Large-conductance mechanosensitive channel	11	0.0213205	0	#DIV/0!	0.0055371	0.0278473	0.0377491	0.0308106	0.0114664	0.0207122	0.0103889	0.0344413	0.0167752	0.0119108	0.0268865
Lipopolysaccharide biosynthesis protein WzxC	11	0.0149992	8	0.0122202	0.0431027		0.0161875		0.0183525	0.0155341	0.0328742	0.00240448	0.00282773	0.0145355	0.00301823
LSU ribosomal protein L16p (L10e)	11	0.152592	33	0.228093																							0.181985	0.103407	0.150218	0.0493802	0.127459	0.166069	0.20471	0.141401	0.0970027	0.20852	0.248361
LSU ribosomal protein L1p (L10Ae)	11	0.384742	47	1.2209	0.568994	0.41478	0.512194	0.4656	0.352688	0.340007	0.308229	0.332011	0.396888	0.242008	0.29877
LSU ribosomal protein L20p	11	0.0679727	6	0.0635491	0.0902909	0.0216031	0.0997467	0.0068535	0.0526091	0.0672901	0.11947	0.0419732	0.0586806	0.129558	0.0596244
LSU ribosomal protein L33p @ LSU ribosomal protein L33p, zinc-independent	11	0.0842765	11	0.176899	0.147785	0.123779	0.083572	0.106119	0.0595198	0.0517804	0.0571301	0.0885849	0.0755187	0.0436305	0.0896217
Multidrug resistance protein	11	0.0133344	4	0.0161035													0.031755	0.0031999		0.00254201			0.00418393									0.00417032	0.0208042																0.00591751
oligo alginate lyase	11	0.0169367	1	0.00768226			0.00268687		0.00457436	0.00515225	0.00347106	0.00480896																											0.0536049	0.00733407	0.0701709				0.0177517	0.0083647		0.00838364
O-succinylbenzoic acid--CoA ligase (EC 6.2.1.26)	11	0.00833219	9	0.028378		0.00620486		0.00343855		0.00343572	0.00518583			0.0105712													0.00558254	0.00947508					0.0029522	0.00557973
Peptide chain release factor 2	11	0.0619646	33	0.209399																							0.0683643	0.0655494	0.0394971	0.0793483	0.0981473	0.0747428	0.0237145	0.0735217	0.0301425	0.022137	0.106445
Phenylacetate-coenzyme A ligase (EC 6.2.1.30)	11	0.00753643	8	0.0186674		0.0154684	0.0080872		0.00228718		0.0017391			0.00396416			0.0105814			0.00506287		0.00244523					0.0111894	0.0187343							0.00334135
Phosphoribosylglycinamide formyltransferase 2 (EC 2.1.2.-)	11	0.0698532	28	0.0527453												0.0617177	0.0947812	0.0289161	0.0827521	0.0529513	0.108793	0.105111	0.046508	0.0545595	0.115287	0.0170075
Predicted rhamnogalacturonan lyase in rhamnose utilization cluster	11	0.00525433	3	0.014687													0.00524769			0.00250401		0.004884	0.00421834		0.00196217				0.00396825												0.0110558		0.00410509	0.00984591	0.00584795		0.00415835
putative auxin-regulated protein	11	0.0255955	2	0.0146719		0.0494898	0.018868	0.0445194	0.0206023	0.0293517	0.0484661	0.0148646	0.00552975	0.0409847	0.00296375																		0.00591096
Ribosomal RNA large subunit methyltransferase N (EC 2.1.1.-)	11	0.0110772	8	0.0200804						0.0103561	0.0017391	0.00480896		0.00396724	0.0119804																							0.0272149			0.0110558		0.00410509		0.0174908	0.0167294	0.012401
RNA polymerase sigma factor RpoD	11	0.123586	1	1.00321	0.21738	0.0959707	0.164438	0.0582063	0.116771	0.126017	0.0934911	0.142649	0.139822	0.0793296	0.125373
Serine protease, DegP/HtrA, do-like (EC 3.4.21.-)	11	0.672196	0	#DIV/0!	0.490376	0.792146	0.598473	0.773589	0.686782	0.56787	0.607787	0.807285	0.645694	0.468171	0.955988
Similar to Hydroxyacylglutathione hydrolase, but in an organism lacking glutathione biosynthesis	11	0.0281668	2	0.0562001		0.0278473	0.040436	0.0205404	0.0389362	0.0466281	0.0415554		0.0111198	0.0370023	0.0358487														0.00396825				0.00595286
SSU ribosomal protein S10p (S20e)	11	0.192958	14	0.65047	0.333221	0.179473	0.242629	0.160905	0.199137	0.174307	0.167938	0.167137	0.192915	0.125612	0.179265
SSU ribosomal protein S13p (S18e)	11	0.240995	27	0.67627																							0.20485	0.244239	0.245173	0.298808	0.214441	0.182698	0.216687	0.231874	0.217675	0.257385	0.337114
SSU ribosomal protein S17p (S11e)	11	0.105719	36	0.120425																																		0.114863	0.118076	0.0964599	0.185152	0.0928197	0.099022	0.0594292	0.158945	0.0924266	0.0702154	0.0755045
SSU ribosomal protein S18p @ SSU ribosomal protein S18p, zinc-independent	11	0.166088	11	0.365506																							0.124773	0.234764	0.0948559	0.230268	0.144867	0.145319	0.124677	0.19248	0.0736614	0.195246	0.266059
Thiazole biosynthesis protein ThiG	11	0.0153066	4	0.0726418												0.00724638		0.00964794		0.010092					0.00195699	0.00339132												0.0439799		0.0293622		0.0284948	0.00418288	0.0049434		0.0250752
Translation initiation factor 1	11	0.0784517	0	#DIV/0!	0.169934	0.0742596	0.0997333	0.0376423	0.0824093	0.0621365	0.0553996	0.0737828	0.0809856	0.0370265	0.0896597
tRNA-i(6)A37 methylthiotransferase	11	0.0513414	12	0.0263054	0.0530671	0.0990979	0.0323555	0.0924318	0.045723	0.041423	0.031158	0.0392959	0.0782535	0.0489313	0.00301823
UDP-N-acetylglucosamine 2-epimerase (EC 5.1.3.14)	11	0.0266723	4	0.256775			0.0269683		0.0343618	0.0258386	0.0225183	0.0221348	0.0307555	0.0872641	0.0268865													0.00925926					0.0029522
4-alpha-glucanotransferase (amylomaltase) (EC 2.4.1.25)	10	0.00566005	4	0.0137067						0.00171653		0.00491698		0.00133051							0.00270629	0.00244523			0.00196217												0.00884877
dTDP-4-dehydrorhamnose reductase (EC 1.1.1.133)	10	0.0202181	3	0.00985848				0.0171473	0.0160466	0.0241221	0.0259564	0.027103		0.0132383				0.0225163		0.0202009
FIG00414346: hypothetical protein	10	0.157365	0	#DIV/0!																																													0.0843632
FIG00898077: hypothetical protein	10	0.0110593	1	0.00695169			0.00268687		0.00231176																								0.0029941							0.00735998		0.00727961					0.0083167
MutS-related protein, family 1	10	0.0263396	5	0.0124948													0.0949747		0.0993025	0.00254201				0.00541741							0.00575705												0.0123658
RND efflux system membrane fusion protein	10	0.00872637	0	#DIV/0!	0.00519534				0.00686744						0.0179079																								0.0109039			0.00727961					0.0082751	0.00835213	0.00588824
23S rRNA (guanosine-2'-O-) -methyltransferase rlmB (EC 2.1.1.-)	10	0.00848789	10	0.0269508	0.0313449	0.00308785	0.00538047	0.0034167	0.0022685	0.0120997	0.0103803	0.0074863	0.00279501	0.00661914
2-dehydropantoate 2-reductase (EC 1.1.1.169)	10	0.01052	6	0.141614					0.0022685	0.00863955		0.0270006	0.0251301	0.00131534				0.00642956		0.0101046	0.00541257		0.00434028																			0.0145592
2-oxoglutarate oxidoreductase, delta subunit, putative (EC 1.2.7.3)	10	0.0227308	0	#DIV/0!	0.0213804	0.00925328		0.0137105	0.00686744	0.0155328	0.0398163	0.0122953	0.0139802	0.0317531	0.0627187
3-dehydroquinate dehydratase II (EC 4.2.1.10)	10	0.0127603	0	#DIV/0!		0.015477	0.0107808	0.00683165	0.0137349	0.0103561	0.0103889	0.0147566	0.0167752	0.0225033	0.00599841
4-hydroxybenzoyl-CoA thioesterase family active site	10	0.0142964	0	#DIV/0!		0.00311701				0.02243	0.012128	0.00486578		0.0171843							0.0163296	0.0244442	0.00840227		0.0136702	0.0203926
6,7-dimethyl-8-ribityllumazine synthase (EC 2.5.1.78)	10	0.0155894	0	#DIV/0!		0.0154479	0.021568	0.023979	0.00459894	0.00689457	0.0173066	0.0221348	0.0167752	0.00926499	0.0179243
6-phosphogluconolactonase (EC 3.1.1.31), eukaryotic type	10	0.0277055	8	0.0139818													0.0104847		0.0109902	0.0100877	0.0217422	0.0537703			0.0742767	0.0646324				0.0100735					0.003336										0.0176611
Aspartate 1-decarboxylase (EC 4.1.1.11)	10	0.0181335	3	0.0108331	0.0424191	0.0340522	0.0377559	0.023979	0.00686744	0.0068959	0.00519443	0.00732146		0.00792536	0.00892412
Aspartate carbamoyltransferase regulatory chain (PyrI)	10	0.0308305	14	0.0303922		0.0341003	0.0485299	0.0342256	0.0320009	0.0310682	0.0328899	0.0246473	0.0112154	0.0237791	0.0358487
ATP synthase epsilon chain (EC 3.6.3.14)	10	0.0106873	2	0.0418243		0.00928245						0.0024613		0.0119017	0.0119259					0.0100709					0.0175894	0.0135814			0.0118336				0.0148579		0.00336836
Cell division protein FtsI [Peptidoglycan synthetase] (EC 2.4.1.129)	10	0.00853906	4	0.0147104												0.00724638				0.00506287	0.0163296		0.0085242			0.00680498											0.017759					0.00727961	0.00418288	0.00492296
Conjugative transposon protein TraM	10	0.00955197	17	0.0347828												0.0228131							0.0127081	0.00541741		0.010231			0.00786535		0.00575705	0.00417032	0.00595286			0.0133422
Conjugative transposon protein TraN	10	0.0130342	6	0.0683044																		0.002442			0.00587614				0.00393267	0.0102344	0.00573822	0.0207505	0.0326196		0.00336836	0.0355133								0.00986635
Diaminopimelate decarboxylase (EC 4.1.1.20)	10	0.0117873	6	0.018905		0.0155165	0.00809393	0.00341495	0.0137349	0.0155341	0.0103817		0.0279906	0.0145719	0.00301823																							0.0056164
DNA primase (EC 2.7.7.-)	10	0.00899478	9	0.0145283						0.00174365				0.00793448		0.0228131											0.00585001	0.0187343		0.00949938						0.00441326		0.0056164					0.00836575	0.00497735
FIG00405172: hypothetical protein	10	0.00999769	0	#DIV/0!							0.00173196			0.0105712				0.0127996		0.0176758	0.0054802	0.009775		0.00550418	0.0234525							0.0041377					0.00884877
FIG00405652: hypothetical protein	10	0.118639	0	#DIV/0!																							0.181462	0.159524	0.0514579	0.159271	0.0869436	0.161935	0.0266864	0.147106	0.207554	0.00444978
FIG00405766: hypothetical protein	10	0.0130164	5	0.020573																							0.0228773	0.00925926		0.0203079	0.0173887	0.0207635		0.022718	0.00334135	0.00444741								0.0049434			0.00411675
FIG00937153: hypothetical protein	10	0.00446892	7	0.0177955														0.0031999		0.00254201	0.00542471	0.00488723	0.00421834	0.00541741	0.00588132	0.00341986							0.0029941		0.00670437
FOG: TPR repeat	10	0.0085093	3	0.0128825	0.00511091				0.0022685							0.0080457	0.0211843	0.00640904	0.00548878	0.0100329	0.00271843	0.00244577	0.0213887
Glutamine synthetase type I (EC 6.3.1.2)	10	0.0731481	3	0.494489		0.00307759			0.0458036	0.0793871	0.124701			0.146779													0.00558254				0.0521662	0.0622775	0.0652942			0.146413
Glycosyl transferase, family 2	10	0.0106817	6	0.0809798																									0.00396825			0.0083178			0.003336		0.00884877		0.010694		0.0343414	0.014162		0.00497735	0.0058214		0.0123503
Glyoxylate reductase (EC 1.1.1.79) / Glyoxylate reductase (EC 1.1.1.26) / Hydroxypyruvate reductase (EC 1.1.1.81)	10	0.0167999	0	#DIV/0!	0.0213804	0.0464122	0.0188549	0.0410808	0.0160034	0.00346018	0.00517869	0.00983957	0.00279501																				0.0029941
GTP-binding protein EngA	10	0.0357471	10	0.169449	0.0475301	0.015477	0.0215616	0.0479343	0.0252013	0.0310696	0.0501894	0.0244825	0.0279277	0.0660974
GTP-binding protein Era	10	0.0245528	15	0.094208	0.0316867	0.0247201	0.0188613	0.0410808	0.0228462	0.0189685	0.0207777	0.0270518	0.0223351	0.0171995
HigA protein (antitoxin to HigB)	10	0.005517	0	#DIV/0!			0.0026936		0.00459894	0.00346018		0.0049738	0.00276488		0.00592751					0.0151337																0.00444741						0.00705318					0.00411675
Na(+)/H(+) antiporter	10	0.00711434	2	0.0203082		0.00311701		0.00343855			0.00347106	0.0146997	0.00559261															0.0187343			0.00573822	0.00414748			0.00334135	0.00886304
NAD(P)HX epimerase / NAD(P)HX dehydratase	10	0.0265743	5	0.214298		0.00308785	0.0161811	0.0068535	0.0412047	0.0431151	0.0519143	0.0024613	0.0251629	0.0608725	0.0148897
Ornithine carbamoyltransferase (EC 2.1.3.3)	10	0.0584313	15	2.14941																							0.0569318	0.0655923	0.0593588	0.0398808	0.0406709	0.024911	0.0564245	0.0733534	0.127258	0.0399314
oxidoreductase, aldo/keto reductase family	10	0.173691	5	0.0108452													0.163539	0.211951	0.21524	0.252325	0.0516952	0.139326	0.161347		0.181767	0.333103											0.0266125
Peptide chain release factor 1	10	0.0206165	22	0.0363048		0.0124389	0.00540033	0.0273703	0.0457849	0.0517546	0.0173381	0.00983957	0.00835748	0.0158841	0.0119968
Phage tail fiber protein	10	0.643758	2	0.0231599												1.58595	0.806995	0.0835689	1.13108	0.126154	0.857388	0.144226	1.15157		0.547264	0.00338513
putative DNA methylase	10	0.00825502	6	0.0144172																	0.0109049			0.00541741	0.00586831		0.00585001			0.0100735				0.0113902			0.00884877
putative outer membrane protein precursor	10	0.00758408	4	0.0131104	0.0103063					0.00171786			0.00276488	0.00396724				0.0160385							0.00586313								0.00295875				0.00891027	0.0109129									0.012401
putative outer membrane receptor	10	0.0220675	0	#DIV/0!													0.00524769	0.0803002		0.0832736	0.00270629	0.00489099	0.0211792	0.00541741	0.00194397	0.00680498											0.00891027
Putative oxalate:formate antiporter	10	0.00749427	1	0.0266669													0.0318625		0.00548878	0.00504601	0.00270629	0.00244523	0.00434028		0.00390614						0.0116317	0.00414748			0.00336836
Ribosomal-protein-S5p-alanine acetyltransferase	10	0.0326009	0	#DIV/0!													0.0209693		0.0440911				0.0339749	0.021753		0.00339132																							0.00591751
rRNA small subunit methyltransferase I	10	0.0237945	0	#DIV/0!		0.0185649	0.0107741	0.0205404	0.0206023	0.0362449	0.0328985	0.00983957	0.00562275	0.0409938	0.0418635
SclB protein	10	0.0492402	0	#DIV/0!																							0.00558254		0.0118654	0.0387325	0.0117869	0.0290487	0.0118638	0.0509098		0.0399314		0.285402				0.00727961
Sugar phosphate isomerase/epimerase	10	0.00394507	0	#DIV/0!			0.0053936	0.00343855		0.00171653		0.00240448	0.00282773						0.00556019	0.00250401			0.00418393	0.00550418																									0.00591751
Sulfur acceptor protein SufE for iron-sulfur cluster assembly	10	0.0470389	0	#DIV/0!		0.0587825	0.0431427	0.0547896	0.0411427	0.0552677	0.0173138	0.0835655	0.0698056	0.0264553																					0.0201238
Trk system potassium uptake protein TrkA	10	0.0166863	7	0.0168914													0.00523697		0.0276708	0.00756687	0.0109049		0.0422896		0.0351788													0.0056164		0.022275					0.00596516		0.00415835
tRNA (Guanine37-N1) -methyltransferase (EC 2.1.1.31)	10	0.0317528	5	0.0217089		0.0278473	0.0512498	0.0137324	0.0754121	0.0345555	0.0190372	0.0516479	0.0251629	0.00397636	0.0149061
tRNA-specific adenosine-34 deaminase (EC 3.5.4.-)	10	0.0162647	2	0.0231536							0.00346247					0.0236125	0.0264213	0.0289069	0.00548878	0.0201798	0.0217422	0.0195543		0.00545911	0.00782011
Twin-arginine translocation protein TatA	10	0.0276046	1	0.00763301		0.0433536	0.00270673	0.0753282	0.0252632	0.0224545	0.0225168	0.03202	0.0335505	0.015872	0.00298018
Two-component system sensor histidine kinase/response regulator, hybrid	10	0.00936699	11	0.0202007															0.00548878		0.0136112		0.0169609									0.00417032	0.00594631	0.0112218	0.00334135
Alpha-L-fucosidase (EC 3.2.1.51)	9	0.00842814	20	0.0442268					0.00228718						0.00896217		0.00524769				0.00270629										0.0115141	0.0041377					0.00891027
Anthranilate phosphoribosyltransferase (EC 2.4.2.18)	9	0.0118113	8	0.0127762																		0.00244523	0.00421834		0.00195699
FIG00410242: hypothetical protein	9	0.583243	7	0.0621883																								0.281795	2.32139	0.206768	0.637061	0.178469	1.50783		0.0569006	0.0222465
Fructose-1,6-bisphosphatase, Bacillus type (EC 3.1.3.11)	9	0.00878584	10	0.0333227	0.0107324	0.00311701		0.00685525	0.00686744	0.0104348	0.0138284			0.00923465
Phosphate regulon transcriptional regulatory protein PhoB (SphR)	9	0.0247457	1	0.617284																															0.00336836														0.0357794
putative zinc protease	9	0.0131727	0	#DIV/0!
Apolipoprotein N-acyltransferase (EC 2.3.1.-) / Copper homeostasis protein CutE	9	0.028551	4	0.0728824	0.0372238	0.0123995		0.0205168				0.0146485																										0.0385234	0.0429109		0.0573404		0.00409149		0.0293039
Arsenate reductase (EC 1.20.4.1)	9	0.0270274	0	#DIV/0!													0.0371209	0.0192774	0.0441498	0.0353135	0.0163296	0.034223	0.0169609		0.00586313	0.0340088
ATP synthase F0 sector subunit a	9	0.0127774	1	0.00652571		0.0123703		0.0136616	0.00459894	0.00517804		0.0025125		0.0145627	0.0328685														0.0158299						0.0134141
ATP-dependent DNA helicase UvrD/PcrA	9	0.00745614	4	0.015839			0.00268687			0.00520383			0.00276488				0.0264105	0.0160385			0.00541257	0.002442	0.00418393		0.00196217
ATP-dependent RNA helicase	9	0.00719895	7	0.0232918				0.00685525	0.0022685	0.00174365	0.0121208			0.0132019	0.0149061																		0.00591096		0.003336	0.00444741
COG0488: ATPase components of ABC transporters with duplicated ATPase domains	9	0.0171069	7	0.340454		0.0495001		0.0410808					0.00282773	0.00131534			0.0212703	0.0128386	0.00548878	0.0176969					0.00194397
Conjugative transposon protein TraI	9	0.00708196	0	#DIV/0!																	0.00270629						0.00558254	0.0189073	0.00396825		0.00573822	0.0083178	0.00295875		0.00670972		0.00884877
conserved hypothetical protein, putative transport protein	9	0.00809788	6	0.0131299																			0.00418393			0.00339132			0.00396448				0.0029941
dCMP deaminase (EC 3.5.4.12)	9	0.0123837	0	#DIV/0!		0.0216527	0.00538047	0.0239554	0.00228718		0.0017391	0.0271598																					0.00894041	0.0169699	0.00336836
DNA helicase	9	0.00441039	8	0.0362398										0.00132139						0.00250401					0.00195699	0.00677645					0.00575705					0.00441326
DNA mismatch repair protein MutS	9	0.00441693	6	0.0416818	0.010648		0.00270673		0.00228718	0.00343572	0.00172337			0.00660397			0.00524769															0.00414748	0.0029522
DNA polymerase III alpha subunit (EC 2.7.7.7)	9	0.0321473	15	0.0991957					0.00228718					0.00133051																0.0102344	0.0231458	0.0249208		0.0225497					0.0858593		0.104226
Endo-1,4-beta-xylanase D	9	0.00686149	1	0.00681385													0.0104847		0.00550146	0.00250401				0.00550418													0.00891027												0.00588824
Ferrous iron transport protein B	9	0.0221012	3	0.120811		0.00616544	0.0107741	0.0444975	0.00455568			0.0196735	0.00838762	0.038351																						0.0576527	0.00885347
FIG00402950: hypothetical protein	9	0.208038	0	#DIV/0!																															0.194178														0.0957775
FIG00403100: hypothetical protein	9	0.0219276	0	#DIV/0!		0.0402074	0.00806735	0.051351	0.0136916	0.0172778	0.00691779	0.0442697		0.00660397	0.00896217
FIG00406697: hypothetical protein	9	0.0329002	0	#DIV/0!																								0.0281665	0.011901		0.0406709	0.0249241	0.0207689	0.022718	0.0937528	0.0265868	0.0266125
FIG00408361: hypothetical protein	9	0.101926	0	#DIV/0!																										0.00949938		0.0041377		0.158371	0.562523														0.114646
FIG00412493: hypothetical protein	9	0.00765546	1	0.0118413			0.00268687		0.00459894	0.0120726	0.0103889	0.0049738	0.00562275	0.0119169	0.00598198																								0.0106564
FIG00413602: hypothetical protein	9	0.0123584	0	#DIV/0!	0.00511091		0.00268687		0.0183338			0.00743509	0.00279501		0.0328088																																		0.00591751
FIG00651728: hypothetical protein	9	0.0111857	0	#DIV/0!		0.00928245		0.0137088		0.0138163	0.012128	0.00737828	0.00562275	0.0105864	0.00298018																																	0.0251682
FIG00897421: hypothetical protein	9	0.0998833	0	#DIV/0!																									0.261067	0.0201471	0.0867884	0.0456289	0.112765	0.0677736	0.284719								0.00827436		0.0117866
FIG00936914: hypothetical protein	9	0.01784	0	#DIV/0!													0.0369059	0.0192774	0.0109776	0.0201798	0.019094	0.021999	0.00434028		0.0175894	0.0101963
Glucoamylase (EC 3.2.1.3)	9	0.0119501	0	#DIV/0!																							0.00558254		0.0158019		0.028884	0.00414748	0.00886316		0.0100134	0.0177602	0.00891027
Chondroitinase (chondroitin lyase)	9	0.0198903	3	0.0338709					0.00228718						0.00296375																									0.014694		0.0501072	0.0329419	0.00984591		0.00847314	0.0455614		0.0121386
L-fucose isomerase (EC 5.3.1.25)	9	0.00975065	3	0.027843		0.00311701					0.0103889			0.00131534	0.00296375																		0.0208042
Lipoprotein	9	0.0172993	0	#DIV/0!												0.0228131	0.0158291		0.00556019							0.0305604	0.0282045		0.00793273			0.0124555	0.00890506		0.0234328
Magnesium and cobalt efflux protein CorC	9	0.00722564	15	0.0896848									0.00279501	0.00132139														0.00943218							0.00334135													0.00843241
MG(2+) CHELATASE FAMILY PROTEIN / ComM-related protein	9	0.0147626	12	0.138692											0.00598198																							0.0056164					0.0165623	0.0247101	0.035269	0.00847314	0.0206437
Multi antimicrobial extrusion protein (Na(+)/drug antiporter), MATE family of MDR efflux pumps	9	0.00812701	7	0.0168657	0.00519534																															0.0133105			0.0109039								0.00411675
Multimodular transpeptidase-transglycosylase (EC 2.4.1.129) (EC 3.4.-.-)	9	0.00606461	2	0.112408	0.00519534		0.0188879		0.00459894	0.00517671	0.00346247	0.0025125	0.00559261	0.00661309						0.00254201
Outer membrane protein oprM	9	0.0631188	6	0.0330928							0.00346392			0.00395812													0.068109		0.221506			0.0290585	0.115717	0.039688	0.0769974
Phage protein	9	0.00579487	8	0.0315229	0.00511091						0.0017391									0.00252086												0.0041377				0.00444978	0.00891027										0.00415835
Predicted alpha-L-rhamnosidase	9	0.0245384	7	0.0342061																																0.00444741				0.0516631	0.0116428	0.0499364	0.0165759	0.0346648	0.0058214		0.00415835	0.0419354
Probable low-affinity inorganic phosphate transporter	9	0.0083745	4	0.0136769							0.00519443			0.00793448														0.00925926																			0.00412592		0.00588824
putative cell wall biogenesis protein	9	0.0849234	0	#DIV/0!												0.00724638	0.00524769	0.138162	0.0276708	0.19179	0.00270629	0.109999			0.0469388	0.23455
Sucrose-6-phosphate hydrolase (EC 3.2.1.B3)	9	0.00883662	11	0.0269909	0.0155016	0.00307759																							0.00396825			0.00834063	0.00595286			0.0221759
Thiamine-monophosphate kinase (EC 2.7.4.16)	9	0.0452088	12	0.0188554		0.0711426	0.0485232	0.0479107	0.0480721	0.0466268	0.0363524	0.0367834	0.0503257	0.0211424
Transcription regulator [contains diacylglycerol kinase catalytic domain]	9	0.00720553	4	0.0263174			0.0107808	0.00341495	0.00916053	0.00692169	0.00692493		0.0111525	0.00793448	0.00298018																			0.00557973
Transcriptional regulator, MerR family	9	0.0169939	8	0.0229883	0.00511091	0.0308855	0.0242616	0.0239554	0.0275376	0.00863822	0.00345533	0.0122953	0.0168054
Translation initiation factor SUI1-related protein	9	0.0159301	3	0.0101376		0.01236		0.0171255						0.00396724	0.00301823		0.0210768	0.0192774	0.0275994	0.0151337						0.0238125
UDP-N-acetylmuramate--alanine ligase (EC 6.3.2.8)	9	0.00551851	2	0.010334					0.00228718	0.00515225	0.00172337			0.00264585																												0.00710884	0.00418288	0.00990031			0.0082335	0.00843241
Uracil phosphoribosyltransferase (EC 2.4.2.9)	9	0.0156286	0	#DIV/0!			0.0026936	0.0205422	0.00919789	0.0241465	0.0276955	0.0122384	0.00276488	0.0264341	0.0149441
Vitellogenin II precursor	9	0.020709	0	#DIV/0!		0.00926355				0.00864087		0.0591854		0.0330836																								0.0436684					0.00836575					0.00835213
YbbM seven transmembrane helix protein	9	0.0183746	0	#DIV/0!					0.00691071	0.00174365
Alpha-N-arabinofuranosidase (EC 3.2.1.55)	8	0.0112397	11	0.00944428													0.00534445		0.016479	0.00500801			0.0169265			0.0136162
Beta-mannosidase (EC 3.2.1.25)	8	0.00721635	5	0.015126	0.0159278					0.00346151				0.00133051					0.00548878		0.00271843	0.00244523	0.0171172
3-dehydroquinate synthase (EC 4.2.3.4)	8	0.0215737	4	0.0249328					0.00915462	0.0466037	0.0398392			0.0383722	0.0149061												0.0117		0.00789715																		0.00411675
5'-methylthioadenosine nucleosidase (EC 3.2.2.16) / S-adenosylhomocysteine nucleosidase (EC 3.2.2.9)	8	0.0186384	0	#DIV/0!		0.00620486						0.0147566		0.00133051															0.00793273			0.00830802	0.0652942		0.0301048
ABC-type multidrug transport system, permease component	8	0.00510936	2	0.0208084					0.00228718												0.00543685						0.00585001					0.00414748	0.00295875									0.00705318		0.0049434
Acetyl esterase	8	0.0141399	3	0.00960074																								0.00947508						0.0169699			0.0178205			0.00733407
Acetyl-CoA synthetase (ADP-forming) alpha and beta chains, putative	8	0.0123533	2	0.0081039													0.00524769				0.00817695	0.00489153			0.0234343															0.014694								0.0251682
Arginase (EC 3.5.3.1)	8	0.0117658	0	#DIV/0!												0.00752106		0.0192476		0.00504601				0.0163356			0.0172947					0.00830802		0.0170323	0.00334135
ATP-binding protein	8	0.0110576	2	0.012684		0.0124097				0.0189956	0.0155833			0.0105803																													0.0123931				0.00411675
Capsular polysaccharide synthesis enzyme Cap5F	8	0.0128683	0	#DIV/0!		0.00307759	0.0350357	0.00343855	0.0114664	0.00517804		0.00737828	0.0307529	0.00661914
Carboxyl-terminal protease	8	0.00596366	2	0.00972823																		0.00244523			0.00392434	0.00677645								0.00564207										0.00992075	0.00596516
COG1399 protein in cluster with ribosomal protein L32p, Bacteroidetes/Chlorobi subfamily	8	0.0166889	0	#DIV/0!		0.0278473	0.0161744	0.0205404	0.0228708	0.00869113	0.00692639		0.0251629	0.00529775
conserved hypothetical protein	8	0.00821404	2	2.07292						0.00171786	0.00345533		0.00559261	0.0250824				0.00641828			0.00271843																												0.011835
Dabb	8	0.0109924	3	0.00809302		0.0247595	0.021568		0.0137349		0.00173196	0.0024613	0.00276488		0.0179243																		0.0029941
Dihydroorotase (EC 3.5.2.3)	8	0.0141358	3	0.0158636						0.00517804	0.00345533			0.0357203						0.00756687	0.00816481	0.00488777			0.0410601																	0.00705318
Dimethylallyltransferase (EC 2.5.1.1) / (2E,6E)-farnesyl diphosphate synthase (EC 2.5.1.10) / Geranylgeranyl diphosphate synthase (EC 2.5.1.29)	8	0.00628129	0	#DIV/0!						0.00517804	0.0034782			0.00792536				0.0064388		0.00756687	0.0108711	0.00489099			0.00390096
DNA internalization-related competence protein ComEC/Rec2	8	0.00734252	1	0.0119218																							0.0111651		0.00793651	0.0102344	0.0114953	0.00417032	0.00595286		0.003336	0.00444978
Exodeoxyribonuclease III (EC 3.1.11.2)	8	0.0143362	3	0.147399			0.00270673		0.0137349		0.0103889		0.00279501	0.0224941	0.00594394																																		0.0298619
Ferredoxin	8	0.0531546	3	0.00812571					0.00231176																				0.0474616		0.081069	0.0622677	0.0355783		0.0502286	0.0399314	0.106389
Fe-S oxidoreductase	8	0.00795745	12	0.0256953		0.00307759				0.00171786	0.00345533			0.00661309																									0.0213129	0.0146681						0.00835841
FIG00403293: hypothetical protein	8	0.0101757	0	#DIV/0!														0.0289161		0.00506287					0.00195699	0.00339132														0.022275		0.00727961	0.00409149					0.00843241
FIG00403458: hypothetical protein	8	0.0278559	0	#DIV/0!		0.0277685		0.0445211		0.0431164		0.0124089		0.0568719																				0.0170323
FIG00404078: hypothetical protein	8	0.0819619	0	#DIV/0!																0.0151337		0.00244523			0.00976409	0.0611431												0.158919					0.0909168		0.0881991				0.229174
FIG00405976: hypothetical protein	8	0.0413012	0	#DIV/0!																							0.0795416	0.0658081	0.0158337	0.0398808	0.0116505	0.0124457		0.0114962	0.0937528
FIG00406137: hypothetical protein	8	0.0224615	0	#DIV/0!														0.00642956	0.00548878	0.0352924	0.0299408	0.029332	0.00843668		0.0273717	0.0374001
FIG00649439: hypothetical protein	8	0.0120504	0	#DIV/0!			0.0242616		0.0228895	0.0120468	0.00173196	0.00737828		0.0172055
FIG00896759: hypothetical protein	8	0.00612985	1	0.0199243		0.00307759	0.00538047				0.00519443		0.00565547				0.0104847	0.00640904				0.00733299		0.00550418
FIG00897452: hypothetical protein	8	0.0294224	3	0.0321461																							0.00558254		0.0909943				0.0297093		0.0368362								0.028864	0.00492296			0.0082751		0.0301948
FIG00897664: hypothetical protein	8	0.00861621	3	0.0327427		0.00307759		0.00341495	0.00915462																			0.00925926										0.00538068		0.0146681		0.0143328
FIG00898139: hypothetical protein	8	0.00706256	7	0.0118629												0.00724638		0.00320914							0.00782011				0.00793273				0.00594631		0.003336					0.0151619					0.00584795
FIG00898259: hypothetical protein	8	0.01622	2	0.021861		0.0185649		0.0513274				0.00240448		0.00131534			0.0157216	0.0031999	0.0330421				0.00418393
FIG00936255: hypothetical protein	8	0.00553141	4	0.00902747		0.0061757		0.0102702	0.00689203		0.00172337	0.00491698		0.00133051													0.00558254													0.00735998
FIG00938215: hypothetical protein	8	0.0116181	0	#DIV/0!			0.0107808		0.0114664			0.00240448	0.00838762																									0.0219099
FIG034863: hypothetical protein	8	0.0183658	1	0.0133174																							0.00559472	0.00947508	0.0157981	0.0298073	0.034641	0.00414748		0.0341082	0.0133547
FIG146085: 3-to-5 oligoribonuclease A, Bacillus type	8	0.015815	4	0.0137676					0.0022685		0.0121208			0.0171903	0.00896217												0.0111651						0.0237276		0.00670437	0.0443811
GntR family transcriptional regulator	8	0.0132872	0	#DIV/0!		0.0216819	0.00807408	0.0308106	0.00915462	0.00174365		0.00978276	0.022398	0.0026519
GTP-binding protein EngB	8	0.0169069	1	0.0137798													0.0316582	0.0096387	0.0386023	0.00756687		0.0122202	0.0213012	0.0108765		0.00339132
HDIG domain protein	8	0.00413141	1	0.0129752					0.00682418		0.00346247		0.00555989	0.00131534															0.00396448			0.00417032			0.00334135	0.00441326
Hypothetical protein YggS, proline synthase co-transcribed bacterial homolog PROSC	8	0.00752291	10	0.614175	0.0110742	0.00928245				0.00517804				0.00397329	0.00301823						0.00816481				0.00587614	0.0136162
Chromosome (plasmid) partitioning protein ParB / Stage 0 sporulation protein J	8	0.0340072	0	#DIV/0!																							0.022622	0.0189073	0.0751251		0.0173699	0.0124229	0.038579		0.0737208	0.0133105
iron-sulfur flavoprotein	8	0.00653285	2	0.0567166	0.0055371											0.00724638		0.0031999		0.00508401	0.00542471		0.0169265	0.00545911		0.00338513
L,L-diaminopimelate aminotransferase (EC 2.6.1.83)	8	0.00675086	2	0.00909926									0.00282773	0.00132139	0.00594394													0.00925926		0.0195729				0.00574812	0.00336836										0.00596516
L-arabinose isomerase (EC 5.3.1.4)	8	0.0399593	0	#DIV/0!	0.0367976						0.00866549		0.0810485	0.00131534													0.0396371					0.00414748	0.0208042		0.127258
Low-specificity L-threonine aldolase (EC 4.1.2.48)	8	0.00945596	1	0.0194024																									0.0158692		0.00575705	0.0165932	0.0029941	0.00557973	0.00667735	0.00441326	0.0177637
Maltodextrin glucosidase (EC 3.2.1.20)	8	0.0168009	6	0.0171749																									0.00396448										0.0322544		0.0451106		0.0124572	0.0148777	0.00584795		0.012401
Mannonate dehydratase (EC 4.2.1.8)	8	0.0124297	8	0.0509136													0.0316582	0.00320914	0.0331008			0.00489153			0.00390096								0.0059882		0.00334135	0.013347
Mechanosensitive ion channel family protein	8	0.00616759	1	0.016175																0.00252086	0.0027401		0.00421834																										0.0118058
Mucin-desulfating sulfatase	8	0.00871427	3	0.0577382															0.0110616	0.00758373	0.00542471	0.002442		0.027344		0.00339132					0.00575705				0.00670972
Na+/H+-dicarboxylate symporter	8	0.0430257	1	0.0267523			0.0053936					0.0074863	0.0195074
NADPH dependent preQ0 reductase (EC 1.7.1.13)	8	0.0153069	7	0.0600134	0.0367976				0.00686744	0.0138176	0.0103889	0.0172179	0.0224609	0.0118865	0.00301823
NAD-utilizing dehydrogenases	8	0.0115413	1	0.0140825												0.0144928	0.00534445			0.0101046	0.0108373	0.0244447		0.021753	0.00196217	0.00339132
Nitroreductase	8	0.0190832	1	0.190476					0.0022685		0.0120965			0.00397329	0.0119423			0.0192364				0.0244447			0.0175894	0.0611146
OmpA	8	0.10114	0	#DIV/0!												0.122636	0.105352		0.1214		0.152447	0.00244577	0.0977564		0.201335									0.00574812
Penicillin-binding protein 2 (PBP-2)	8	0.0071061	1	0.00793651																							0.0111894				0.00589345		0.00295875			0.0132763		0.00538068					0.00409149	0.00990031			0.00415835
Phage tail length tape-measure protein 1 # Enterobacteria-related	8	0.0156758	0	#DIV/0!																																		0.0056164		0.00758093		0.0285505	0.0205896	0.0247101	0.0176345	0.0083647	0.0123594
Phage-related protein	8	0.00732945	3	0.0117557				0.00341495																															0.010694						0.00596516		0.00415835	0.00838364	0.0117765
Phosphatidylserine decarboxylase (EC 4.1.1.65)	8	0.0081296	7	0.011822	0.00519534	0.0185649	0.00541345	0.0205404			0.00172337	0.00491698	0.00276488																																				0.00591751
Phosphoenolpyruvate synthase / Pyruvate phosphate dikinase	8	0.0112494	2	0.0352131		0.0185649		0.0068535		0.00517804		0.00743509	0.0139802	0.027798																	0.00573822					0.00444741
POTASSIUM/PROTON ANTIPORTER ROSB	8	0.00677534	3	0.0389157			0.00268687													0.00502487	0.0108711	0.012224			0.00586313											0.00441326							0.00819658	0.00492296
Predicted dye-decolorizing peroxidase (DyP), encapsulated subgroup	8	0.0432907	1	0.165837													0.00523697	0.0449844		0.0933233	0.0489889	0.014666	0.0382276		0.0566873	0.0442113
Probable dipeptidase (EC 3.4.-.-)	8	0.0418973	4	0.0159257														0.00965922		0.0554721	0.0489889	0.0439915	0.0211792		0.0371358	0.00339132											0.11536
Putative DNA-binding protein in cluster with Type I restriction-modification system	8	0.00621466	13	0.070749									0.00276488																0.00396825														0.00410509	0.00492296			0.00412592
putative flippase	8	0.00710406	0	#DIV/0!																			0.00421834																					0.00492296					0.00591751
putative integrase/recombinase	8	0.0172675	1	0.00924385	0.0367132	0.0216527	0.0134875	0.0205404	0.00457436	0.0068959		0.0147054	0.0195703
Putative sulfatase (EC 3.1.6.-)	8	0.0035732	6	0.0132576					0.00231176	0.00171786		0.0025125			0.00296375																												0.00418288	0.00492296	0.00584795		0.00412592
putative two-component system response regulator	8	0.0533802	0	#DIV/0!	0.0265758		0.0539565		0.0733599	0.0500639	0.0571215	0.0245961		0.0489131	0.0924548
Pyridoxamine 5'-phosphate oxidase (EC 1.4.3.5)	8	0.01749	1	0.00500801														0.0128386	0.0386023	0.0277086		0.0122234			0.00588132	0.0340373																					0.00412592
response regulator receiver domain protein (CheY-like)	8	0.0435543	0	#DIV/0!	0.0206125	0.0557152		0.0547441		0.0327861	0.0138599	0.0688714	0.072759	0.029086
rhamnogalacturonan acetylesterase	8	0.00715542	5	0.0364953												0.0150421							0.00434028									0.00414748	0.00295875						0.0109039	0.00733407						0.00835841	0.00415835
Ribose 5-phosphate isomerase A (EC 5.3.1.6)	8	0.00969486	1	0.617284										0.00131534	0.00896217					0.0150957	0.00544639	0.002442			0.00390614	0.0101963																							0.0301948
rRNA small subunit 7-methylguanosine (m7G) methyltransferase GidB	8	0.00947846	2	0.259802			0.0026936				0.00345533																											0.0168492	0.010694		0.0119432				0.0177517
Single-stranded-DNA-specific exonuclease RecJ (EC 3.1.-.-)	8	0.00505551	5	0.134727		0.00616544		0.00341495	0.00686744	0.00863822	0.00519443			0.0026519																		0.00417032			0.00334135
Sodium-dependent phosphate transporter	8	0.0130637	0	#DIV/0!		0.0123703	0.00270673	0.030787		0.00692169	0.0121194	0.00732146	0.0111525	0.0211303
Subtilisin-like serine proteases	8	0.00473088	4	0.0163294	0.0055371	0.00620486	0.0026936	0.0034167					0.00276488															0.00943218							0.00334135
surface proteins containing Ig-like domains-like	8	0.00791849	0	#DIV/0!	0.0363714					0.00171786	0.00173196	0.00240448					0.00523697				0.00270629	0.00489099																					0.00828797
TonB-dependent receptor, plug precursor	8	0.0143759	0	#DIV/0!													0.0158291	0.0192774	0.0386737	0.0125917		0.00733299	0.00843668	0.0109216	0.00194397
FIG00896590: hypothetical protein	7	0.00516715	0	#DIV/0!			0.00268687															0.004884			0.00195699						0.00575705		0.00595286	0.00564207
FIG00899322: hypothetical protein	7	0.0104036	3	0.0161008
Putative inner membrane protein	7	0.0066893	5	0.0205301																0.00252086	0.00271843		0.0168921		0.0078253	0.00341986																					0.00415835
16S rRNA (guanine(966)-N(2))-methyltransferase (EC 2.1.1.171) ## SSU rRNA m(2)G966	7	0.00649601	0	#DIV/0!			0.00538721		0.00915462			0.00983396	0.0111525	0.00264278															0.00393267						0.00336836
3-deoxy-D-manno-octulosonate 8-phosphate phosphatase (EC 3.1.3.45)	7	0.0114605	4	0.0238274																							0.00558254			0.0298073		0.00417032	0.00595286	0.0225497	0.00670437			0.00545643
5'-nucleotidase (EC 3.1.3.5)	7	0.00410968	5	0.0689096							0.00173196			0.00131534	0.00298018													0.00943218	0.00396825							0.00441326
Adenylylsulfate kinase (EC 2.7.1.25)	7	0.0191491	5	0.017293		0.043285		0.0410791		0.00171653	0.00347106			0.00396724																			0.0237695		0.0167554
Alcohol dehydrogenase (EC 1.1.1.1)	7	0.0791149	5	0.0679824									0.00555989												0.00585795				0.0672598			0.024911	0.115766	0.0564895	0.27796
Alpha-amylase (Neopullulanase) SusA (EC 3.2.1.135)	7	0.00915018	4	0.00915563					0.0022685	0.0172778	0.00694212	0.0025125		0.00528863	0.0238683																0.00589345
Alpha-glucuronidase (EC 3.2.1.139)	7	0.0119138	3	0.0105092							0.0017391				0.00892412													0.00947508						0.00564207			0.026551								0.00584795			0.025217
Altronate dehydratase (EC 4.2.1.7)	7	0.00326433	2	0.0232755		0.00620486	0.00270673		0.004537	0.00171786				0.00132139																			0.0029941		0.00336836
archaeal ATPase, fused to C-terminal DUF234 domain	7	0.00642079	1	0.0118078	0.00511091			0.00341495		0.00171653												0.00244577		0.00541741				0.0189073	0.00793273
ATP:Cob(I)alamin adenosyltransferase (EC 2.5.1.17)	7	0.0172422	2	0.0182535															0.0109776						0.0117263							0.0124425			0.0401882			0.0164535					0.00410509				0.024802
Beta-lactamase class C and other penicillin binding proteins	7	0.00517912	1	0.00603537	0.0055371					0.010329	0.0017391	0.0024613	0.00276488
Beta-phosphoglucomutase (EC 5.4.2.6)	7	0.00681222	1	0.00699839		0.0061946					0.00347106						0.0105921			0.00502487							0.0111773															0.00710884					0.00411675
Biopolymer transport protein ExbD/TolR	7	0.00761035	4	0.0324191						0.00171786						0.00752106	0.00524769				0.00541257		0.00418393		0.00195699	0.0272323
Carboxynorspermidine decarboxylase, putative (EC 4.1.1.-)	7	0.0108446	0	#DIV/0!		0.00311701				0.00858531	0.0017391			0.0105864																									0.0106564				0.0163932				0.0248345
COG1649 predicted glycoside hydrolase	7	0.0125706	3	0.0141247																	0.0217882	0.026883		0.00545911	0.00976409				0.00393267
C-terminal domain of CinA type S	7	0.0496704	1	0.17094																							0.0340545		0.0672991		0.0232822	0.0331962	0.0444834	0.0281917	0.117186
FIG00402748: hypothetical protein	7	0.00524891	1	0.0101379		0.00307759	0.00538047		0.00459894	0.0034873			0.00841776																											0.00733407
FIG00402837: hypothetical protein	7	0.0160023	0	#DIV/0!													0.0316582	0.0031999	0.0386023	0.00254201	0.00270629		0.0169265	0.0163807
FIG00404205: hypothetical protein	7	0.0195527	0	#DIV/0!																									0.0237308			0.0041377	0.0356268	0.00557973	0.0234598	0.0177213	0.0266125
FIG00404296: hypothetical protein	7	0.037379	0	#DIV/0!																							0.045244	0.0281665	0.0158019	0.0802441	0.0231269	0.0124555		0.0566142
FIG00404444: hypothetical protein	7	0.0390856	0	#DIV/0!																							0.00585001	0.00925926	0.177977		0.0116505	0.00417032		0.0111595	0.0535322
FIG00408816: hypothetical protein	7	0.165027	0	#DIV/0!																																													0.409041
FIG00409119: hypothetical protein	7	0.00516416	6	0.0404968		0.00928245				0.00171653		0.0025125																	0.00789715		0.00575705			0.00564207	0.00334135
FIG00409736: hypothetical protein	7	0.0126655	0	#DIV/0!																																													0.018389
FIG00411007: hypothetical protein	7	0.0546399	0	#DIV/0!																							0.113341	0.056333		0.0596146	0.0347774	0.0373665		0.0509098	0.0301372
FIG00411266: hypothetical protein	7	0.0316073	0	#DIV/0!				0.00341495						0.015875																									0.042701		0.0588147		0.0742767				0.0165269
FIG00669096: hypothetical protein	7	0.00687198	0	#DIV/0!													0.0104847	0.0128478	0.00550146	0.00755002			0.00434028	0.00541741	0.00196217
FIG00678143: hypothetical protein	7	0.016242	1	0.0127567																											0.0114953	0.0290813	0.0119345	0.0112218	0.0100187	0.0310318	0.00891027
FIG00896549: hypothetical protein	7	0.0135143	0	#DIV/0!		0.00620486		0.0205623										0.0160775	0.0165044	0.0201966								0.00947508						0.00557973
FIG00896882: hypothetical protein	7	0.0128385	0	#DIV/0!		0.00311701	0.00808047		0.004537	0.0137891	0.0173381		0.0112455	0.0317622
FIG00897168: hypothetical protein	7	0.00825422	13	0.0311531	0.0264914	0.00307759		0.00685525	0.00684876	0.00174365		0.00978276			0.00298018
FIG00897178: hypothetical protein	7	0.00576801	2	0.0165295						0.00171653				0.00396416																		0.0041377						0.0109971										0.00838364	0.00625039
FIG00897182: hypothetical protein	7	0.00857078	0	#DIV/0!		0.0061757	0.0107475					0.00738389	0.0194747	0.00131534	0.0119043																		0.0029941
FIG00897230: hypothetical protein	7	0.00647567	0	#DIV/0!			0.00270673											0.00322966																						0.00758093									0.00625039
FIG00897594: hypothetical protein	7	0.0082468	1	0.0115141																								0.00947508		0.0102344	0.00589345	0.00830802	0.00595286	0.0111595	0.00670437
FIG00898986: hypothetical protein	7	0.123859	0	#DIV/0!		0.194921		0.232774		0.0621623	0.0882681	0.0887042	0.0586505	0.141536
FIG00938273: hypothetical protein	7	0.0161254	4	0.03433																								0.0189073		0.049541										0.00758093
FIG01281232: hypothetical protein	7	0.00732931	2	0.0142558												0.0155668		0.0063998		0.00252086	0.00270629	0.00733299	0.0128645		0.00391397
Formyltetrahydrofolate deformylase (EC 3.5.1.10)	7	0.00701215	0	#DIV/0!	0.0107324		0.0053936	0.0034167		0.00517804	0.0017391		0.00279501	0.0198302
Heavy metal RND efflux outer membrane protein, CzcC family	7	0.0113429	0	#DIV/0!												0.0155668					0.0190359		0.00836785		0.00586313										0.0200914	0.00444978
Helicase PriA essential for oriC/DnaA-independent DNA replication	7	0.00885826	5	0.0522511														0.00640904										0.00925926	0.0118654					0.00574812		0.00886304			0.0109039
Histidine decarboxylase proenzyme (EC 4.1.1.22)	7	0.123183	0	#DIV/0!																							0.26582	0.046858		0.119229	0.00589345	0.0789033		0.157991	0.187587
Choline permease LicB	7	0.00906465	0	#DIV/0!		0.01236		0.0102702	0.00917921	0.00517671	0.00864116	0.00989078		0.00793448
Integrase, site-specific recombinase	7	0.00576716	2	0.0275029					0.00228718	0.00171653	0.00346247			0.00264585																						0.00441326			0.0109039	0.0149409
Lipolytic enzyme, G-D-S-L precursor	7	0.00750547	0	#DIV/0!														0.00961818		0.00762602		0.014666			0.0078253	0.00341986
N-acetylglutamate synthase (EC 2.3.1.1)	7	0.0472246	3	0.0261809		0.0215842	0.0727599	0.0583225	0.0297255			0.0678936	0.0723517	0.00793448
N-acetylmuramic acid 6-phosphate etherase	7	0.00562405	4	0.0130127										0.00132139																	0.00589345	0.00830802	0.00591096			0.00889482								0.00492296			0.00411675
Outer membrane component of tripartite multidrug resistance system	7	0.00591584	5	0.0182599			0.00538721	0.0034167	0.00684876		0.00346247	0.00989078	0.0110896	0.00131534
Phospho-N-acetylmuramoyl-pentapeptide-transferase (EC 2.7.8.13)	7	0.00385292	0	#DIV/0!						0.00171653		0.0025125		0.00131534									0.00434028		0.00390614																								0.00591751
Phosphoserine phosphatase (EC 3.1.3.3)	7	0.00478752	0	#DIV/0!		0.00927218		0.00343855			0.00864975	0.00240448	0.00282773	0.00396119																			0.00295875
Probable acylaminoacyl-peptidase (EC 3.4.19.1)	7	0.0150838	0	#DIV/0!								0.00240448																0.0189073	0.00790093			0.00830802	0.0059882			0.0266209	0.0354566
probable aggregation factor core protein MAFp3, isoform E	7	0.0355968	0	#DIV/0!		0.0464122		0.0445176		0.0155354	0.0242244	0.0294051	0.0335806	0.0555019
Probable glutamate/gamma-aminobutyrate antiporter	7	0.0167815	0	#DIV/0!												0.0080457				0.00755002	0.0272129	0.00244577	0.0254851		0.0195334	0.0271976
putative DNA-binding protein	7	0.00688959	2	0.0135052	0.0103907			0.0034167					0.00559261	0.00131534								0.00488777																										0.0167358	0.00588824
putative general stress protein	7	0.00561048	0	#DIV/0!		0.0124286				0.00520516	0.00346247			0.00528258							0.00544639			0.00550418	0.00194397
putative glycosyltransferase - possibly involved in cell wall localization and side chain formation of rhamnose-glucose polysaccharide	7	0.0100169	12	0.0151546										0.00793448		0.00752106					0.0027401							0.0185185		0.0195729										0.00758093									0.00625039
putative patatin-like protein	7	0.00498973	0	#DIV/0!	0.0055371		0.00268687			0.00174365				0.00397636			0.0105921					0.00488777		0.00550418
Putrescine transport ATP-binding protein PotA (TC 3.A.1.11.1)	7	0.0403952	0	#DIV/0!													0.0738979				0.0135895				0.0117263
Response regulator of zinc sigma-54-dependent two-component system	7	0.00596042	3	0.0148085			0.00268687					0.00240448		0.00131534													0.0114325			0.00949938			0.0029941	0.0113902
Rhamnulose-1-phosphate aldolase (EC 4.1.2.19)	7	0.0141319	3	0.0284418																												0.00417032	0.0267152		0.00667735	0.00441326							0.00418288	0.0445311			0.0082335
Riboflavin synthase eubacterial/eukaryotic (EC 2.5.1.9)	7	0.0115539	0	#DIV/0!					0.00686744	0.00171653	0.00692493			0.0198422																											0.0116428			0.00492296			0.0289604
Ribosomal large subunit pseudouridine synthase A (EC 4.2.1.70)	7	0.0150965	2	0.0169138														0.00320914								0.0102248			0.0157981		0.0231458	0.024911			0.0234598
Septum formation protein Maf	7	0.00985413	0	#DIV/0!		0.00928245		0.00341495		0.00343572				0.0026519																		0.0124229	0.0267152								0.0110558
Sulfate permease	7	0.00743468	7	0.0117008																	0.00271843	0.00733299		0.00545911	0.0195516															0.00758093				0.0049434
transcriptional regulator, Crp/Fnr family	7	0.0232437	0	#DIV/0!							0.0103889		0.00276488	0.0251188	0.0179243																		0.00890506			0.0443788	0.053225
tRNA-guanine transglycosylase (EC 2.4.2.29)	7	0.0163426	1	0.165837	0.0103063	0.00307759			0.0137349	0.0207122	0.0311422			0.0264462	0.00897859
TsaB protein, required for threonylcarbamoyladenosine (t(6)A) formation in tRNA	7	0.00917552	10	0.0213398						0.0103561	0.00692639			0.00794965						0.00506287	0.0163296	0.00977876			0.0078253
TsaC protein (YrdC domain) required for threonylcarbamoyladenosine t(6)A37 modification in tRNA	7	0.00664414	5	0.00921202		0.0061946						0.00240448		0.00131534																	0.00589345	0.00417032			0.00670972									0.0198211
Undecaprenyl-phosphate N-acetylglucosaminyl 1-phosphate transferase (EC 2.7.8.-)	7	0.00827479	0	#DIV/0!																							0.00559472	0.00943218	0.0118654		0.00575705			0.00564207	0.0133817														0.00625039
UPF0332 protein MJ0605	7	0.0245548	0	#DIV/0!													0.0370027	0.032116	0.0496513	0.0277466			0.00421834			0.0170013						0.00414748
Xanthan lyase	7	0.00628397	2	0.0138127																																0.00444978				0.00733407			0.00418288			0.00835841	0.00412592
Xylulose kinase (EC 2.7.1.17)	7	0.00808663	0	#DIV/0!					0.00228718																0.00194397																								0.0118058
COG5434 Endopygalactorunase	6	0.0187757	1	0.00698519																																										0.00835841
Deoxyguanosinetriphosphate triphosphohydrolase (EC 3.1.5.1)	6	0.0189457	2	0.00675545																							0.0510818									0.00441326
FIG00403617: hypothetical protein	6	0.0143228	5	0.0611985																																													0.0121679
4-hydroxybenzoyl-CoA thioesterase (EC 3.1.2.23)	6	0.00746455	0	#DIV/0!		0.01236		0.00685525		0.00343439		0.00978276	0.00838762	0.00396724
5-nucleotidase SurE (EC 3.1.3.5)	6	0.0135435	6	0.0297394					0.00455568	0.00863955	0.012128		0.00279501	0.0132383													0.0399045
ABC transport system, permease component YbhR	6	0.00872957	1	0.00603537																			0.00868056			0.00339132										0.00444978
Acetoacetyl-CoA synthetase (EC 6.2.1.16) / Long-chain-fatty-acid--CoA ligase (EC 6.2.1.3)	6	0.0045896	4	0.0080989																												0.00417032				0.00444978		0.00538068					0.00418288
Acyl-ACP thioesterase	6	0.0152053	1	0.00898473																																0.0132739	0.00885347							0.0296874		0.0083647	0.024802		0.00625039
Adenine-specific methyltransferase (EC 2.1.1.72)	6	0.0205541	0	#DIV/0!													0.0369059	0.00640904	0.0386023	0.00504601			0.0254851	0.0108765
Alpha-N-acetylglucosaminidase (EC 3.2.1.50)	6	0.00627833	6	0.0196952							0.0051701						0.00534445		0.0110029			0.00489153				0.00681118										0.00444978
ATPase involved in DNA repair	6	0.00393762	4	0.0207939	0.00519534					0.00692036	0.0017391	0.0024613																	0.00396825						0.00334135
ATPase, AAA family	6	0.00571256	2	0.00960548																	0.00271843	0.00488723	0.00434028	0.00550418																						0.00847314		0.00835213
Biotin synthase (EC 2.8.1.6) / Adenosylmethionine-8-amino-7-oxononanoate aminotransferase (EC 2.6.1.62)	6	0.020306	3	0.0106582																																		0.00538068		0.0149409			0.020576	0.0396217			0.0331187
cAMP-binding proteins - catabolite gene activator and regulatory subunit of cAMP-dependent protein kinases	6	0.0132865	5	0.0142169						0.00171653						0.0225385			0.00556019			0.00978198	0.0128645	0.0272572
Carbonic anhydrase (EC 4.2.1.1)	6	0.0123495	1	0.0210904						0.00520383	0.00519443	0.0025125		0.0211515																					0.0134141	0.0266209
DNA repair and recombination protein, putative helicase	6	0.00559698	3	0.00776988				0.00343855													0.00542471	0.00489045			0.00392434							0.00414748
DNA-binding protein, histone-like family	6	0.00424836	1	0.0200528						0.00171786												0.00244577																					0.00410509	0.00492296
DNA-damage-inducible protein F	6	0.0052878	0	#DIV/0!									0.00279501								0.00270629								0.00793273		0.00589345	0.00414748															0.00825185
DnaJ-like protein DjlA	6	0.0416173	4	0.0550704																									0.0434934		0.0347774	0.0207407	0.0325842	0.0678797	0.0502286
D-tyrosyl-tRNA(Tyr) deacylase (EC 3.6.1.n1)	6	0.0139725	3	0.174621		0.0278576	0.00268687	0.0136852						0.0119169																									0.0109039									0.0167845
Electron transport complex protein RnfB	6	0.0368397	2	0.0251854														0.0224681		0.0378724	0.0354115	0.0439985			0.0371176	0.0441704
Excinuclease ABC subunit B	6	0.0045503	3	0.0100709			0.0026936			0.00343439	0.00172337			0.00661914															0.00396825							0.00886304
FIG00402773: hypothetical protein	6	0.00713455	0	#DIV/0!		0.0061757			0.00231176		0.00346247	0.00486578		0.00397329
FIG00402836: hypothetical protein	6	0.00602003	0	#DIV/0!		0.00928245	0.0026936	0.0102702	0.00686744	0.00171786				0.00528863
FIG00402962: hypothetical protein	6	0.011638	0	#DIV/0!
FIG00403450: hypothetical protein	6	0.00536197	3	0.0243751						0.00343439																			0.00396825					0.00564207	0.003336					0.00758093			0.00821018
FIG00403569: hypothetical protein	6	0.0326567	0	#DIV/0!																																		0.0056164	0.0535673	0.0223009	0.0346418				0.0294211	0.0503925
FIG00405611: hypothetical protein	6	0.0115334	0	#DIV/0!																																													0.0121679
FIG00406335: hypothetical protein	6	0.00855118	7	0.0286253																							0.0111773	0.00947508	0.0118654	0.0100735	0.00575705		0.00295875
FIG00408780: hypothetical protein	6	0.0287214	0	#DIV/0!																								0.0376416	0.0237308	0.00949938	0.00575705			0.0621939	0.0335055
FIG00410281: hypothetical protein	6	0.028002	0	#DIV/0!																									0.0118934		0.0521662	0.0124555	0.00591096	0.00574812			0.0798376
FIG00411245: hypothetical protein	6	0.0107076	0	#DIV/0!																																								0.0049434			0.00415835
FIG00414154: hypothetical protein	6	0.016544	0	#DIV/0!																								0.0187343	0.00393267	0.00949938	0.034467			0.022612	0.0100187
FIG00417535: hypothetical protein	6	0.125121	0	#DIV/0!																																													0.307679
FIG00655893: hypothetical protein	6	0.00773247	0	#DIV/0!						0.0034873	0.00517869			0.00397636																		0.00417032	0.0118219			0.0177602
FIG00693309: hypothetical protein	6	0.0143507	0	#DIV/0!
FIG00896888: hypothetical protein	6	0.0211613	0	#DIV/0!																																													0.0361123
FIG00935912: hypothetical protein	6	0.00650167	2	0.0148893						0.00520383			0.0167752	0.00131534															0.00396825							0.00441326				0.00733407
FIG00938555: hypothetical protein	6	0.00565784	0	#DIV/0!				0.0068535	0.00228718	0.0034873	0.00346392	0.0122953	0.00555989
FIG00939679: hypothetical protein	6	0.00805448	0	#DIV/0!														0.0128386		0.00758373		0.00488777		0.0108765	0.00194397	0.0101963
Flavodoxin	6	0.00801408	1	0.00504745														0.00320914				0.00244577					0.0223423									0.00444978			0.010694					0.0049434
Glutathione peroxidase family protein	6	0.0395257	0	#DIV/0!														0.016059		0.0831596	0.00542471	0.029325			0.035197	0.067989
Glycine dehydrogenase [decarboxylating] (glycine cleavage system P protein) (EC 1.4.4.2)	6	0.0065386	3	0.019863										0.00133051																							0.00885347	0.0109971				0.00727961		0.00492296	0.00584795
glycoside hydrolase, family 43	6	0.0117649	0	#DIV/0!
HIPA PROTEIN	6	0.00960878	2	0.00828078									0.00279501					0.025707	0.00548878		0.0027401						0.0167842					0.0041377
Homoserine O-succinyltransferase (EC 2.3.1.46)	6	0.00781152	1	0.469484													0.0105921		0.00548878	0.0150957	0.0027401			0.0110084	0.00194397
Hypothetical glycoside hydrolase, family 43, similar to arabinosidase	6	0.00661473	4	0.0140053	0.00519534		0.00270673									0.00724638
hypothetical transporter PduT for various metalloporphyrins	6	0.050394	1	0.0188111													0.0316582	0.0835001	0.038661	0.0882182					0.0195412	0.0407852
Chloramphenicol acetyltransferase (EC 2.3.1.28)	6	0.00469292	1	0.0123962				0.00685525		0.00517804	0.00519443			0.0026519						0.00252086											0.00575705
chondroitinase AC precursor	6	0.0120618	0	#DIV/0!																																									0.00596516
Inner membrane component of tripartite multidrug resistance system	6	0.00566356	0	#DIV/0!			0.0026936							0.00131534											0.00195699																	0.00710884				0.00847314	0.0124335
Inositol-1-monophosphatase (EC 3.1.3.25)	6	0.00763166	1	0.00587682					0.00686744	0.00517804	0.0121194			0.0132474															0.00396448							0.00441326
ISSpo3, transposase	6	0.00577412	0	#DIV/0!																													0.0029522			0.00444978	0.00885347						0.00418288		0.00584795	0.00835841
L-fucose kinase (EC 2.7.1.52)	6	0.00652629	8	0.0156202								0.00491698		0.00264585		0.0152921							0.0085242		0.00194397
Lipid A export ATP-binding/permease protein MsbA	6	0.00890418	10	3.65001																																		0.0162935				0.00705318							0.00625039
mannose-6-phosphate isomerase, class I	6	0.00583749	0	#DIV/0!												0.00752106	0.0104847					0.002442	0.00418393	0.00541741
Mu-like prophage FluMu protein gp29	6	0.00786393	0	#DIV/0!																																											0.00415835		0.00625039
N-acetylmuramoyl-L-alanine amidase (EC 3.5.1.28)	6	0.00800081	8	0.0174676	0.010648				0.0022685	0.00346018									0.00556019																		0.0177022						0.00836575
N-acetylneuraminate lyase (EC 4.1.3.3)	6	0.0838547	5	0.0427883																								0.112493	0.106757		0.0695549	0.0456517	0.09501		0.0736614
Oxaloacetate decarboxylase gamma chain (EC 4.1.1.3)	6	0.0170333	0	#DIV/0!			0.0269683		0.0205345	0.0189943	0.0155833		0.00555989	0.0145597
Oxidoreductase	6	0.00288712	6	0.0393316	0.00511091		0.0026936	0.0034167		0.00171653	0.0017391			0.00264585
Peptidase, M49 family	6	0.0213978	3	0.0157554																0.00252086	0.0326593	0.0317772			0.0234525	0.0340088			0.00396825
Phosphate regulon sensor protein PhoR (SphS) (EC 2.7.13.3)	6	0.0119437	7	0.00775671											0.00296375												0.0281923											0.0056164		0.00735998		0.0216124							0.00591751
Phosphate transport system regulatory protein PhoU	6	0.00989587	3	0.324304	0.0055371	0.00308785		0.00341495					0.00842034																									0.033067							0.00584795
phosphotransbutyrylase (EC 2.3.1.19)	6	0.0104971	0	#DIV/0!	0.0055371					0.00861508				0.00658879																																			0.00625039
Predicted ATPase (AAA+ superfamily)	6	0.00530885	0	#DIV/0!			0.00270673		0.00458026	0.00346151	0.0017391		0.00282773						0.0165377
Predicted glucose transporter in maltodextrin utilization gene cluster	6	0.00458734	2	0.00893165		0.00308785				0.0034873											0.0027401			0.00550418		0.00681118					0.00589345
putative alpha-1,6-mannanase	6	0.00741835	0	#DIV/0!							0.00172337							0.00962946		0.00252086			0.00434028	0.0218398
Putative cytochrome C-type biogenesis protein	6	0.0118525	6	0.0119267																																0.00444741							0.0124708
putative endonuclease	6	0.0181571	0	#DIV/0!												0.0295349	0.0264213			0.00250401			0.0257634	0.0163356																								0.00838364
Putative phosphohydrolase, Icc family	6	0.00574102	0	#DIV/0!		0.00311701			0.0114477	0.00171653	0.0103803				0.00298018
Pyridoxal kinase (EC 2.7.1.35)	6	0.00818203	0	#DIV/0!						0.0068959	0.0034782			0.0185057																		0.00830802	0.0029941				0.00891027
Regulatory protein RecX	6	0.00590116	2	0.109656			0.00810032		0.00686744		0.00693353		0.00279501	0.00661914																													0.00409149
Ribulokinase (EC 2.7.1.16)	6	0.0113166	8	0.0190835																											0.00575705	0.0124555	0.0207689		0.00670437	0.00444978	0.0177637
RNA-binding protein	6	0.0334052	0	#DIV/0!																							0.0744818		0.0474616		0.0175251		0.0118638	0.00557973	0.0435189
Sensor histidine kinase	6	0.00702303	9	0.0186559																						0.00339132															0.0116428					0.0083647	0.00415835
Serine/threonine protein kinase related protein	6	0.0155961	4	0.0235904								0.00240448																																					0.0246687
S-ribosylhomocysteine lyase (EC 4.4.1.21) / Autoinducer-2 production protein LuxS	6	0.0298166	1	0.0145433																							0.00559472		0.0355924			0.0124653	0.0534304	0.0282978	0.0435189
SSU rRNA (adenine(1518)-N(6)/adenine(1519)-N(6))-dimethyltransferase (EC 2.1.1.182)	6	0.00768652	1	0.17094			0.00538721	0.010272	0.00909268	0.00517937			0.00562275	0.0105652
Tetracycline resistance protein TetQ	6	0.0077581	0	#DIV/0!														0.0031999	0.00548878		0.0109049	0.00244577		0.0109216		0.0135876
Thiamin-phosphate pyrophosphorylase (EC 2.5.1.3)	6	0.0103779	2	0.00816929							0.00172337			0.0092407															0.00396448
transposase IS_2	6	0.00568967	0	#DIV/0!			0.0026936			0.00692169	0.0121122	0.0024613		0.00396724	0.00598198
Zinc ABC transporter, periplasmic-binding protein ZnuA	6	0.00843212	2	0.0158154														0.0031999	0.011049	0.0151506	0.00271843	0.00488723				0.0135876
glycosyl hydrolase, family 9	5	0.00846597	0	#DIV/0!																																													0.00591751
Magnesium and cobalt transport protein CorA	5	0.00538672	4	0.0129539						0.00171653						0.00724638	0.00534445																		0.003336
Metal dependent hydrolase (EC 3.-.-.-)	5	0.00495332	1	0.00699839			0.0026936		0.00458026				0.00279501																									0.00545643
NADH-ubiquinone oxidoreductase chain M (EC 1.6.5.3)	5	0.00887563	1	0.00768226											0.00596036																													0.00497735
[FeFe]-hydrogenase maturation GTPase HydF	5	0.00647268	4	0.0142539																					0.00196217	0.00339132		0.00925926								0.00889719	0.00885347
16S rRNA processing protein RimM	5	0.0174633	3	0.0104557		0.0556947	0.0026936	0.0205404			0.00347106	0.00491698
7,8 dihydropteroate synthase (methanopterin)	5	0.0117264	1	0.00699839						0.0155341	0.0155833			0.00924982																														0.00990031		0.0083647
abortive infection phage resistance protein	5	0.0156255	2	0.0997793																																				0.00733407		0.00705318
Acetyl xylan esterase 1; Cephalosporin-C deacetylase (EC 3.1.1.41)	5	0.00687405	0	#DIV/0!																											0.00589345							0.0056164		0.00733407		0.00705318				0.00847314
Acetylornithine deacetylase (EC 3.5.1.16)	5	0.00781141	0	#DIV/0!					0.00911136	0.00174365	0.0103889			0.0118957																			0.00591751
Adenylate cyclase (EC 4.6.1.1)	5	0.00572657	0	#DIV/0!			0.00540033		0.00228718				0.00279501			0.00724638																							0.0109039
Aminodeoxychorismate lyase (EC 4.1.3.38)	5	0.0130717	0	#DIV/0!								0.0024613																				0.00414748				0.00441326				0.0445499
Arabinan endo-1,5-alpha-L-arabinosidase A	5	0.0183114	0	#DIV/0!
arabinogalactan endo-1,4-beta-galactosidase	5	0.00752395	1	0.0121259																							0.00559472
Arginine pathway regulatory protein ArgR, repressor of arg regulon	5	0.01282	5	0.207468		0.0247303		0.0273957		0.00171786		0.0049738		0.00528258
ATP-dependent DNA helicase	5	0.00928405	9	0.0349037			0.00268687			0.00171786					0.0208881																				0.00336836		0.017759
ATP-dependent DNA helicase, RecQ family	5	0.00679518	0	#DIV/0!																												0.0041377				0.0133128		0.00538068				0.00705318	0.00409149
Bsr4717 protein	5	0.0145589	0	#DIV/0!		0.0247698				0.00861243		0.0270574	0.00838762	0.00396724
Catalase (EC 1.11.1.6)	5	0.0560812	1	0.0119218													0.0210661	0.0931666	0.0275994	0.133683		0.00489099
Conjugative transposon protein TraD	5	0.013428	0	#DIV/0!														0.00320914																												0.00847314			0.00625039
Conjugative transposon protein TraK	5	0.0137381	1	0.00681385															0.00556019										0.0236634	0.00949938	0.0232633				0.00670437
Deoxyuridine 5'-triphosphate nucleotidohydrolase (EC 3.6.1.23)	5	0.0038892	0	#DIV/0!		0.00623403	0.0053936		0.00231176			0.0025125																					0.0029941
Endo-beta-N-acetylglucosaminidase F2	5	0.00608236	0	#DIV/0!			0.0026936			0.00863822	0.00868122	0.0024613		0.00793745
Endonuclease III (EC 4.2.99.18)	5	0.0033532	1	0.00912992			0.0053936		0.00231176	0.00346018				0.00263673	0.00296375
Ferredoxin domain containing protein	5	0.0126116	1	0.00642508						0.015507	0.0138757	0.00491698		0.00926499
FIG00402727: hypothetical protein	5	0.00463794	0	#DIV/0!									0.00276488		0.00301823					0.00254201						0.00341986	0.0114447
FIG00402937: hypothetical protein	5	0.0027754	0	#DIV/0!				0.00341495		0.00174365				0.00131534										0.00545911	0.00194397
FIG00403299: hypothetical protein	5	0.00510443	4	0.0138916								0.00240448		0.00133051																																0.0083647
FIG00405090: hypothetical protein	5	0.0169455	5	0.0180907																																0.00444978				0.0301028	0.0116428			0.00497735		0.0335547
FIG00405789: hypothetical protein	5	0.083109	2	0.0438531																																		0.109878							0.0529035				0.197923
FIG00405865: hypothetical protein	5	0.0220605	0	#DIV/0!														0.0096387		0.060573																									0.00584795
FIG00406056: hypothetical protein	5	0.00565057	0	#DIV/0!													0.00524769			0.00250401
FIG00406459: hypothetical protein	5	0.0273951	0	#DIV/0!																										0.0290723	0.00575705	0.0291042		0.0395633	0.0334785
FIG00406898: hypothetical protein	5	0.0285129	0	#DIV/0!																							0.0337871		0.011901				0.0148514	0.0452054	0.0368199
FIG00407069: hypothetical protein	5	0.00404909	2	0.0243211						0.00171653				0.00131534																																	0.00411675
FIG00407145: hypothetical protein	5	0.0197345	3	0.0150264										0.00263673	0.00894574
FIG00407332: hypothetical protein	5	0.00764122	0	#DIV/0!		0.0154873	0.00538047	0.00685525			0.00519443			0.00528863
FIG00407622: hypothetical protein	5	0.0303118	0	#DIV/0!																							0.0337871		0.023727				0.0029522	0.0509098	0.0401829
FIG00407700: hypothetical protein	5	0.00770514	3	0.0432173																												0.0124555	0.00890506		0.00334135	0.00889719
FIG00408047: hypothetical protein	5	0.00447854	7	0.0166221																		0.00244523			0.00196217				0.00396825															0.00990031			0.00411675
FIG00410399: hypothetical protein	5	0.0467908	0	#DIV/0!																							0.0851363				0.0347774	0.0622775		0.0282978	0.0234652
FIG00412633: hypothetical protein	5	0.00817615	0	#DIV/0!																								0.00947508		0.0102344	0.00575705	0.0124555	0.00295875
FIG00697692: hypothetical protein	5	0.0154685	0	#DIV/0!		0.0061946		0.0273957		0.00174365		0.0196735	0.0223351
FIG00896529: hypothetical protein	5	0.00391799	0	#DIV/0!						0.00171653				0.00132139						0.00500801	0.00815267					0.00339132
FIG00896779: hypothetical protein	5	0.00987867	5	0.0196292	0.00519534							0.00240448																				0.0166258	0.0118573			0.0133105
FIG00897066: hypothetical protein	5	0.0062231	5	0.0155935																											0.00573822	0.00830802	0.00594631		0.00670972	0.00441326
FIG00898184: hypothetical protein	5	0.00508438	0	#DIV/0!				0.0034167		0.00171653	0.00346392	0.00491698		0.0119078
FIG00898528: hypothetical protein	5	0.0083648	6	0.0139715								0.0024613																									0.00884877
FIG00899092: hypothetical protein	5	0.00500644	0	#DIV/0!														0.00322966					0.00434028																				0.00409149			0.00847314
FIG00908368: hypothetical protein	5	0.00927426	0	#DIV/0!													0.00523697		0.0276248		0.00542471		0.00418393		0.00390096
FIG00935560: hypothetical protein	5	0.0444452	1	0.00793651																0.00504601																					0.0928695		0.00418288		0.0529035	0.067224
FIG00936597: hypothetical protein	5	0.0125814	4	0.0127218																												0.0124327	0.00594631			0.0177602						0.0143884	0.0123795
FIG00937161: hypothetical protein	5	0.00368433	0	#DIV/0!						0.00174365	0.00172337	0.00240448		0.0053038		0.00724638
FIG00937754: hypothetical protein	5	0.00241565	0	#DIV/0!			0.0026936			0.0034873	0.0017391		0.00282773	0.00133051
FIG00937849: hypothetical protein	5	0.0299318	1	0.0130822					0.0137536	0.0206864	0.03809			0.0502588	0.0268701
FIG00938655: hypothetical protein	5	0.0199773	2	0.00993685						0.0172507	0.00347106	0.0271086	0.0335505	0.0185057
FIG00939540: hypothetical protein	5	0.00699022	2	0.0146146																	0.0027401								0.0118972		0.00589345																		0.00625039
FIG00939935: hypothetical protein	5	0.0190268	0	#DIV/0!																							0.0569318		0.0118654		0.0173887			0.00557973	0.00336836
GDP-mannose 6-dehydrogenase (EC 1.1.1.132)	5	0.067565	0	#DIV/0!		0.0619579		0.030787		0.0760056		0.0738852		0.0951895
Gll1135 protein	5	0.00781329	0	#DIV/0!	0.0103063			0.0034167			0.0190543	0.0049738		0.00131534
glycosyltransferase family 2 protein	5	0.0131363	0	#DIV/0!
Guanylate kinase (EC 2.7.4.8)	5	0.0205219	0	#DIV/0!													0.0473799	0.00640904	0.0331008	0.00756687	0.00815267
Holliday junction DNA helicase RuvA	5	0.00395175	1	0.012631	0.00519534				0.00459894	0.00517804	0.00347106			0.00131534
Hyaluronate lyase precursor (EC 4.2.2.1)	5	0.00570921	1	0.00706514									0.00279501																														0.00819658	0.00492296		0.00847314	0.00415835
Choloylglycine hydrolase	5	0.00591836	0	#DIV/0!			0.0026936		0.00684286			0.0025125		0.00263673	0.0149061
IAA acetyltransferase (EC 2.3.1.-)	5	0.00884917	3	0.0117981																																													0.00591751
Imidazolonepropionase (EC 3.5.2.7)	5	0.00681022	0	#DIV/0!	0.0107324									0.00133051													0.0114325							0.00557973
Iron-regulated protein A precursor	5	0.0104105	3	0.02679	0.00519534			0.0034167																					0.0237384				0.0029522		0.0167501
L-asparaginase I, cytoplasmic (EC 3.5.1.1)	5	0.011454	1	0.175439						0.00343572		0.0024613		0.00529775		0.00752106
Lipopolysaccharide core biosynthesis protein LpsA	5	0.0185284	0	#DIV/0!																																			0.0213881	0.00758093	0.0238863	0.0356036	0.00418288
L-serine dehydratase, beta subunit (EC 4.3.1.17) / L-serine dehydratase, alpha subunit (EC 4.3.1.17)	5	0.01503	0	#DIV/0!																	0.00270629			0.0163356	0.0156272				0.0237308						0.0167501
Lysine decarboxylase	5	0.00567029	2	0.0185843						0.00346151	0.00345533			0.00924982																					0.003336		0.00884877
LysM-repeat proteins and domains	5	0.00783716	1	0.0135888			0.00807408			0.00174365	0.012128			0.00529775	0.0119423
Maltose phosphorylase (EC 2.4.1.8) / Trehalose phosphorylase (EC 2.4.1.64)	5	0.00798569	2	0.173851										0.00131534																								0.0215985		0.00758093				0.00497735
Membrane protein containing HD superfamily hydrolase domain, YQFF ortholog	5	0.00456037	5	0.0230337				0.0034167	0.0114044			0.0025125		0.00133051																		0.0041377
mobilization protein	5	0.00396252	1	0.0204876																	0.00271843	0.002442											0.0029941		0.00334135												0.0083167
Mobilization protein BmgA	5	0.00582491	2	0.012975											0.00900021			0.0064388			0.00545853	0.00489099													0.003336
Na(+)-translocating NADH-quinone reductase subunit B (EC 1.6.5.-)	5	0.0103618	5	0.0379233	0.0210387				0.0022685	0.00171786	0.00692639			0.0198574
N-acetylgalactosamine 6-sulfate sulfatase (GALNS)	5	0.00511858	0	#DIV/0!													0.0106889			0.00252086	0.0027401		0.00418393	0.00545911
NADH pyrophosphatase (EC 3.6.1.22)	5	0.0123753	3	0.036692										0.00132139													0.00559472				0.0346222			0.0169699	0.00336836
Nucleoside 5-triphosphatase RdgB (dHAPTP, dITP, XTP-specific) (EC 3.6.1.15)	5	0.00721088	6	0.0179003													0.0104847		0.00548878														0.0029522		0.00668271
outer membrane protein SusE	5	0.123997	1	0.0100281						0.13122	0.13164		0.0195401	0.0925649	0.245018
Outer membrane protein SusF	5	0.181786	0	#DIV/0!																	0.193182	0.200436		0.0327614	0.156355	0.326196
Patatin-like protein	5	0.0077024	0	#DIV/0!	0.010648			0.00343855		0.00686745				0.0026519	0.0149061
Permease of the drug/metabolite transporter (DMT) superfamily	5	0.00859659	2	0.00791079					0.00682418	0.0103534	0.0103645		0.00838762																													0.00705318
Phage antirepressor protein	5	0.0142818	2	0.016911																							0.0170273	0.00925926	0.00393267	0.0299681				0.0112218
Phosphoribosylanthranilate isomerase (EC 5.3.1.24)	5	0.0122763	1	0.014512												0.0303342		0.0128386			0.00545853	0.00733299		0.00541741
Phytoene dehydrogenase and related proteins	5	0.00900049	0	#DIV/0!		0.0123995	0.00268687	0.0205859				0.00491698																								0.00441326
Polysaccharide biosynthesis protein	5	0.0406857	8	0.0227009																																		0.0383635		0.0743799		0.0358301				0.0503988
Possible hydrolase	5	0.00831561	0	#DIV/0!															0.00548878					0.00545911				0.00943218	0.00396448		0.0172335
Probable ABC transporter permease	5	0.00741664	3	0.0129918																									0.0118654				0.00295875			0.00444741
probable uroporphyrin-III c-methyltransferase (EC 2.1.1.107)	5	0.00936052	0	#DIV/0!				0.0137105	0.00228718																			0.00947508						0.0112841	0.0100457
Protein-tyrosine-phosphatase (EC 3.1.3.48)	5	0.0104415	0	#DIV/0!																											0.0117869	0.0124131	0.0118507			0.00889482
PTS system, galactitol-specific IIC component (EC 2.7.1.69)	5	0.0082325	3	0.231176		0.01236		0.0171019		0.00517937		0.00240448																																			0.00411675
Putative arylsulfatase regulatory protein	5	0.00615964	0	#DIV/0!				0.00341495							0.00296375								0.00421834			0.00338513																						0.016816
putative ferric aerobactin receptor	5	0.00522296	5	0.0138042																					0.00194397																			0.0049434			0.00411675
Putative isomerase	5	0.00721476	0	#DIV/0!																									0.0158337			0.00414748			0.00670972
putative metal-dependent hydrolase	5	0.0169181	0	#DIV/0!														0.00964794		0.0126297		0.00977876			0.0117263	0.0408076
Putative permease of the Na+:galactoside symporter family	5	0.0108214	0	#DIV/0!														0.00320914		0.00250401																				0.00735998	0.0337545	0.00727961
putative RNA-binding protein rbpA	5	0.0297291	0	#DIV/0!	0.0685687		0.0080872									0.0603937		0.0096387							0.00195699
putative secreted protein	5	0.00441319	1	0.0100555	0.0055371				0.00455568		0.0017391			0.00263068
putative two-component system sensor protein histidine kinase	5	0.00497656	1	0.00697496						0.00171786																			0.00396825		0.00589345					0.00444978	0.00885347
Radical SAM domain heme biosynthesis protein	5	0.00880829	0	#DIV/0!																	0.00271843	0.00488777			0.00195699		0.0111773				0.023301
resolvase domain protein	5	0.0178044	0	#DIV/0!																																				0.036969	0.0110558				0.0116428	0.0251962	0.00415835
Ribonuclease BN (EC 3.1.-.-)	5	0.00738051	2	0.0116777																										0.00949938							0.00891027							0.00992075			0.00412592
Ribosomal protein L11 methyltransferase (EC 2.1.1.-)	5	0.0136184	4	0.186693			0.0026936		0.00915462	0.0155341	0.0155847			0.0251248
Ribulose-phosphate 3-epimerase (EC 5.1.3.1)	5	0.0101416	1	0.0135769													0.00523697			0.0277846																		0.00545643
RNA polymerase sigma-70 factor	5	0.00603713	0	#DIV/0!																0.00250401					0.00196217		0.0114325					0.00834063	0.00594631
Rossmann fold nucleotide-binding protein Smf possibly involved in DNA uptake	5	0.00574359	3	0.673349										0.00528863								0.00488723			0.00782011																								0.00591751
Signal peptidase-like protein	5	0.00914387	18	0.0249299			0.00540033			0.00861243	0.012128	0.005025		0.0145536
Superfamily I DNA and RNA helicases and helicase subunits	5	0.00602076	0	#DIV/0!					0.00691071						0.0119423							0.002442		0.00541741		0.00339132
Thiol-activated cytolysin	5	0.0370503	0	#DIV/0!														0.070602		0.0655219					0.00195699	0.0441766							0.0029941
TonB-dependent outer membrane receptor	5	0.0197645	0	#DIV/0!																																							0.00409149	0.0049434	0.035269	0.0503925	0.00412592
Transcription accessory protein (S1 RNA-binding domain)	5	0.0061749	5	0.0636971												0.0155668	0.00534445			0.00254201				0.00545911	0.00196217
Transcriptional regulator, PadR family	5	0.00742625	0	#DIV/0!	0.00511091	0.00623403		0.0137088					0.00282773	0.00924982
Transcription-repair coupling factor	5	0.00822524	4	0.0175882																	0.00544639				0.00781229
Tricorn protease homolog 1 (EC 3.4.21.-)	5	0.0218153	0	#DIV/0!																									0.0474616				0.0237211	0.00557973	0.0234652		0.00884877
tRNA nucleotidyltransferase (EC 2.7.7.21) (EC 2.7.7.25)	5	0.00599827	1	0.0127567										0.00528258					0.0111204		0.0027401
tRNA pseudouridine synthase B (EC 4.2.1.70)	5	0.00647179	0	#DIV/0!						0.00171786																	0.00558254		0.0158692						0.00334135										0.00584795
UDP-galactopyranose mutase (EC 5.4.99.9)	5	0.00986231	4	0.0146328			0.00807408				0.00867263		0.0251629																				0.0029522			0.00444978
UDP-glucose 6-dehydrogenase (EC 1.1.1.22)	5	0.0240543	0	#DIV/0!																							0.00585001		0.00396448			0.0083178	0.0267217			0.0754177
Uracil-DNA glycosylase, family 1	5	0.00798653	0	#DIV/0!	0.0162695	0.00307759	0.0080872		0.00684286				0.00565547
USG protein	5	0.00771831	0	#DIV/0!																								0.00943218	0.00393267				0.00295875			0.00444741	0.0178205
YbbL ABC transporter ATP-binding protein	5	0.00839734	0	#DIV/0!																0.00254201			0.00421834																				0.0123795	0.0148437
Anthranilate synthase, aminase component (EC 4.1.3.27)	4	0.0111325	0	#DIV/0!			0.00268687																				0.0117														0.0119432
Cellulase	4	0.022551	0	#DIV/0!
FIG00407889: hypothetical protein	4	0.00620023	0	#DIV/0!													0.00524769				0.00542471	0.00488723
FIG00408452: hypothetical protein	4	0.0097273	0	#DIV/0!
Succinate dehydrogenase cytochrome b subunit	4	0.0271042	0	#DIV/0!
1,4-alpha-glucan branching enzyme (EC 2.4.1.18)	4	0.00519626	3	0.0122357						0.00174365	0.00173196					0.0147674				0.00254201
2-C-methyl-D-erythritol 2,4-cyclodiphosphate synthase (EC 4.6.1.12)	4	0.00911357	0	#DIV/0!		0.0185649			0.0114231	0.00515092				0.00131534
2-iminoacetate synthase (ThiH) (EC 4.1.99.19)	4	0.0472947	1	0.00738771
3-deoxy-manno-octulosonate cytidylyltransferase (EC 2.7.7.38)	4	0.00435588	1	0.0133708					0.00459894	0.00346018		0.00491698																								0.00444741
Acetoin(diacetyl) reductase	4	0.00587039	0	#DIV/0!			0.00538047	0.0034167	0.00915462				0.00552975
Acetolactate synthase large subunit (EC 2.2.1.6)	4	0.00504455	3	0.0186805		0.00928245				0.00520516	0.00172337			0.00396724
Acyltransferase family protein	4	0.00400521	1	0.00976944															0.00548878			0.002442	0.00418393		0.00390614
Adenine-specific methyltransferase activity Eco57IA (EC 2.1.1.72)	4	0.00869263	0	#DIV/0!																																		0.00538068		0.00758093				0.00497735		0.0168315
Adenosine deaminase (EC 3.5.4.5)	4	0.00721076	0	#DIV/0!																																						0.00710884		0.0049434		0.00835841		0.00843241
Agglutination protein	4	0.0067521	0	#DIV/0!	0.0103063						0.0017391																											0.0108371									0.00412592
Anaerobic glycerol-3-phosphate dehydrogenase subunit C (EC 1.1.5.3)	4	0.0496452	0	#DIV/0!																																			0.0752405		0.0686966				0.0294476	0.0251962
Arabinan endo-1,5-alpha-L-arabinosidase (EC 3.2.1.99)	4	0.00573057	4	0.0125625	0.0158434					0.00174365															0.00194397	0.00339132
Aromatic-amino-acid aminotransferase (EC 2.6.1.57)	4	0.00896569	0	#DIV/0!		0.0154873		0.00343855				0.00240448		0.0145324
Arsenical pump-driving ATPase (EC 3.6.3.16)	4	0.0170313	0	#DIV/0!	0.0371394		0.00538047					0.0172179	0.00838762
Asparagine synthetase [glutamine-hydrolyzing] (EC 6.3.5.4)	4	0.0128747	8	0.193718												0.0080457		0.0160272
ATPase	4	0.00264663	5	0.0108462						0.00346018		0.00240448		0.00133051												0.00339132
BatA (Bacteroides aerotolerance operon)	4	0.0209918	10	0.0177591						0.0103561	0.0155833			0.0132171	0.0448108
Biotin synthesis protein BioC	4	0.00550062	5	0.0149251	0.0055371					0.00343439																						0.00417032				0.00886067
Biotin synthesis protein BioH	4	0.00697627	0	#DIV/0!
Butyrate kinase (EC 2.7.2.7)	4	0.0163912	5	0.0146784													0.00523697				0.0353777	0.0171118			0.00783831
COG0457: FOG: TPR repeat	4	0.0111021	0	#DIV/0!																		0.00244523
COG1496: Uncharacterized conserved protein	4	0.00673968	5	0.0419103																													0.0118992	0.00564207		0.00444978
Conjugative transposon protein TraJ	4	0.00477633	4	0.0143937													0.00524769			0.00252086											0.00575705			0.00557973
Contains cell adhesion domain	4	0.00331867	0	#DIV/0!																0.00252086	0.00542471				0.00194397	0.00338513
Cytidine deaminase (EC 3.5.4.5)	4	0.00702661	0	#DIV/0!																	0.00271843																					0.00710884		0.00992075		0.00835841
Cytochrome d ubiquinol oxidase subunit II (EC 1.10.3.-)	4	0.00888544	7	0.0145106																																						0.00705318			0.00584795	0.0167231			0.00591751
Dephospho-CoA kinase (EC 2.7.1.24)	4	0.0111889	1	0.0142511																									0.0198299						0.0134087					0.00733407			0.00418288
Di/tripeptide permease DtpT	4	0.0141159	1	0.421941						0.0120726	0.00865689		0.0251629	0.0105712
Diadenylate cyclase spyDAC; Bacterial checkpoint controller DisA with nucleotide-binding domain	4	0.0108519	5	0.0108878		0.00929271		0.0205404				0.0122441		0.00133051
Diaminohydroxyphosphoribosylaminopyrimidine deaminase (EC 3.5.4.26) / 5-amino-6-(5-phosphoribosylamino)uracil reductase (EC 1.1.1.193)	4	0.00607337	0	#DIV/0!			0.00268687		0.00455568			0.0025125		0.0145384
Dihydrolipoamide dehydrogenase of acetoin dehydrogenase (EC 1.8.1.4)	4	0.01698	0	#DIV/0!				0.00683165				0.00486578		0.00132139																								0.0549012
DNA polymerase III delta prime subunit (EC 2.7.7.7)	4	0.00664048	3	0.0199477																												0.0041377											0.00409149	0.00990031				0.00843241
DNA polymerase III subunits gamma and tau (EC 2.7.7.7)	4	0.0119859	13	0.055051																0.00756687	0.008131	0.00488723			0.0273587
DNA-cytosine methyltransferase (EC 2.1.1.37)	4	0.00751526	2	0.0162371										0.00133051													0.0170394				0.00573822		0.00595286
Endoglucanase D precursor (EC 3.2.1.4)	4	0.00583133	0	#DIV/0!														0.00320914						0.00541741
Exodeoxyribonuclease VII large subunit (EC 3.1.11.6)	4	0.00717828	6	0.149945																	0.00545853				0.0137066				0.00396825					0.00557973
FIG003033: Helicase domain protein	4	0.00731938	4	0.727143																																					0.0110558		0.00827436		0.0058214		0.00412592
FIG00402711: hypothetical protein	4	0.00997974	2	0.0149655			0.00268687							0.00131534		0.0303342											0.00558254
FIG00403262: hypothetical protein	4	0.0651074	0	#DIV/0!																							0.102176				0.0173887	0.0705399			0.0703254
FIG00403302: hypothetical protein	4	0.00637969	0	#DIV/0!								0.00983396																				0.00828519	0.0029522			0.00444741
FIG00403395: hypothetical protein	4	0.00699818	0	#DIV/0!		0.00307759	0.0053936
FIG00403651: hypothetical protein	4	0.194362	0	#DIV/0!																							0.0114447			0.0290723				0.124138	0.612794
FIG00403816: hypothetical protein	4	0.0133759	0	#DIV/0!														0.0128294		0.0352924					0.00196217	0.00341986
FIG00404373: hypothetical protein	4	0.0334215	0	#DIV/0!																							0.0625265			0.0100735		0.00414748			0.0569383
FIG00405061: hypothetical protein	4	0.00701587	0	#DIV/0!					0.0022685	0.00517804				0.0105712																					0.0100457
FIG00405194: hypothetical protein	4	0.0324145	0	#DIV/0!								0.0195655																										0.0935004						0.00492296	0.0116694
FIG00405367: hypothetical protein	4	0.014261	2	0.00835819																					0.00195699	0.0476249									0.003336												0.00412592
FIG00405719: hypothetical protein	4	0.0079977	0	#DIV/0!																								0.00943218					0.00594631		0.003336	0.0132763
FIG00406051: hypothetical protein	4	0.0280255	0	#DIV/0!																									0.00793273		0.0232633			0.0340459	0.0468602
FIG00406453: hypothetical protein	4	0.038094	0	#DIV/0!																							0.0683765			0.0299681				0.0339398	0.0200914
FIG00406930: hypothetical protein	4	0.0144043	0	#DIV/0!									0.00562275																																		0.00412592		0.0361123
FIG00408097: hypothetical protein	4	0.0133732	0	#DIV/0!																							0.0284598							0.0172444	0.00334135	0.00444741
FIG00408309: hypothetical protein	4	0.0108742	4	0.0349994																									0.00396448			0.00830802	0.0178101		0.0134141
FIG00409776: hypothetical protein	4	0.0241205	0	#DIV/0!																													0.0177813	0.04533	0.0200968	0.0132739
FIG00410009: hypothetical protein	4	0.00593787	0	#DIV/0!																												0.00414748	0.0029522		0.00334135	0.0133105
FIG00410019: hypothetical protein	4	0.0104071	5	0.0353616																							0.00585001					0.00417032	0.0148579		0.0167501
FIG00410316: hypothetical protein	4	0.0114071	0	#DIV/0!																							0.016772								0.00670437	0.00444978	0.0177022
FIG00412690: hypothetical protein	4	0.00684746	5	0.0252677																0.00502487																							0.00827436		0.00584795		0.00824267
FIG00413071: hypothetical protein	4	0.00271749	0	#DIV/0!					0.00231176	0.00346018		0.0024613		0.00263673
FIG00413299: hypothetical protein	4	0.0110944	1	0.0145433												0.0080457																	0.00591096			0.00886067			0.0215604
FIG00414427: hypothetical protein	4	0.00464343	0	#DIV/0!																	0.00542471		0.00434028	0.00541741		0.00339132
FIG00414607: hypothetical protein	4	0.00253867	0	#DIV/0!														0.00322966		0.00252086		0.002442			0.00196217
FIG00414698: hypothetical protein	4	0.0551209	1	0.0985268																																		0.0220699							0.0058214				0.168785
FIG00416521: hypothetical protein	4	0.00844538	0	#DIV/0!
FIG00896454: hypothetical protein	4	0.00674549	0	#DIV/0!						0.0120726			0.00832476	0.0026519															0.00393267
FIG00896781: hypothetical protein	4	0.0216472	1	0.0383636																																				0.0149409	0.022999	0.0428276			0.0058214
FIG00896785: hypothetical protein	4	0.0037141	0	#DIV/0!				0.00341495		0.00343439				0.00528863							0.00271843
FIG00897204: hypothetical protein	4	0.00621286	2	0.0158931				0.00341495																	0.00583192						0.00573822													0.00986635
FIG00897884: hypothetical protein	4	0.00722105	1	0.0399843	0.010648				0.00455568	0.00171653					0.011964
FIG00897901: hypothetical protein	4	0.00362865	2	0.00799673						0.0068959				0.00133051																			0.0029522		0.003336
FIG00898264: hypothetical protein	4	0.00926727	2	0.018774																									0.00393267	0.00949938			0.00591096			0.0177261
FIG00898333: hypothetical protein	4	0.00995711	0	#DIV/0!																																			0.0106564				0.00409149			0.0168378	0.00824267
FIG00898446: hypothetical protein	4	0.0248523	0	#DIV/0!																									0.00393267			0.0166258	0.0118992		0.0669517
FIG00898506: hypothetical protein	4	0.00955658	0	#DIV/0!																																					0.0110558	0.00710884			0.0117866		0.0082751
FIG00899146: hypothetical protein	4	0.00534284	0	#DIV/0!	0.00511091	0.00616544				0.00517804		0.00491698
FIG00936879: hypothetical protein	4	0.0068655	0	#DIV/0!					0.00459894															0.00545911
FIG00937621: hypothetical protein	4	0.0111916	1	0.00587682		0.00616544		0.0205404				0.00989078
FIG00937732: hypothetical protein	4	0.0115634	0	#DIV/0!						0.00863822	0.0242402		0.00279501	0.0105803
FIG00939120: hypothetical protein	4	0.00878583	0	#DIV/0!	0.00511091													0.00322966		0.00500801				0.0217947
FIG00939134: hypothetical protein	4	0.00848934	0	#DIV/0!							0.0103889								0.00548878		0.00542471		0.012655
FIG00939874: hypothetical protein	4	0.0055447	0	#DIV/0!												0.00724638		0.00320914				0.0097793			0.00194397
FIG01092542: hypothetical protein	4	0.0291876	0	#DIV/0!												0.0456263		0.0128776					0.0254851	0.0327614
FIG01092588: hypothetical protein	4	0.00237231	0	#DIV/0!					0.00228718	0.00171786					0.00298018					0.00250401
FIG01201438: hypothetical protein	4	0.00273093	0	#DIV/0!														0.00322966		0.00254201	0.00270629	0.00244577
FIG036446: hypothetical protein	4	0.00546771	1	0.0101379
FIG053235: Diacylglucosamine hydrolase like	4	0.00989701	1	0.00958405																																											0.0082751	0.016816
Fucose permease	4	0.00977289	1	0.00722282																												0.00417032
glycoside hydrolase family 2, sugar binding	4	0.0042556	0	#DIV/0!									0.00838762	0.00133051															0.00396825						0.003336
Glycosyl transferase, group 1 family protein	4	0.00267313	1	0.00722282			0.00268687			0.00171653				0.00132139
Glycosyl transferase, group 2 family protein	4	0.00706195	1	0.00966184																															0.00336836						0.0110558						0.00411675
Helicase	4	0.00737257	19	0.0858425										0.00133051															0.00396825											0.00735998						0.0168315
Heparinase II protein precursor	4	0.0163319	0	#DIV/0!																																				0.00758093		0.0214416		0.0197871			0.0165178
Indole-3-glycerol phosphate synthase (EC 4.1.1.48)	4	0.0144869	0	#DIV/0!															0.00548878	0.00506287																0.00444741			0.0429485
Integrase IntN1	4	0.0046193	0	#DIV/0!	0.0107324		0.00268687			0.00171653																									0.00334135
Isomalto-dextranase precursor (EC 3.2.1.94) (Glucan 1,6-alpha-isomaltosidase) (Exo-isomaltohydrolase)	4	0.042227	1	0.106574																																		0.147762				0.00710884		0.00992075			0.00411675
Lactoylglutathione lyase and related lyases	4	0.010662	0	#DIV/0!		0.0278473		0.0102921		0.00174365			0.00276488
LemA protein	4	0.00866702	0	#DIV/0!			0.0026936			0.0103574		0.0123521		0.00926499
Lipid-A-disaccharide synthase (EC 2.4.1.182)	4	0.0081875	6	0.0117077																	0.00271843																			0.00733407		0.0143328				0.0083647
Lipoprotein releasing system ATP-binding protein LolD	4	0.00477627	2	0.0198641							0.00519443		0.00562275	0.00264585																				0.00564207
LuxR family transcriptional regulator	4	0.00432356	1	0.0194024																											0.00573822	0.00414748	0.00295875			0.00444978
Lysine decarboxylase family	4	0.00589943	0	#DIV/0!						0.00171786				0.00132139						0.0151337	0.00542471
Methyl-directed repair DNA adenine methylase (EC 2.1.1.72)	4	0.0127973	0	#DIV/0!																																			0.021598			0.00705318			0.0058214	0.0167168
Molybdopterin biosynthesis protein MoeB	4	0.00435121	4	0.0128511				0.0102484				0.00240448	0.00279501												0.00195699
Na+/H+ antiporter	4	0.00465961	3	0.212321						0.00174365				0.00398241															0.00793651
NAD synthetase (EC 6.3.1.5) / Glutamine amidotransferase chain of NAD synthetase	4	0.00509898	2	0.00751527		0.00307759							0.00279501																	0.0100735						0.00444978
NADH-ubiquinone oxidoreductase chain H (EC 1.6.5.3)	4	0.00970218	1	0.0194363																	0.0163296	0.00733299			0.0117263	0.00341986
NADH-ubiquinone oxidoreductase chain L (EC 1.6.5.3)	4	0.0141442	4	0.0252583						0.00863822	0.0138442			0.0251157	0.00897859
NHL repeat protein	4	0.00355535	0	#DIV/0!	0.00511091				0.00459894	0.00171653			0.00279501
Nicotinate-nucleotide--dimethylbenzimidazole phosphoribosyltransferase (EC 2.4.2.21)	4	0.00989429	1	0.0193573							0.0034782																					0.0290487	0.00295875										0.00409149
nucleotidyltransferase substrate binding protein, HI0074 family	4	0.0102933	0	#DIV/0!
Octaprenyl diphosphate synthase (EC 2.5.1.90) / Dimethylallyltransferase (EC 2.5.1.1) / (2E,6E)-farnesyl diphosphate synthase (EC 2.5.1.10) / Geranylgeranyl diphosphate synthase (EC 2.5.1.29)	4	0.0079488	0	#DIV/0!					0.00462353	0.00174365	0.00691925			0.0185088
Outer membrane efflux protein precursor	4	0.00457608	0	#DIV/0!		0.00307759		0.0034167					0.00282773																				0.0089823
oxidoreductase of aldo/keto reductase family, subgroup 1	4	0.011601	3	0.333798																												0.00417032					0.0266125
peptidase M16 domain protein	4	0.00704405	10	0.0270875		0.00928245			0.00915462				0.00841776	0.00132139
PhnO protein	4	0.00409727	0	#DIV/0!						0.00171653				0.00133051																														0.00497735		0.0083647
Phosphonopyruvate decarboxylase (EC 4.1.1.82)	4	0.0357102	0	#DIV/0!			0.0026936				0.0017391		0.137093	0.00131534
Phosphopantetheine adenylyltransferase (EC 2.7.7.3)	4	0.00376414	0	#DIV/0!				0.0034167	0.00458026					0.00132139																	0.00573822
Platelet-activating factor acetylhydrolase IB gamma subunit (EC 3.1.1.47)	4	0.00708798	0	#DIV/0!			0.0026936								0.00296375																														0.00596516	0.0167294
poly(beta-D-mannuronate) lyase (EC 4.2.2.3)	4	0.0676383	0	#DIV/0!	0.160642		0.0134609					0.07405	0.0224006
polysaccharide deacetylase	4	0.00426993	0	#DIV/0!								0.00240448		0.00661309								0.00244577																0.0056164
Possible anti-sigma factor	4	0.00391362	0	#DIV/0!							0.00172337			0.00133051														0.00925926							0.00334135
Possible protein-tyrosine-phosphatase (EC 3.1.3.48)	4	0.0128557	0	#DIV/0!										0.00133051	0.00296375
probable nucleotide pyrophosphatase homolog	4	0.00938574	0	#DIV/0!					0.00457436		0.0173167	0.00240448		0.0132474
Protein AraJ precursor	4	0.00920692	1	0.00966184																	0.0027401					0.0237839												0.00538068						0.00492296
Protein serine/threonine phosphatase PrpC, regulation of stationary phase	4	0.0097583	1	0.165837																									0.00396448		0.0175439	0.0041377			0.0133871
putative ECF-type sigma factor	4	0.0572559	0	#DIV/0!													0.08449	0.0385456	0.0883123	0.0176758
putative glycosyltransferase	4	0.0171595	4	0.201561																																	0.0266125				0.0110558					0.0250815			0.00588824
putative lipoprotein	4	0.0121718	5	0.0148059				0.0171255						0.00264585												0.00677025												0.0221457
Putative N-acetylgalactosaminyl-diphosphoundecaprenol glucuronosyltransferase	4	0.00764635	0	#DIV/0!																		0.002442		0.00541741
putative secreted tripeptidyl aminopeptidase	4	0.012399	0	#DIV/0!																										0.0197337		0.016603		0.00564207
putative surface layer protein, with cytochrome c domain	4	0.00579289	0	#DIV/0!																																							0.00410509	0.0049434	0.00584795		0.0082751
Radical SAM domain protein	4	0.00670366	0	#DIV/0!																												0.00414748	0.0148514		0.00336836	0.00444741
Redox-sensitive transcriptional regulator (AT-rich DNA-binding protein)	4	0.0116734	2	0.0191315			0.00809393	0.00687711	0.00231176			0.0294107
Rhomboid family protein	4	0.00326261	0	#DIV/0!	0.00519534	0.00311701		0.0034167						0.00132139
Ribose operon repressor	4	0.00578974	3	0.375739																					0.00196217	0.00677645																							0.00625039
Ribosomal large subunit pseudouridine synthase C (EC 4.2.1.70)	4	0.00713448	0	#DIV/0!																																						0.00710884	0.00410509	0.00492296			0.012401
Ribosomal large subunit pseudouridine synthase D (EC 4.2.1.70)	4	0.00542952	8	0.228744																																		0.0056164				0.00705318	0.00410509	0.0049434
Rubredoxin	4	0.0138483	2	0.0232789			0.00270673		0.0137477			0.0222429																							0.0166961
Sensor histidine kinase/response regulator	4	0.00891501	4	0.0337726																																							0.00827436	0.0148437			0.00415835	0.00838364
serine type site-specific recombinase	4	0.0189014	0	#DIV/0!														0.032116		0.0327715		0.00733299				0.00338513
Sialidase (EC 3.2.1.18)	4	0.00626685	5	0.00964523												0.00724638												0.00947508	0.00393267							0.00441326
sodium/iodide co-transporter	4	0.00407805	1	0.0100555	0.00511091	0.00307759															0.00270629			0.00541741
Succinyl-CoA ligase [ADP-forming] alpha chain (EC 6.2.1.5)	4	0.021571	0	#DIV/0!		0.0061757	0.0053936	0.0376641				0.0370506
Sulfur carrier protein adenylyltransferase ThiF	4	0.00361225	0	#DIV/0!																					0.00194397	0.00339132						0.00417032												0.0049434
Teichuronic acid biosynthesis protein TuaE, putative secreted polysaccharide polymerase	4	0.00525626	0	#DIV/0!			0.00268687																																						0.0058214	0.00835841	0.00415835
Tellurium resistance protein	4	0.00905829	0	#DIV/0!																0.00754573	0.00545853		0.0212667		0.00196217
Thiol:disulfide interchange protein tlpA	4	0.00746268	8	0.0241754																										0.0102344										0.00758093		0.00710884
TolA protein	4	0.002173	7	0.121746		0.00311701					0.00173196	0.0025125		0.00133051
Transcriptional regulator, HxlR family	4	0.00729439	6	0.0848589														0.0064388				0.00732923		0.0109633
Transporter	4	0.00542249	1	0.0815328																									0.00790093		0.00589345		0.0029522											0.0049434
tRNA and rRNA cytosine-C5-methylases	4	0.00730255	5	0.0547142																											0.00573822					0.00441326
two-component system sensor histidine kinase/response regulator, hybrid ('one component system')	4	0.0293484	19	0.0275843																												0.0124327	0.00295875			0.0664792	0.0355228
Type I restriction-modification system, DNA-methyltransferase subunit M (EC 2.1.1.72)	4	0.00570689	26	0.0663577										0.00131534															0.00396825		0.00573822																		0.0118058
Type II restriction endonuclease	4	0.00688455	0	#DIV/0!
unknown	4	0.0189644	3	0.199477											0.00301823																																		0.0180561
UPF0028 protein YchK	4	0.00678972	0	#DIV/0!	0.00519534	0.0124097							0.00559261	0.00396119
xylanase	4	0.00483098	0	#DIV/0!														0.00320914			0.00816481	0.00244577		0.00550418
ZINC PROTEASE (EC 3.4.99.-)	4	0.0105262	5	0.0163819																												0.0166258	0.0029522
ATP-dependent DNA helicase RecG (EC 3.6.1.-)	3	0.00695592	4	0.0184771																											0.00573822																		0.00588824
Cobalt-precorrin-3b C17-methyltransferase / Cobalt-precorrin-8x methylmutase (EC 5.4.1.2)	3	0.00958121	0	#DIV/0!					0.0022685																																						0.0082751
Dihydrofolate reductase (EC 1.5.1.3)	3	0.0183894	1	0.0252621						0.00517804																			0.00396825
FIG00405132: hypothetical protein	3	0.0440065	0	#DIV/0!
FIG00939280: hypothetical protein	3	0.00891284	5	0.0135016																						0.00341986																		0.00497735
Mobilization protein BmpH	3	0.0129243	7	0.0160041																				0.00541741			0.00558254
[Genomic island nu Sa beta2]	3	0.00542826	0	#DIV/0!								0.00491698	0.00838762		0.00298018
1-acyl-sn-glycerol-3-phosphate acyltransferase (EC 2.3.1.51)	3	0.00767239	3	0.00905781					0.00231176						0.00301823																					0.0176872
2-succinyl-5-enolpyruvyl-6-hydroxy-3-cyclohexene-1-carboxylic-acid synthase (EC 2.2.1.9)	3	0.0068851	2	0.00997975								0.00240448		0.00661914																	0.0116317
3'-5' exonuclease domain protein	3	0.0121157	6	0.0389004																0.00756687					0.0215007																	0.00727961
3-demethylubiquinone-9 3-methyltransferase	3	0.0216981	0	#DIV/0!
3-oxoacyl-[acyl-carrier protein] reductase paralog (EC 1.1.1.100)	3	0.00574999	0	#DIV/0!						0.00174365				0.0053038												0.0102025
5-Enolpyruvylshikimate-3-phosphate synthase (EC 2.5.1.19)	3	0.020247	2	0.0224397																								0.0188644		0.0303814	0.0114953
ABC-type transport, permease protein	3	0.0169876	0	#DIV/0!						0.0155341	0.0155833			0.0198453
Acetolactate synthase small subunit (EC 2.2.1.6)	3	0.0134924	0	#DIV/0!																													0.0178101			0.0177237								0.0049434
Alpha-mannosidase (EC 3.2.1.24)	3	0.00463439	0	#DIV/0!			0.00268687								0.00301823
Alpha-N-arabinofuranosidase 2 (EC 3.2.1.55)	3	0.0239239	3	0.0457104
alpha-rhamnosidase	3	0.00362869	0	#DIV/0!			0.00268687														0.0027401			0.00545911
alternate gene name: yzbB	3	0.00511805	2	0.0252061												0.0080457				0.00250401
Amino acid adenylation	3	0.00280393	0	#DIV/0!										0.00131534																		0.0041377	0.00295875
Aminomethyltransferase (glycine cleavage system T protein) (EC 2.1.2.10)	3	0.00646825	0	#DIV/0!										0.00132139								0.0122202			0.00586313
Anthranilate synthase, amidotransferase component (EC 4.1.3.27) @ Para-aminobenzoate synthase, amidotransferase component (EC 2.6.1.85)	3	0.00346485	0	#DIV/0!		0.00307759						0.0025125
anti-FecI sigma factor, FecR	3	0.00566857	0	#DIV/0!																										0.00949938		0.00417032			0.003336
Antirestriction protein ArdA	3	0.00816707	0	#DIV/0!																									0.00396448		0.0116317		0.00890506
ApeH acylamino-acid-releasing enzyme (EC 3.4.19.1)	3	0.0133	1	0.0212382																																			0.0215604					0.00986635		0.00847314
ATP-dependent DNA helicase RecS (RecQ family)	3	0.0108197	1	0.011909																																													0.00625039
beta-hexosaminidase precursor	3	0.00877425	0	#DIV/0!														0.0128386		0.00252086				0.0109633
beta-xylosidase (1,4-beta-D-xylan xylosidase)	3	0.00531261	0	#DIV/0!																							0.00585001					0.00417032	0.00591751
Bicyclomycin resistance protein	3	0.00582243	0	#DIV/0!																																							0.00409149	0.0049434				0.00843241
Capsule biosynthesis protein capA	3	0.00628506	0	#DIV/0!			0.00809393
Carboxylesterase type B	3	0.01045	3	0.00697143
Carboxyl-terminal protease-related protein	3	0.0120638	2	0.0163163	0.0055371																									0.0100735
Cell division protein FtsQ	3	0.00684591	0	#DIV/0!																																				0.00758093		0.00710884			0.00584795
Cell division protein MraZ	3	0.00596425	0	#DIV/0!	0.00519534	0.00928245		0.00341495
Clostripain-related protein	3	0.00909477	0	#DIV/0!	0.0055371																																			0.014694		0.00705318
Cobalamin biosynthesis protein CbiG / Cobalt-precorrin-4 C11-methyltransferase (EC 2.1.1.133)	3	0.00607404	0	#DIV/0!																																						0.00727961		0.00497735	0.00596516
COG0553: Superfamily II DNA/RNA helicases, SNF2 family	3	0.00299551	0	#DIV/0!						0.00171786																			0.00393267						0.003336
Conjugative transposon protein TraB	3	0.00330249	1	0.00753466																0.00254201													0.0029522			0.00441326
Conjugative transposon protein TraF	3	0.0179798	0	#DIV/0!																									0.00789715	0.0290723				0.0169699
Conserved domain protein	3	0.00731647	12	0.012171												0.0080457			0.00550146				0.00840227
conserved hypothetical protein, putative membrane protein	3	0.00465774	1	0.0237419						0.00171786																																		0.00497735
C-terminal part of two-component system sensor histidine kinase/response regulator hybrid	3	0.00708968	0	#DIV/0!	0.0158434								0.00279501	0.00263068
Cytochrome c nitrite reductase, small subunit NrfH	3	0.00234878	0	#DIV/0!			0.00270673							0.00132139	0.00301823
D-alanyl-D-alanine carboxypeptidase (EC 3.4.16.4)	3	0.017102	3	0.0348887																																	0.035466												0.00588824
Dipeptidase-related protein	3	0.00559405	0	#DIV/0!																									0.00793651		0.00589345		0.0029522
Dipeptidyl aminopeptidases/acylaminoacyl-peptidases	3	0.00711761	0	#DIV/0!																										0.0100735		0.00828519	0.0029941
DNA double-strand break repair protein Mre11	3	0.012424	0	#DIV/0!																															0.00670437								0.0206674	0.00990031
DNA polymerase IV (EC 2.7.7.7)	3	0.00408895	2	0.0106355	0.00511091										0.00301823																	0.0041377
DNA primase/helicase (EC 2.7.7.-)	3	0.0130957	0	#DIV/0!																																		0.0272906				0.00705318		0.0049434
DNA-binding protein	3	0.00484548	5	0.516279																												0.00417032	0.00595286			0.00441326
DNA-binding response regulator	3	0.00455548	1	0.0215748								0.00491698	0.00282773
DNA-binding response regulator, LuxR family	3	0.00640245	2	0.0313415																	0.0027401																						0.00818297				0.00828427
D-xylose proton-symporter XylE	3	0.00319849	1	0.00515278	0.00519534						0.0017391			0.00266103
Endo-beta-N-acetylglucosaminidase F1 precursor (EC 3.2.1.96) (Mannosyl-glycoprotein endo-beta-N-acetyl-glucosaminidase F1) (Di-N-acetylchitobiosyl beta-N-acetylglucosaminidase F1) (Endoglycosidase F1)	3	0.00280677	0	#DIV/0!			0.0026936	0.00341495	0.00231176
endonuclease/exonuclease/phosphatase family precursor (38.1 kD) (5F605)	3	0.00262991	0	#DIV/0!														0.00320914			0.00271843				0.00196217
Excinuclease ABC subunit C	3	0.00655668	3	0.318347
Exo-poly-alpha-D-galacturonosidase precursor (EC 3.2.1.82)	3	0.0120907	0	#DIV/0!																																							0.0123795	0.0197667			0.00412592
FHA domain protein	3	0.0138841	1	0.0144051			0.0215747		0.0183338	0.00174365
FIG00402975: hypothetical protein	3	0.0130197	0	#DIV/0!												0.0144928			0.0165631
FIG00403158: hypothetical protein	3	0.00789857	0	#DIV/0!																											0.00589345		0.00890506			0.00889719
FIG00403233: hypothetical protein	3	0.0148798	2	0.0132004																																							0.0165623
FIG00403315: hypothetical protein	3	0.0054998	0	#DIV/0!																																0.00444978
FIG00403496: hypothetical protein	3	0.00781209	0	#DIV/0!												0.00724638																					0.00891027					0.00727961
FIG00403676: hypothetical protein	3	0.00693961	0	#DIV/0!																								0.00925926						0.00564207															0.00591751
FIG00403746: hypothetical protein	3	0.120509	0	#DIV/0!																							0.113329		0.221482				0.0267152
FIG00403985: hypothetical protein	3	0.00675464	2	0.0279561																							0.00559472							0.0113279	0.00334135
FIG00404151: hypothetical protein	3	0.0141495	0	#DIV/0!																									0.0157981		0.0232822				0.00336836
FIG00404181: hypothetical protein	3	0.00819567	2	0.0869191																												0.0083178	0.00295875			0.0133105
FIG00404313: hypothetical protein	3	0.0144197	0	#DIV/0!				0.00341495		0.0155884	0.0242559
FIG00404593: hypothetical protein	3	0.0243225	0	#DIV/0!																							0.0569318		0.0118654			0.00417032
FIG00405034: hypothetical protein	3	0.0354449	0	#DIV/0!																									0.0632597				0.0296608		0.0134141
FIG00405237: hypothetical protein	3	0.0108367	0	#DIV/0!																														0.00564207
FIG00405564: hypothetical protein	3	0.00513842	0	#DIV/0!												0.0080457					0.00541257				0.00195699
FIG00405623: hypothetical protein	3	0.00516903	0	#DIV/0!																											0.00575705	0.00417032		0.00557973
FIG00405727: hypothetical protein	3	0.0258121	1	0.0772255																																				0.0454856	0.0235859					0.0083647
FIG00406025: hypothetical protein	3	0.0188889	1	0.00681385																							0.0172825						0.00591096		0.0334732
FIG00406097: hypothetical protein	3	0.00216058	0	#DIV/0!				0.0034167		0.00174365				0.00132139
FIG00406190: hypothetical protein	3	0.00434928	0	#DIV/0!																									0.00396825		0.00573822				0.00334135
FIG00406301: hypothetical protein	3	0.00559398	1	0.0101379																																							0.00418288			0.00847314	0.00412592
FIG00406423: hypothetical protein	3	0.0100963	0	#DIV/0!																									0.0158299						0.0100457	0.00441326
FIG00406448: hypothetical protein	3	0.00398573	0	#DIV/0!																							0.00559472						0.0029941		0.00336836
FIG00406501: hypothetical protein	3	0.00575617	0	#DIV/0!					0.00459894																													0.0056164				0.00705318
FIG00406555: hypothetical protein	3	0.00276224	0	#DIV/0!					0.00231176		0.00346247	0.0025125
FIG00406664: hypothetical protein	3	0.00929626	0	#DIV/0!																																				0.00758093	0.0119432					0.0083647
FIG00406685: hypothetical protein	3	0.0134937	3	0.00903048																														0.022612	0.0134194	0.00444978
FIG00408376: hypothetical protein	3	0.0080481	4	0.0170496																													0.00295875			0.00444978												0.0167358
FIG00408511: hypothetical protein	3	0.00778776	0	#DIV/0!																												0.0041377	0.00591751			0.0133081
FIG00408892: hypothetical protein	3	0.00442291	0	#DIV/0!																											0.00575705	0.00417032			0.00334135
FIG00410184: hypothetical protein	3	0.0919176	0	#DIV/0!																																		0.131552					0.0207588		0.123442
FIG00410222: hypothetical protein	3	0.00731234	3	0.0190714																													0.0029941		0.0100457	0.00889719
FIG00410329: hypothetical protein	3	0.0101045	0	#DIV/0!
FIG00410527: hypothetical protein	3	0.0151246	7	0.0259177																							0.0167598						0.0118638		0.0167501
FIG00410552: hypothetical protein	3	0.0089368	0	#DIV/0!
FIG00410732: hypothetical protein	3	0.0106348	0	#DIV/0!																							0.022622						0.00594631		0.003336
FIG00412037: hypothetical protein	3	0.0293664	6	0.136784																							0.0622469		0.0158337						0.0100187
FIG00413378: hypothetical protein	3	0.0166747	0	#DIV/0!																								0.0375987						0.00574812	0.00667735
FIG00413484: hypothetical protein	3	0.0108913	0	#DIV/0!
FIG00413549: hypothetical protein	3	0.00812033	0	#DIV/0!
FIG00413640: hypothetical protein	3	0.0101684	0	#DIV/0!
FIG00414488: hypothetical protein	3	0.00413056	0	#DIV/0!															0.00550146		0.00270629		0.00418393
FIG00415473: hypothetical protein	3	0.0424978	0	#DIV/0!																							0.0454871		0.079054				0.0029522
FIG00416872: hypothetical protein	3	0.00706879	0	#DIV/0!																																		0.00538068			0.0116428		0.00418288
FIG00417797: hypothetical protein	3	0.0110886	0	#DIV/0!												0.00724638		0.0096387						0.0163807
FIG00620252: hypothetical protein	3	0.00431454	0	#DIV/0!						0.00174365	0.00520157				0.00599841
FIG00652157: hypothetical protein	3	0.00334053	0	#DIV/0!				0.0034167			0.0017391	0.00486578
FIG00654134: hypothetical protein	3	0.00526287	0	#DIV/0!																									0.00393267				0.00295875			0.00889719
FIG007317: Chromosome segregation protein SMC-like	3	0.0243859	5	0.0598384																								0.0187343		0.050276		0.00414748
FIG00896812: hypothetical protein	3	0.00526247	0	#DIV/0!								0.0024613																																		0.00835841
FIG00897142: hypothetical protein	3	0.0350802	0	#DIV/0!																															0.0100134														0.0902514
FIG00897404: hypothetical protein	3	0.00474594	0	#DIV/0!							0.00347106							0.0031999		0.00756687
FIG00897508: hypothetical protein	3	0.00952573	0	#DIV/0!
FIG00897756: hypothetical protein	3	0.00565921	1	0.00898473	0.00519534																																					0.00727961
FIG00898120: hypothetical protein	3	0.00671329	2	0.016296													0.0104847				0.00543685		0.00421834
FIG00898614: hypothetical protein	3	0.0101213	3	0.0335139												0.00724638																						0.00545643							0.0176611
FIG00898831: hypothetical protein	3	0.0118206	1	0.0131752																							0.0226342		0.00396448							0.00886304
FIG00899028: hypothetical protein	3	0.0064594	0	#DIV/0!	0.00519534				0.00228718					0.0118957
FIG00899284: hypothetical protein	3	0.00355369	3	0.0145251														0.0031999						0.00550418	0.00195699
FIG00936253: hypothetical protein	3	0.0109284	0	#DIV/0!		0.00928245		0.0136633				0.00983957
FIG00936757: hypothetical protein	3	0.00861493	2	0.00856872	0.00519534																							0.00925926						0.0113902
FIG00936814: hypothetical protein	3	0.00729182	0	#DIV/0!																																				0.00758093					0.0058214	0.00847314
FIG00937024: hypothetical protein	3	0.00232946	0	#DIV/0!					0.00231176	0.00171786																							0.00295875
FIG00937328: hypothetical protein	3	0.00413722	2	0.00848265					0.0022685			0.00737828	0.00276488
FIG00937393: hypothetical protein	3	0.00624486	0	#DIV/0!																												0.0041377		0.00574812			0.00884877
FIG00937439: hypothetical protein	3	0.00527691	0	#DIV/0!																									0.00396825				0.0029522				0.00891027
FIG00937566: hypothetical protein	3	0.00950593	0	#DIV/0!
FIG00938133: hypothetical protein	3	0.00558788	12	0.0362542								0.0024613			0.00594394																															0.00835841
FIG00938305: hypothetical protein	3	0.00274538	3	0.0144284		0.00308785															0.00270629	0.002442
FIG01093581: hypothetical protein	3	0.0127278	0	#DIV/0!																											0.0173887		0.0119411				0.00885347
FIG01124638: hypothetical protein	3	0.00306536	0	#DIV/0!																0.00254201	0.0027401				0.00391397
FIG01186987: hypothetical protein	3	0.00369114	0	#DIV/0!																0.00250401	0.00270629				0.00586313
Fumarylacetoacetate hydrolase family protein	3	0.00681774	0	#DIV/0!							0.00521016			0.0119017																					0.00334135
GAF domain-containing protein, involved in signal transduction	3	0.00867928	2	0.0293943																							0.0114325		0.00790093						0.00670437
GlpG protein (membrane protein of glp regulon)	3	0.0068763	0	#DIV/0!																										0.0102344					0.00334135							0.00705318
Gluconolactonase (EC 3.1.1.17)	3	0.0105136	0	#DIV/0!
glycerate dehydrogenase	3	0.0268825	0	#DIV/0!																																			0.0213129		0.0448103
glycosyltransferase family 23	3	0.061497	0	#DIV/0!																												0.0497568	0.0415928			0.0931414
Glyoxalase family protein	3	0.00672054	0	#DIV/0!																0.00250401	0.00543685	0.0122208
Helicase, C-terminal:Type III restriction enzyme, res subunit:DEAD/DEAH box helicase, N-terminal	3	0.00821867	0	#DIV/0!																										0.0100735			0.00894041	0.00564207
heparan N-sulfatase( EC:3.1.6.- )	3	0.00451405	0	#DIV/0!														0.00322966			0.00542471	0.00488777
Heparinase II/III family protein	3	0.00368931	0	#DIV/0!	0.00519534	0.00307759							0.00279501
Hydrogen peroxide-inducible genes activator	3	0.00465984	1	0.0251805		0.00308785								0.00132139
Hydroxymethylpyrimidine phosphate kinase ThiD (EC 2.7.4.7)	3	0.00393617	1	0.00690274							0.00345533																					0.00417032											0.00418288
hypothetical protein clusted with conjugative transposons, BF0131	3	0.00384276	3	0.0411269																	0.0027401	0.00488723			0.00390096
hypothetical protein-signal peptide and transmembrane prediction	3	0.0106218	2	0.0119809																									0.0118972		0.0116505	0.0083178
Hypothetical YciO protein, TsaC/YrdC paralog	3	0.00298071	1	0.00793651							0.00172337			0.00133051																																			0.00588824
Chaperone protein HscA	3	0.0025122	0	#DIV/0!							0.00172337		0.00279501		0.00301823
Chloride channel protein	3	0.0114346	3	0.0133532														0.00322966																		0.0133105	0.0177637
Chromosomal replication initiator protein DnaA	3	0.00366061	1	0.47619	0.00519534								0.00282773																				0.00295875
Iduronate-2-sulfatase (EC 3.1.6.13)	3	0.00833417	0	#DIV/0!																													0.00594631	0.00574812		0.0133081
Iron-uptake factor PiuB	3	0.0107058	0	#DIV/0!						0.00517804				0.00924982																						0.0176896
L-Aspartate dehydrogenase (EC 1.4.1.21) homolog	3	0.0068415	0	#DIV/0!						0.00343439	0.00519443			0.0118957
licD family protein	3	0.0111228	0	#DIV/0!																																													0.0121679
Lipopolysaccharide biosynthesis protein RffA	3	0.00865308	3	0.0109089
Lysine 2,3-aminomutase (EC 5.4.3.2)	3	0.0161751	0	#DIV/0!																									0.0118654	0.0197337				0.0169262
Major facilitator family transporter	3	0.00537038	2	0.071477																											0.00575705		0.0029941							0.00735998
Manganese transport protein MntH	3	0.00430237	1	0.652285														0.00322966					0.00421834	0.00545911
mannosyltransferase	3	0.00338273	0	#DIV/0!							0.0017391									0.00252086																													0.00588824
massive surface protein MspF	3	0.00749285	0	#DIV/0!																																							0.00410509	0.00990031		0.00847314
Metal-dependent hydrolases of the beta-lactamase superfamily I; PhnP protein	3	0.00468398	1	0.063059		0.00620486			0.00228718				0.00555989
Methionine synthase II (cobalamin-independent)	3	0.00984792	1	0.308642																																		0.0162935					0.00827436
Methylcobamide:CoM methyltransferase mtbA (EC 2.1.1.-)	3	0.0215841	0	#DIV/0!
Mobilization protein BmgB	3	0.00684207	0	#DIV/0!													0.00534445																								0.0110558						0.00412592
MoxR-like ATPases	3	0.00610751	0	#DIV/0!				0.00685525		0.00863955			0.00282773
N-acetylglucosaminyltransferase (EC 2.4.1.-)	3	0.0103067	0	#DIV/0!																					0.0136936		0.00559472				0.0116317
NAD-dependent epimerase/dehydratase family protein	3	0.0086053	0	#DIV/0!	0.0103063																							0.00925926																					0.00625039
NHL repeat-containing protein	3	0.00490462	0	#DIV/0!	0.00519534		0.00268687	0.00683165
Nucleoside diphosphate kinase (EC 2.7.4.6)	3	0.00509639	0	#DIV/0!						0.00174365	0.00692639			0.00661914
Oligohyaluronate lyase (EC 4.2.2.-)	3	0.00685883	0	#DIV/0!															0.00556019									0.00925926			0.00575705
Outer membrane hemin receptor	3	0.0084208	0	#DIV/0!																												0.00417032			0.00336836	0.0177237
Outer membrane protein Imp, required for envelope biogenesis / Organic solvent tolerance protein precursor	3	0.0043419	0	#DIV/0!							0.00172337																		0.00396825											0.00733407
outer membrane protein TolC, putative	3	0.00361086	0	#DIV/0!		0.00308785						0.00491698	0.00282773
Outer membrane protein/protective antigen OMA87	3	0.00253844	1	0.00793651							0.00173196									0.00254201															0.00334135
Outer membrane vitamin B12 receptor BtuB	3	0.00329435	7	0.0178641			0.00540033			0.00171786			0.00276488
PaaD-like protein (DUF59) involved in Fe-S cluster assembly	3	0.00839708	0	#DIV/0!																							0.0111773		0.00396825						0.0100457
Peptidase, M23/M37 family	3	0.00379021	1	0.00500801																									0.00396448				0.00295875			0.00444741
Phosphopantothenoylcysteine decarboxylase (EC 4.1.1.36) / Phosphopantothenoylcysteine synthetase (EC 6.3.2.5)	3	0.0124646	5	0.0277401		0.0123703		0.01708						0.0079436
possible glycosyltransferase	3	0.00712906	0	#DIV/0!						0.00517804			0.00562275	0.0105864
Potassium-transporting ATPase B chain (EC 3.6.3.12) (TC 3.A.3.7.1)	3	0.00222849	0	#DIV/0!			0.0026936		0.0022685		0.00172337
Predicted functional analog of homoserine kinase (EC 2.7.1.-)	3	0.00376543	6	0.0104969						0.00517937	0.00347106			0.00264585
Predicted glycogen synthase, ADP-glucose transglucosylase (EC 2.4.1.21), Actinobacterial type	3	0.0032428	0	#DIV/0!			0.00270673				0.0017391			0.00528258
probable exported protein YPO3473	3	0.00663541	0	#DIV/0!																																					0.0116428		0.00410509				0.00415835
Probable lipase (EC 3.1.1.1)	3	0.00309137	0	#DIV/0!			0.0026936		0.00462353																0.00195699
probable lipoprotein YPO2292	3	0.00458976	2	0.0083105																													0.00295875
Probable thiol oxidoreductase with 2 cytochrome c heme-binding sites	3	0.00732304	1	0.0122369																														0.00557973							0.0119432
Prolipoprotein diacylglyceryl transferase (EC 2.4.99.-)	3	0.00205204	3	0.12339						0.00171786	0.00173196										0.00270629
Protein containing cell adhesion domain	3	0.00661569	0	#DIV/0!	0.0158434				0.00228718	0.00171653
protein of unknown function DUF1016	3	0.00384982	1	0.00623752																												0.00414748	0.0029522			0.00444978
putative ABC transporter permease	3	0.00548954	8	0.0126337																		0.002442
Putative aminotransferase, DegT family	3	0.01419	0	#DIV/0!
Putative conjugative transposon mobilization protein BF0132	3	0.00626954	2	0.0135821																			0.00418393						0.00396825										0.0106564
Putative Holliday junction resolvase YqgF	3	0.0104089	5	0.01934																																		0.0164535	0.0106564								0.00411675
Putative membrane protein YeiH	3	0.00567489	0	#DIV/0!																												0.0083178	0.00295875	0.00574812
Putative Nudix hydrolase YfcD (EC 3.6.-.-)	3	0.0238361	0	#DIV/0!																							0.0111773		0.0514261				0.00890506
putative sulfatase	3	0.00393601	1	0.0069185																	0.00270629																							0.0049434			0.00415835
putative transporter	3	0.0173417	2	0.0140523																																							0.0123795	0.0148437			0.024802
putative two-component system sensor histidine kinase, putative heat shock protein	3	0.00685852	2	0.0174666				0.0136852					0.00555989	0.00133051
Pyruvate formate-lyase activating enzyme (EC 1.97.1.4)	3	0.0106063	4	0.0112365																0.0176546		0.00244577			0.0117184
Related to F420H2-dehydrogenase, beta subunit	3	0.00552851	0	#DIV/0!																	0.0027401							0.00943218								0.00441326
Rhs family protein	3	0.00366331	5	0.0258531	0.00519534	0.00308785	0.00270673
Riboflavin kinase (EC 2.7.1.26) / FMN adenylyltransferase (EC 2.7.7.2)	3	0.00396182	10	0.241394																					0.00194397		0.00585001																0.00409149
Ribonucleotide reductase of class III (anaerobic), activating protein (EC 1.97.1.4)	3	0.0158261	0	#DIV/0!																					0.00584493	0.0305604												0.0110728
Ribosomal protein S12p Asp88 (E. coli) methylthiotransferase	3	0.0206347	0	#DIV/0!
Ribosome small subunit-stimulated GTPase EngC	3	0.00722279	2	0.00809377																																								0.0049434		0.00847314	0.00825185
RNA polymerase associated protein RapA (EC 3.6.1.-)	3	0.00921093	0	#DIV/0!
SH3, type 3 domain protein precursor	3	0.00897404	0	#DIV/0!																										0.00949938	0.0114764		0.00594631
similar to (1-4)-beta-mannan endohydrolase [Coffea arabica] GI:10178872; contains Pfam profile PF00150: Cellulase (glycosyl hydrolase family 5); go_function: hydrolase activity , hydrolyzing O-glycosyl compounds [goid 0004553] / (1-4)-beta-mannan endohydrolase, putative	3	0.00743807	0	#DIV/0!																																							0.00828797	0.00990031			0.00412592
Tetraacyldisaccharide 4'-kinase (EC 2.7.1.130)	3	0.00362647	1	0.00698519				0.00341495							0.00301823
Thiamin pyrophosphokinase (EC 2.7.6.2)	3	0.00306052	1	0.505051					0.0022685					0.00133051													0.00558254
Thiamin-regulated outer membrane receptor Omr1	3	0.00992338	4	0.0174436																												0.00414748			0.0167231	0.00889957
Threonine dehydrogenase and related Zn-dependent dehydrogenases	3	0.00728447	0	#DIV/0!											0.00596036																										0.0110558
Thymidylate synthase (EC 2.1.1.45)	3	0.00654734	1	0.00617971						0.00692169	0.00345533			0.00926499
tolB protein precursor, periplasmic protein involved in the tonb-independent uptake of group A colicins	3	0.00817998	0	#DIV/0!
TPR repeat-containing protein	3	0.00230787	0	#DIV/0!																0.00252086		0.00244577			0.00195699
transcription regulator, AraC-type	3	0.0054253	0	#DIV/0!														0.00320914		0.00756258				0.00550418
Transcriptional regulator, GntR family	3	0.0088517	0	#DIV/0!												0.00752106					0.0027401			0.0162939
Transglutaminase-like enzymes, putative cysteine proteases	3	0.0206742	4	0.0203288
Transglycosylase	3	0.00500812	3	0.0169469																																							0.00409149		0.00596516
trans-Golgi membrane protein p230	3	0.00622932	0	#DIV/0!			0.00538047	0.0034167				0.00989078
tRNA (guanine46-N7-)-methyltransferase (EC 2.1.1.33)	3	0.00521501	4	0.011618	0.0103063		0.00268687							0.0026519
tRNA(Cytosine32)-2-thiocytidine synthetase	3	0.00323686	0	#DIV/0!										0.00133051															0.00393267							0.00444741
Tryptophan synthase alpha chain (EC 4.2.1.20)	3	0.00443281	2	0.0218098																											0.00589345		0.00295875
two-component system sensor histidine kinase/response regulator, hybrid ('one-component system')	3	0.00510097	0	#DIV/0!																					0.00195699								0.00889851			0.00444741
Type I restriction-modification enzyme M subunit	3	0.00449429	0	#DIV/0!													0.00523697	0.0031999		0.00504601
UDP-N-acetylglucosamine 1-carboxyvinyltransferase (EC 2.5.1.7)	3	0.00367961	5	0.2656										0.00132139																		0.0041377		0.00557973
Xylosidase/arabinosidase	3	0.00681154	0	#DIV/0!	0.00511091											0.0080457
5-methylcytosine-specific restriction related enzyme	2	0.0143907	4	0.088368									0.0195401
FIG00406732: hypothetical protein	2	0.00635074	0	#DIV/0!						0.00346018
FIG00412289: hypothetical protein	2	0.00842235	0	#DIV/0!
FIG00413876: hypothetical protein	2	0.0160633	0	#DIV/0!
Galactoside O-acetyltransferase (EC 2.3.1.18)	2	0.00838117	0	#DIV/0!												0.00752106
Maebl	2	0.00689645	0	#DIV/0!
Myosin-6 (Myosin heavy chain 6) (Myosin heavy chain, cardiac muscle alpha isoform) (MyHC-alpha)	2	0.0178174	0	#DIV/0!
Phosphoglycerol transferase MdoB related protein, alkaline phosphatase superfamily	2	0.00753797	0	#DIV/0!
[FeFe]-hydrogenase maturation protein HydE	2	0.0101907	0	#DIV/0!
1,4-dihydroxy-2-naphthoate polyprenyltransferase (EC 2.5.1.74)	2	0.00562314	1	0.0128502																									0.00396825
2,4-dienoyl-CoA reductase [NADPH] (EC 1.3.1.34)	2	0.013666	1	0.00698519
2-amino-4-hydroxy-6-hydroxymethyldihydropteridine pyrophosphokinase (EC 2.7.6.3)	2	0.00232567	2	0.0111944										0.00131534																					0.003336
2-C-methyl-D-erythritol 4-phosphate cytidylyltransferase (EC 2.7.7.60)	2	0.00502832	3	0.017074																																							0.00409149		0.00596516
3-carboxymuconate cyclase	2	0.00221635	2	0.0223994			0.0026936				0.0017391
4-diphosphocytidyl-2-C-methyl-D-erythritol kinase (EC 2.7.1.148)	2	0.0082931	4	0.246034																																					0.0116428			0.0049434
4-hydroxy-3-methylbut-2-enyl diphosphate reductase (EC 1.17.1.2)	2	0.00226706	1	0.0104756							0.0017391		0.00279501
5'(3')-deoxyribonucleotidase	2	0.00298093	0	#DIV/0!																0.00254201						0.00341986
ABC transporter, periplasmic spermidine putrescine-binding protein PotD (TC 3.A.1.11.1)	2	0.00510255	0	#DIV/0!							0.00173196																																			0.00847314
Acetyltransferase	2	0.0040583	1	0.012475																			0.00418393						0.00393267
Acyltransferase	2	0.00770153	0	#DIV/0!																																		0.0056164
ADP-heptose synthase (EC 2.7.-.-) / D-glycero-beta-D-manno-heptose 7-phosphate kinase	2	0.00712149	0	#DIV/0!
Alkaline phosphatase like protein	2	0.00616805	0	#DIV/0!																																							0.00821018				0.00412592
Alkaline phosphodiesterase I (EC 3.1.4.1) / Nucleotide pyrophosphatase (EC 3.6.1.9)	2	0.00749771	5	0.365779																																			0.0109039				0.00409149
Alpha-1,2-fucosyltransferase	2	0.00680262	1	0.0111334																		0.00244577												0.0111595
Alpha-ribazole-5'-phosphate phosphatase (EC 3.1.3.73)	2	0.00408089	2	0.113554					0.00231176																		0.00585001
Amidase enhancer	2	0.00473519	1	0.00763301
Aminotransferase	2	0.00503513	2	0.255564																																							0.00410509		0.00596516
arylsulfatase (aryl-sulfate sulphohydrolase)	2	0.00532723	0	#DIV/0!	0.00519534																			0.00545911
ATP-dependent DNA ligase (EC 6.5.1.1) clustered with Ku protein, LigD	2	0.00806226	0	#DIV/0!															0.0110616	0.00506287
Beta-glucanase	2	0.00958821	0	#DIV/0!																		0.00733299
Beta-lactamase (EC 3.5.2.6)	2	0.0164618	0	#DIV/0!		0.0124286		0.020495
BexA, membrane protein	2	0.017218	2	0.0132934																												0.0166258	0.0178101
CDP-glycerol: N-acetyl-beta-D-mannosaminyl-1,4-N-acetyl-D-glucosaminyldiphosphoundecaprenyl glycerophosphotransferase	2	0.00732882	0	#DIV/0!
Cell division protein FtsK	2	0.00633734	7	0.0501238				0.0102702				0.00240448
Cell division protein FtsW	2	0.0157267	3	0.0473156																																	0.0265557
Cell division protein FtsX	2	0.00433519	3	0.017834		0.00308785																					0.00558254
Cell division transporter, ATP-binding protein FtsE (TC 3.A.5.1.1)	2	0.00370308	11	0.156945																													0.00295875			0.00444741
Co-activator of prophage gene expression IbrA	2	0.00675978	3	0.0111823
Co-activator of prophage gene expression IbrB	2	0.00249932	3	0.0117563			0.00268687		0.00231176
Cobalt-precorrin-2 C20-methyltransferase (EC 2.1.1.130)	2	0.00710252	0	#DIV/0!																																									0.0058214			0.00838364
Cobalt-precorrin-6x reductase (EC 1.3.1.54) / Cobalt-precorrin-6 synthase, anaerobic	2	0.00674652	1	0.00990589				0.00341495																											0.0100781
Cobalt-precorrin-6y C5-methyltransferase (EC 2.1.1.-) / Cobalt-precorrin-6y C15-methyltransferase [decarboxylating] (EC 2.1.1.-)	2	0.00571525	0	#DIV/0!																							0.00558254																		0.00584795
Cobalt-zinc-cadmium resistance protein	2	0.00405598	2	0.0124642																									0.00396448			0.00414748
Cobyric acid synthase (EC 6.3.5.10)	2	0.00529613	3	0.0148394																																		0.0056164
COG3178: Predicted phosphotransferase related to Ser/Thr protein kinases	2	0.00153024	2	0.00940906							0.0017391			0.00132139
Colanic acid biosynthesis acetyltransferase WcaF (EC 2.3.1.-)	2	0.00574621	0	#DIV/0!																																				0.00733407							0.00415835
Colicin V production protein	2	0.00467436	0	#DIV/0!			0.00538047																						0.00396825
Conjugative transposon protein TraQ	2	0.00354823	5	0.0264757																												0.0041377	0.00295875
conserved hypothetical fusion protein	2	0.0279717	0	#DIV/0!																	0.00271843																0.053225
Creatinine amidohydrolase (EC 3.5.2.10)	2	0.00761758	0	#DIV/0!																													0.0118992		0.003336
Crossover junction endodeoxyribonuclease RuvC (EC 3.1.22.4)	2	0.00258096	0	#DIV/0!				0.00343855			0.00172337
Cytochrome c552 precursor (EC 1.7.2.2)	2	0.00399231	1	0.00793651			0.00268687							0.00529775
Cytoplasmic copper homeostasis protein cutC	2	0.00968615	1	0.0139587																													0.00595286		0.0134194
D,D-heptose 7-phosphate kinase	2	0.0122881	0	#DIV/0!																																		0.0162178								0.00835841
Dihydrofolate synthase (EC 6.3.2.12) @ Folylpolyglutamate synthase (EC 6.3.2.17)	2	0.0108935	2	0.0122697						0.0138434				0.0079436
dipeptidase	2	0.00418887	1	0.165837																									0.00396448							0.00441326
Dipeptidyl peptidase IV in 4-hydroxyproline catabolic gene cluster	2	0.0061157	3	0.0193617																															0.00336836	0.00886304
DNA alkylation repair enzyme	2	0.00429511	0	#DIV/0!																	0.0027401				0.00585012
DNA double-strand break repair Rad50 ATPase	2	0.00821826	13	0.116631																																		0.00538068			0.0110558
DNA recombination and repair protein RecO	2	0.00486269	0	#DIV/0!																		0.00244577																				0.00727961
DNA recombination protein RmuC	2	0.00427818	1	0.0124517									0.00559261		0.00296375
Domain often clustered or fused with uracil-DNA glycosylase	2	0.00733521	7	0.0663687	0.00519534																							0.00947508
Electron transport complex protein RnfE	2	0.00851619	0	#DIV/0!	0.0055371																										0.0114953
Endo-beta-N-acetylglucosaminidase H precursor (EC 3.2.1.96) (Mannosyl-glycoprotein endo-beta-N-acetyl-glucosaminidase H) (DI-N-acetylchitobiosyl beta-N-acetylglucosaminidase H) (Endoglycosidase H) (Endo H)	2	0.00435068	0	#DIV/0!														0.0031999	0.00550146
Endonuclease (EC 3.1.-.-)	2	0.00948457	0	#DIV/0!																																							0.00409149	0.0148777
Exodeoxyribonuclease VII small subunit (EC 3.1.11.6)	2	0.0109908	0	#DIV/0!		0.0185649		0.0034167
Exopolysaccharide biosynthesis glycosyltransferase EpsF (EC 2.4.1.-)	2	0.00621253	2	0.010363
F420H2:quinone oxidoreductase	2	0.00370428	0	#DIV/0!																	0.00544639				0.00196217
Ferredoxin-type protein NapG (periplasmic nitrate reductase)	2	0.0040068	0	#DIV/0!														0.00320914
Ferric uptake regulation protein FUR	2	0.00571958	0	#DIV/0!																																				0.00733407			0.00410509
Fic family protein, putative	2	0.00434849	0	#DIV/0!																											0.00573822		0.00295875
FIG00402915: hypothetical protein	2	0.0104078	0	#DIV/0!													0.0158398
FIG00403009: hypothetical protein	2	0.00418043	1	0.00658892											0.00298018																							0.00538068
FIG00403079: hypothetical protein	2	0.00453442	0	#DIV/0!																																							0.00409149	0.00497735
FIG00403149: hypothetical protein	2	0.00535199	0	#DIV/0!								0.0024613																																			0.00824267
FIG00403161: hypothetical protein	2	0.00641769	0	#DIV/0!																										0.00949938					0.003336
FIG00403267: hypothetical protein	2	0.00514871	0	#DIV/0!																							0.00585001									0.00444741
FIG00403304: hypothetical protein	2	0.00967604	1	0.00796686																0.0151337			0.00421834
FIG00403360: hypothetical protein	2	0.00579939	0	#DIV/0!		0.00931161			0.00228718
FIG00403434: hypothetical protein	2	0.0118754	0	#DIV/0!																												0.0124229		0.0113279
FIG00403684: hypothetical protein	2	0.00954392	0	#DIV/0!																										0.0102344							0.00885347
FIG00403719: hypothetical protein	2	0.00871369	0	#DIV/0!																																													0.0125008
FIG00403793: hypothetical protein	2	0.00884442	0	#DIV/0!												0.00752106										0.0101678
FIG00403811: hypothetical protein	2	0.00291666	0	#DIV/0!																		0.002442				0.00339132
FIG00403860: hypothetical protein	2	0.0154628	0	#DIV/0!																											0.0175439				0.0133817
FIG00403980: hypothetical protein	2	0.00262547	0	#DIV/0!					0.00228718						0.00296375
FIG00404128: hypothetical protein	2	0.00957327	0	#DIV/0!																																				0.00735998					0.0117866
FIG00404578: hypothetical protein	2	0.0963271	0	#DIV/0!														0.086739		0.105915
FIG00404779: hypothetical protein	2	0.00874967	0	#DIV/0!																													0.0118573	0.00564207
FIG00404818: hypothetical protein	2	0.00523648	0	#DIV/0!																																0.00444741
FIG00404829: hypothetical protein	2	0.0194995	1	0.00658892																0.00502487						0.033974
FIG00405366: hypothetical protein	2	0.00439584	0	#DIV/0!														0.00320914									0.00558254
FIG00405395: hypothetical protein	2	0.00484447	3	0.0329696				0.00343855																																									0.00625039
FIG00405513: hypothetical protein	2	0.0022305	0	#DIV/0!																0.00250401					0.00195699
FIG00405755: hypothetical protein	2	0.00601527	0	#DIV/0!																																						0.00705318		0.00497735
FIG00405933: hypothetical protein	2	0.00286038	0	#DIV/0!														0.0031999		0.00252086
FIG00405972: hypothetical protein	2	0.0128425	3	0.0137589																																	0.00885347									0.0168315
FIG00406183: hypothetical protein	2	0.00577143	1	0.0128502																																				0.00735998			0.00418288
FIG00406312: hypothetical protein	2	0.00658697	1	0.00958405
FIG00406556: hypothetical protein	2	0.00923016	0	#DIV/0!					0.00228718
FIG00406657: hypothetical protein	2	0.00722949	0	#DIV/0!																															0.0100457	0.00441326
FIG00407067: hypothetical protein	2	0.00652888	0	#DIV/0!																												0.00414748					0.00891027
FIG00407374: hypothetical protein	2	0.00365024	0	#DIV/0!																									0.00396448						0.003336
FIG00407655: hypothetical protein	2	0.00428921	0	#DIV/0!											0.00301823				0.00556019
FIG00407667: hypothetical protein	2	0.00380239	0	#DIV/0!						0.00171653																																							0.00588824
FIG00407711: hypothetical protein	2	0.00287526	0	#DIV/0!														0.00322966		0.00252086
FIG00408146: hypothetical protein	2	0.00354984	0	#DIV/0!																												0.00414748	0.0029522
FIG00408272: hypothetical protein	2	0.00375355	0	#DIV/0!	0.00519534				0.00231176
FIG00408484: hypothetical protein	2	0.00500427	3	0.0349546	0.00511091
FIG00408583: hypothetical protein	2	0.014797	0	#DIV/0!																																	0.017759												0.011835
FIG00408604: hypothetical protein	2	0.00621364	0	#DIV/0!																								0.00947508					0.0029522
FIG00409532: hypothetical protein	2	0.0140567	0	#DIV/0!																													0.0148029			0.0133105
FIG00409799: hypothetical protein	2	0.00370099	0	#DIV/0!																													0.0029522			0.00444978
FIG00409816: hypothetical protein	2	0.0087922	0	#DIV/0!																												0.00417032			0.0134141
FIG00410852: hypothetical protein	2	0.0282563	0	#DIV/0!
FIG00410951: hypothetical protein	2	0.00631212	0	#DIV/0!										0.00925587																					0.00336836
FIG00411296: hypothetical protein	2	0.00317569	0	#DIV/0!																		0.00244523			0.00390614
FIG00411411: hypothetical protein	2	0.00649324	0	#DIV/0!																												0.0041377					0.00884877
FIG00411445: hypothetical protein	2	0.00910043	0	#DIV/0!																																							0.0123795		0.0058214
FIG00412221: hypothetical protein	2	0.0105427	0	#DIV/0!																																		0.0161421						0.0049434
FIG00412997: hypothetical protein	2	0.0127987	0	#DIV/0!																																			0.0106564	0.0149409
FIG00413422: hypothetical protein	2	0.019342	0	#DIV/0!																								0.0189502		0.0197337
FIG00413619: hypothetical protein	2	0.0083785	0	#DIV/0!																							0.0111773							0.00557973
FIG00413703: hypothetical protein	2	0.0221839	0	#DIV/0!																							0.034322								0.0100457
FIG00413762: hypothetical protein	2	0.00565898	0	#DIV/0!																											0.00573822			0.00557973
FIG00413813: hypothetical protein	2	0.00962742	0	#DIV/0!										0.00133051	0.0179243
FIG00414138: hypothetical protein	2	0.0137369	0	#DIV/0!																									0.00790093	0.0195729
FIG00415799: hypothetical protein	2	0.00514297	0	#DIV/0!									0.00276488			0.00752106
FIG00416734: hypothetical protein	2	0.0101478	0	#DIV/0!																																		0.00538068		0.014915
FIG00417011: hypothetical protein	2	0.00564586	0	#DIV/0!																																						0.00710884	0.00418288
FIG00417980: hypothetical protein	2	0.00454247	0	#DIV/0!																																											0.00415835
FIG00417994: hypothetical protein	2	0.0448661	0	#DIV/0!																																													0.0541684
FIG00418272: hypothetical protein	2	0.0116869	0	#DIV/0!
FIG005429: hypothetical protein	2	0.00369981	0	#DIV/0!																													0.0029522			0.00444741
FIG00554817: hypothetical protein	2	0.00404228	0	#DIV/0!													0.00534445				0.0027401
FIG00651573: hypothetical protein	2	0.00405417	0	#DIV/0!										0.0026519																								0.00545643
FIG00654050: hypothetical protein	2	0.00769606	0	#DIV/0!																												0.00417032		0.0112218
FIG00897050: hypothetical protein	2	0.0118066	0	#DIV/0!																													0.00591096				0.0177022
FIG00897187: hypothetical protein	2	0.113015	1	0.0118078																				0.224086	0.00194397
FIG00897298: hypothetical protein	2	0.00461472	0	#DIV/0!																											0.00589345				0.003336
FIG00897497: hypothetical protein	2	0.0392609	0	#DIV/0!																								0.0189073		0.0596146
FIG00897535: hypothetical protein	2	0.00770385	0	#DIV/0!																												0.0124555	0.0029522
FIG00897953: hypothetical protein	2	0.00853261	2	0.0439581																																													0.0121386
FIG00898013: hypothetical protein	2	0.00665431	0	#DIV/0!		0.00307759																				0.010231
FIG00898345: hypothetical protein	2	0.00390789	0	#DIV/0!																															0.00336836	0.00444741
FIG00898398: hypothetical protein	2	0.00254568	0	#DIV/0!			0.00268687					0.00240448
FIG00899164: hypothetical protein	2	0.00470875	0	#DIV/0!																																0.00444978
FIG00899363: hypothetical protein	2	0.0197623	0	#DIV/0!												0.0375806									0.00194397
FIG00908315: hypothetical protein	2	0.00708159	0	#DIV/0!
FIG00936964: hypothetical protein	2	0.00565219	8	0.0124879																																		0.00545643							0.00584795
FIG00937271: hypothetical protein	2	0.00534816	1	0.0113379				0.0034167																																		0.00727961
FIG00937915: hypothetical protein	2	0.0063939	0	#DIV/0!							0.00173196																														0.0110558
FIG00939126: hypothetical protein	2	0.00370154	0	#DIV/0!																				0.00545911	0.00194397
FIG00939225: hypothetical protein	2	0.00538206	0	#DIV/0!												0.0080457					0.00271843
FIG01057005: hypothetical protein	2	0.00646689	0	#DIV/0!						0.00343439																				0.00949938
FIG01084850: hypothetical protein	2	0.00264917	4	0.0290167																					0.00195699										0.00334135
FIG01093408: hypothetical protein	2	0.00296014	0	#DIV/0!										0.00395812											0.00196217
FIG01129619: hypothetical protein	2	0.00531575	0	#DIV/0!												0.00724638										0.00338513
FIG01180763: hypothetical protein	2	0.0025821	0	#DIV/0!																	0.00271843	0.00244577
FIG137884: hypothetical protein	2	0.00607043	0	#DIV/0!		0.0061757																																							0.00596516
FIG149030: hypothetical protein	2	0.0126642	2	0.0102609																							0.00559472			0.0197337
Flavoredoxin	2	0.00544341	1	0.0133174																													0.00591096
Formiminotetrahydrofolate cyclodeaminase (EC 4.3.1.4)	2	0.00495728	0	#DIV/0!																									0.00396825				0.00594631
Fosmidomycin resistance protein	2	0.00538062	0	#DIV/0!
GldB	2	0.00402024	6	0.015232																		0.00244577					0.00559472
Glycerol kinase (EC 2.7.1.30)	2	0.00876941	2	0.317808
Glycine betaine ABC transport system, glycine betaine-binding protein OpuAC	2	0.00899793	0	#DIV/0!																																		0.0056164					0.0123795
Glycogen debranching enzyme (EC 3.2.1.-) / Pullulanase (EC 3.2.1.41)	2	0.00357079	9	0.0192505																												0.00414748	0.0029941
glycosidase, PH1107-related	2	0.00845189	0	#DIV/0!																																					0.0110558				0.00584795
Glycosyl transferase, family 8	2	0.00647466	5	0.910152													0.00534445			0.00760487
GTP cyclohydrolase I (EC 3.5.4.16) type 1	2	0.00188832	5	0.146623								0.0024613		0.00131534
GumL protein	2	0.00562742	0	#DIV/0!												0.0080457		0.00320914
Helix-turn-helix motif	2	0.021405	0	#DIV/0!								0.0147566	0.0280535
heparin lyase I precursor( EC:4.2.2.7 )	2	0.00456785	0	#DIV/0!																																								0.00497735			0.00415835
heparinase II/III-like protein	2	0.00562742	0	#DIV/0!												0.0080457		0.00320914
Hexuronate transporter	2	0.00742175	1	0.0118078																													0.00594631			0.00889719
Histidinol dehydrogenase (EC 1.1.1.23)	2	0.0135489	1	0.0139037																																				0.01472							0.0123778
Histidinol-phosphatase (EC 3.1.3.15)	2	0.00731705	0	#DIV/0!																																				0.00758093		0.00705318
Histidinol-phosphatase (EC 3.1.3.15) / Imidazoleglycerol-phosphate dehydratase (EC 4.2.1.19)	2	0.00503767	4	0.111628						0.00171786			0.00835748
Histone acetyltransferase HPA2 and related acetyltransferases	2	0.010227	0	#DIV/0!												0.0155668						0.00488723
Hydrolase, haloacid delahogenase-like family	2	0.00311918	0	#DIV/0!								0.00491698		0.00132139
Hypothetical Nudix-like regulator	2	0.0095487	3	0.00889532																										0.0102344						0.00886304
Chromate transport protein	2	0.00541443	0	#DIV/0!																		0.00244523																										0.00838364
IPT/TIG domain protein	2	0.00410387	0	#DIV/0!															0.00550146		0.00270629
Iron compound ABC transporter, iron compound-binding protein	2	0.0194039	0	#DIV/0!														0.0161073		0.0227006
Isochorismate synthase (EC 5.4.4.2) @ Menaquinone-specific isochorismate synthase (EC 5.4.4.2)	2	0.00401415	0	#DIV/0!																		0.00244577					0.00558254
Isopentenyl-diphosphate delta-isomerase (EC 5.3.3.2)	2	0.00394111	2	0.0155878	0.00519534		0.00268687
Large exoproteins involved in heme utilization or adhesion	2	0.00727617	5	0.0318758																														0.00564207			0.00891027
leucine-rich repeat protein, function unknown	2	0.00547249	1	0.0124517				0.0068535																																			0.00409149
L-fuco-beta-pyranose dehydrogenase (EC 1.1.1.122)	2	0.0049336	0	#DIV/0!																				0.00541741												0.00444978
Lipid IVA 3-deoxy-D-manno-octulosonic acid transferase (EC 2.4.99.12) [often with (EC 2.4.99.13) also]	2	0.0052379	0	#DIV/0!						0.00517804				0.00529775
Lipopolysaccharide cholinephosphotransferase LicD1 (EC 2.7.8.-)	2	0.0153415	0	#DIV/0!
lipopolysaccharide N-acetylglucosaminyltransferase	2	0.00457297	0	#DIV/0!							0.00517869			0.00396724
Lipoprotein spr precursor	2	0.00315611	0	#DIV/0!					0.00458026		0.00173196
L-rhamnose isomerase (EC 5.3.1.14)	2	0.00573823	0	#DIV/0!																															0.006672
L-ribulose-5-phosphate 4-epimerase (EC 5.1.3.4)	2	0.0121023	0	#DIV/0!		0.0216922						0.0025125
LysR family transcriptional regulator YeiE	2	0.00345972	1	0.0191791										0.00396724																			0.0029522
Lyzozyme M1 (1,4-beta-N-acetylmuramidase) (EC 3.2.1.17)	2	0.00173781	3	0.0183843						0.00174365	0.00173196
Macrolide-specific efflux protein MacA	2	0.00532435	2	0.00942608						0.00174365																							0.00890506
Major capsid protein precursor	2	0.00916167	5	0.133512							0.0103889			0.00793448
Membrane protein involved in the export of O-antigen, teichoic acid lipoteichoic acids	2	0.00543909	2	0.0060032																		0.00244577																										0.00843241
Membrane proteins related to metalloendopeptidases	2	0.00463162	0	#DIV/0!																			0.00434028																					0.00492296
Membrane-bound lytic murein transglycosylase D precursor (EC 3.2.1.-)	2	0.00696317	5	0.0925688																														0.00564207													0.00828427
Metal-dependent hydrolase YbeY, involved in rRNA and/or ribosome maturation and assembly	2	0.00335736	5	0.214178					0.0022685
Methionyl-tRNA formyltransferase (EC 2.1.2.9)	2	0.00826327	1	0.390077														0.0064388		0.0100877
Methylated-DNA--protein-cysteine methyltransferase (EC 2.1.1.63)	2	0.00607539	1	0.617284												0.0080457																											0.00410509
Methylmalonyl-CoA decarboxylase, beta chain (EC 4.1.1.41); Oxaloacetate decarboxylase beta chain (EC 4.1.1.3)	2	0.00570277	0	#DIV/0!							0.00347106			0.00793448
[truncated: 1,218 more rows]
[truncated: 65 more columns]
