# Supplementary material for: Different Bacteroides Species Colonise Human and Chicken Intestinal Tract
Source: Microorganisms. 2020 Sep 27;8(10):1483. doi: 10.3390/microorganisms8101483 (PMC7600693; doi:10.3390/microorganisms8101483)
Supplement: Supplementary file 1 [file microorganisms-08-01483-s001.zip › Table S1.xlsx]

## Sheet: Table S1
Table S1. Sequences of species specific primer pair. Primers in bold and blue were selected for all final analyses and quantifications.
Bacteroides species	Strain ID	Target gene	Forward	Reverse	Gene sequence	Bioproject	Accession number
Bacteroides xylanisolvens	An109	glycosylhydrolase, putative xylanase	ATGGTGAAGAGTGCGGAGAA	ATTCCGACTTGAGGCTTCCA	atgccatggtacaaactgaactatggagataatatttttacaaccaatttatacttagaatatatgaagaagatatactcattattatttgtagcattattcctattcttaggatattcatgtgacgatggaagtttagaccatagtgatgtttttatcccggaaccagttgaagaaaattttgacgatgacgggattgcaccggaacctacaactaccgctgttgtaagaatgaaaatcggagaagaaaacaaacatcaagtaattgatggcttcggctgtgccttctgcggatggtcacatcgtatttggaatacgatgcagcgtgacgcagtgatagaagacctgtttagtgaaaacggtttggatttaaatattttccgaggcgagatattcccg…	PRJNA377666	SRX2641243
Bacteroides xylanisolvens		Endoglucanase H precursor (EC 3.2.1.4)	TGAAGGATGAAGAGCCACGT	CCGGGATCAAATCAAGCCAG	gtggcggcaggcaaattctataaaatgaatgttgtagccaacagtgcctatgctgataaagcccctctcgatccctggacatccggcaccaaactgacggatgaggagaccggtaccctctcgactaaaaacagaggagtcggttggaatgcacaaactgtagaagtaataattgatttgggatcattacgcagtatcacagaagtatcagtacatgctatttccgatccgacatcacaaattgtattccctgctcaaatagaagtatcaaccagcaaggacaaaagccaatgggaaaaagcagcctcaccaattagctattccgacagtaacggaaagtcggacgcttggggaaaaacagactttagtaatgtagcatgcagatatgtgaaagcgact…	PRJNA377666
Bacteroides xylanisolvens		probable gluconolactonase precursor-hypothetical secreted or membrane associated protein	GATGGGGCAGAAACGACATC	ATAGCTTCTCCTCCCCATGC	atgatacaaaaattattaatgctttttttgcttttagtctgttgtctttgtcaggcacagaataaatatgtattaacggccgacagtaagaaaaaagtcggcgtagagtatggcgagcatatttatgctcgttttgataagtccgttgtatttcccggtacgatacgtgaagtagacatctatgtacctgcacaatatgatggaaagactcctgcatgtgtctgtgtgtttcaagatggaatgagttatagagcggatactgtagtgtccaatctaatatccagtaaagaaatcccaatgatgatattggtggctgcttctccgggacaagtcataggtgattttgacccggatagtccacgggcaaacaggacatacgaatatgatactccttctcca…	PRJNA377666
Bacteroides ovatus	An161	L-arabinose-specific 1-epimerase (mutarotase)	CAGAACGTGTCACCTCTCCT	CCGTGACAGTTGCAGCATAA	atgaatagattttttgcttttttgtatttagctgtgtttgttactgcttgtgcggaatgtgaagttattcctggaatgaaaacagcgttttatggtattactcaagatggtgataccgttactcaatataccctgaccaatgcttcgggggctcaattcaaggtcattgactatgggtgtcgtgtgacgaatattatggtgccggaccgggaaggaaaaatggcagatgtagtgcttggatatgaaaacctaaaggattatgagactggagccgagcggtttttcggggctttattaggacgttatgctaaccgtattgccggcgggaattttatgattgattctgttcggtatcaactttcgtgcaatgaatctccaaacggacatcccgggcatttg…	PRJNA377666	SRX2641193
Bacteroides ovatus		Pyrimidine ABC transporter, substrate-binding component	CTGACAGAACCGGTGAATGC	AGAATCCCAGTTTGTCGGCT	atgagaaaagcatctattatttgcagtatcttgctatctctgttctttctgacagaaccggtgaatgcacaatccattaatctcacacccaaatggacggcacaagcacaatttgcaggctattacgtagccgacaaactgggattctacaaggaagagggacttgacgtacatgtggtacatccttcgctttcggcaagctctttttcttttctgcagaaagggtattcgcaagcggtagttatgaacctatcgtatgccttgactgaatattttgcaggtgcacagatagttaatatcttgcaaacctcacaggaaaacagtctgatgcttgtcagtcgttcgccactcaagggtacttcatctttgcaacataagaaaataggggtatggaatcat…	PRJNA377666
Bacteroides ovatus		Carbohydrate binding family 6	CAGGCTCAAGGAAGCACAAG	CAAAGAACAGCAGGCCATGT	atgaagaagatactgttatatattatcctatttctatcaggtatagacggagcttgggcacttcccatagaaaaagaagggatgagtatttacagtccgtccctaaagcaagaagtctcctacgccattatcttaccggaaggttatgaacattcagatacagaatatccagtcttatacatgtttcatggaataggaggtgattataccagttggctcgaatacggcaacgttgcccgtgtaatggacaaaatgataaaagaaggaaagattcaacctttcattatggttattcctgacggttacctgtcttattacagtgacacttatgatggcagctccctttatgaaactttctttatcaaagaactggttccatatatagataacaactatcgc…	PRJNA377666
Bacteroides dorei	An41	Trehalase (EC3.2.1.28)	ACAAATGCCGGAACGTACTC	ACTAAAGCTCCTCCGGCTTC	atgaaaaaacaattactgatctttttaacaatttgttgtttcccgtttatgctaaatgcacaaatgccggaacgtactcccgggaatattgcaaaatacaaagaattgtgccgtgctcatatttataaagatatgaaaggcatgtatcgtgaagccggaggagctttagtctttccgttccttgctccgggaagtaatcaatacttggatatgctatgggattgggattcttggttgagcaacatcgctctgcgtcaaatcttattagagaacggcacggaaaaggataagcaggaggccctgaagtatgaacagggatgcatcctcaattccttgcactatggaggtatggacggttggattcctatctggatagaacggaatgcccctagccgcgaa…	PRJNA377666	SRX2641100
Bacteroides dorei		Proline dehydrogenase (EC 1.5.99.8) (Proline oxidase)	CTACATTGCAGGAACGGCAT	CGACACCTCCACATCCCCT	atggacaacagaccgactatcgccgaagtacaagaatgggtactgaagctttataacacgtgtgaacaaactatcactagtgaagaacgtaaagaacagcataaatatgccgttatggtacaacggccacaggacaaaaagttcttggtgaagatgctggacgaatcttctcaaattcgtgatcgtaagaaattggcagaacgtatcaagaagctgatagaccgttatggtgtacccgagttcctgaataagcgtgatgctttcctttttaagatgtaccaggcttttggtcatcattttgatttcatagccataccaatcataaagaagcgtcttcgtatggatacttctaaagtaattctgaacgaagcgcgtcctaaattgacagaccatctggct…	PRJNA377666
Bacteroides dorei		Nonspecific acid phosphatase precursor (EC 3.1.3.2) (NSAP)	ACACCAGAACTGTATAGGCTCA	TTCTTCCTGCTGTTCGGGA	atgaaaacaaagtttgccttacttctagtgttttgtgccgtttcattaaacatctttgcacaagagaaaaaaataaaggatagaagaaccaatcccgaactttattatttggaagaatctgaggttgccaatagtctggagttgctgcctcctcctcctgaagccggaagtattttgttcttgtatgacaaagcccgttacgactgggggaaattgcaaagggatactcctcggggtgaacaagctgccagtgatgcccgtgtaaatggtgatggcgttccctttgccttttcggaggcttttggtattgaaataacgagggataaaacaccagaactgtataggctcattattaatatgagagaggatgccggagatttggctacccgtcatgctaaa…	PRJNA377666
Bacteroides clarus	An43	Exo-poly-alpha-D-galacturonosidase precursor (EC 3.2.1.82)	TCCGTGGAGATCGTTGGAAA	TTGGGCAAACGGAAAGTCAG	ttgtccttacttttagggactgtaagtatcaatagtcatgcggaggaattatatccttggcaattggcgggagattctttattattgttcaaagggactacgtatcgttatacagtagatactcctgaaaatcaaggattggtttctacattaccgactgtaacggagttgaaaaaacaattagccgattccggtgtaggcacttttcgcttattgacagccaatggacaagaaaagacagaaggcgtacccgaagggggggattatttacttgctgcatcgtctcgcaaacgtatgccgataggtatccgtaagggagcgttaccccctgtgttaaagttagatcgtacagaagccactatacgaacggcaggaaaaatatctttggatttttatgcg…	PRJNA377666	SRX2641098
Bacteroides clarus		Lipopolysaccharide 1,2-glucosyltransferase	ACCAAGACCTTTTGAACGCC	ATCTTGCTTTAACGTCGGCC	atgattcatatagcttgcaatattgatgctaattttacgcaacattgcgctgttacattggtttctttatttgagaacaataaaacggctgatatttgtgtgcatattgttgctccgggtttaccggaaaaagatcagaatatattgaagtctttagctgcttcttatggtaatgaggtttgcttttacttcccttcgccggagttattggcaaatttctctatcaggaagtttggtaaacgtatttctatggctacttattatcgttgtatgttttccgctattttacctgcaacggtagataaagtgttgtatctggattgtgatattgttattttaggagacatatcggagttttggaatacagatcttacggattatgcagtgggatgcgtagaa…	PRJNA377666
Bacteroides clarus		putative pectinesterase precursor	TTCCGTACACCTGCCAGAAT	TAAGGAGCGGTACCCTGTTG	atgaaatttacatcttatatatacacccttttaggtgttctttgcctttatgcatgttctgatgaagacaacaacggagtagcttcatcggacagtaacggcgtggtgttctccgctaatatcggagaataccaaacccgtatcgcgaccgatggcggaagctgggctaagggagaccgtataggtacttatatgtacgctgcagggacggagaatttgatgacattctccaataatgttccgtacacctgccagaatgaggagcaacttgccacctttaaagccgataaacctttgatgtttcctgcggatgggcaggaagtttctttcaaagcatattatccttatgtagaaaacatcaatgaatatctttatccgttggtgttggataatcagcaa…	PRJNA377666
Bacteroides uniformis	An67	3-isopropylmalate dehydrogenase (EC 1.1.1.85)	ATGTGATGACTGCCGTGTGT	TCGAATTTCGGGTCACCTAC	atggattttaaaattgcagtgttggccggtgacggtatcggccccgaaatctctaccgtaggcgtggatgtgatgactgccgtgtgtgagaagttcggacataaagtgaactatgaatatgccatctgcggtgcagacgcgatagacaaggtgggtgacccgtttcccgaagccacttatgaggcttgtaaaaatgcggatgctgtattgttctctgccgtaggtgacccgaaattcgacaatgaccctactgccaaagtgcgtcccgagcagggcttgctggctatgcgcaagaaactgggactgtttgccaacatccgtcccgtgcagaccttcaaatgtctgctccataagtctccccttcgtgcggaactggtggatggtgccgatttcctttgc…	PRJNA377666	SRX2641078
Bacteroides uniformis		Tripeptide aminopeptidase (EC 3.4.11.4)	CCATCAAGGGGAAGATTTGA	CGGATTAAAGCCGATACGAA	atgactttagtagaacgttttttaaagtacgtaagcttcgatactcagtccagtgaagagactgagattactccgagtactccggggcaaatggtgtttgcccggtatctgaaagaagaattggaaactttgggtctggaagaaatcacgttggacgaaaatggttatctgttcgccactcttcctgccaatacagacaagccgttgcccgtcatcggctttattgcccacatggatacaagccccgatatgagtggcaagaatgtttctccgcgtatcgtgcagaattatgacggtaaggacattgttctttgcgccgaagagaatgtggttctttctcctgcccagttccccgaactgctcgaccatcaaggggaagatttgattgtgaccgacggc…	PRJNA377666
Bacteroides uniformis		Biosynthetic arginine decarboxylase (EC 4.1.1.19)	TGACACCGCGTAAGGATGGG	AGGACACCTTCTCGATGCGG	atgagaaaatggcgtattgaagattcagaagagctgtacaacgtaactggttggggcacttcgtactttggtatcaatgacaaaggtcatgttgtggtgacaccgcgtaaggatggggttgccgtcgatttaaaagagttggtggacgagttgcagttgcgcgatgtagcagctccggtattggtgcgttttcccgatattctggacaaccgcatcgagaaggtgtcctgctgcttcagacaggccgccgacgagtacgggtataaaggagagaactttattatctatcccattaaagtgaatcagatgcgtcccgtggtggaagagatgattaaccatgggaagaagttcaatctggggctggaagcgggttcaaagccggagttgcatgctgtgata…	PRJNA377666
Bacteroides thetaiotaomicron	An878	heparan N-sulfatase	ATCCTGCTGGTGATCCTTGC	CGTTTTGCTACCGCCTTCAG	atgaaacgaaaattcccaaaaacactatttgcattgcctatatgcagttcgacattcacacgtatgagcaataagcatatcttatctactttggttagttccttgctaattccacaggtcagtgctgctgtaactagtaagccgaatattttgttcgttatttctgatgatcaatcttatccacatgcatcagcgtatggatcttctttagtaaaaacgccaggattcgatttggttgctcaaaatggatggctgttcaataatgcttttgttacctctccaggaagtagcccttcccgcgcttctatacttactgggctctatccttggcagatagaagaggcgggtacacatgcttcttcttttccaattgattatgagtgctttcctgatttatta…
Bacteroides thetaiotaomicron		probable sulfatase atsG	GTTGCTCCCATGTTGACGAG	GCCATAAGCCGAGCAATGAG	atgaataattcaaatctaattaaaatagttgctcccatgttgacgagtattttatcgtgcagcaaaccgagtgaagagatagtcatcaatcatcccaaggaggtgagaagtactccaaatatattgtttgtcattgctgacgatcaatctttccctcattgctcggcttatggcaattcttttgttaagactccggcatttgattatatagctagccagggatgcttgtttcagaatgcttatgtgacatctccgggtagtagtccttccagagcatctattttatcaggaatgtatccttggcaaataaaggaggcaggaactcattgttcatattttccaaaagatatagtttgctatacagatattctgactgctaatggttataacgtaggttat…
Bacteroides thetaiotaomicron		putative deacetylase sulfotransferase	GGACAGTTTTGGGTTGCTTGG	ACGGACGTAGCTGAGAACCA	atgaaaaatagttcgttaattttgttgtataataatgcagaatatttgccttttcacttatcttcaggtttcgaatcaaaaggatgggaggttactctagataaaagactgattggaaaggctgctgtcgttgttttccaccttcctacgttacttgatgtattatcggaagaattagaaaaaacagaaggacagttttgggttgcttggaaacattcgagagaacgagaatggagattcaatactaaaccagtatggggaaatatatttgacttgtatttatcttattctcctcagtgctattggaaatgcgctacaacttttggttctcagctacgtccgtacaaactaatgtatcctttattggacgagataacgaattggtttagaaaaatagat…
Bacteroides vulgatus	An905	outer membrane insertion signal domain protein	TTTCAATGCCGGTGAAAGCG	TGGTTGAACCCCCGAATAGC	atggaaactaacaaactaattctggcgtgcctgattactctatgttcattacccgtcgccgcacaagtaaaactgggaattgaggctggtgccaatctttccaactatatcaccgacagtcattcaaacccttcggacagcaaaaacatgaaagtaggttttcaagcaggcctgacagtcgactatgagtttcagaatcacctgatgctgatgtctggacttttttttgtccgaaagggtggaaatttgaaactgggtgagaattactacggaaaggatggtataaatgcttattaccgttatcccgatgtggaagtaaagatgaactatctgcaaatacctgtgaaactgggctataactttcatataaatgataaactaagtcttattcccaatgtc…
Bacteroides vulgatus		FIG00407595: hypothetical protein	ATAGTTGGTGCAAGCGGAGG	TCCTGAGCATTCCAAGTCGG	atgaaacgaaaaacacttaaaagaaaaatttctattgttggcattttagtttttgtcagtatgatagtttattcatgttggcaagatgaatggtcctccaatgtaactgatgaagttatttttgacagcaataaagaattgaccattgctaaagcagaacaatggtataatgccaccaatccctcagctactacagttagatccttaagtgctgacgggcgaattccagcaaagcctaattggaacaaggctaaagaaagtagaaaaggagatttagaggtagttgaaacgactctaatgacaagcggtagtacattttttatggataacgaaacaaaagaaaaatatgaactacaagatgatttggataaaatatataatgtagtacgcatggtaata…
Bacteroides gallinaceum	An269	3-oxoacyl-[acyl-carrier-protein] synthase II( EC:2.3.1.41 )	CGGACTTAATTTGGGCGAGG	ATCCCCGAACCAATCCCTTT	atgaattatcatgcaatcaagtgtggcaattcttcgttgcgtctttgcgaaaaagcattcggtacctcattgtcggtaacagcgtctgtctttgatgaggcaatgcggaaacagcttctggttgaaggatttacttggtttgaatctcttgttatccattcggtccggaaggcgattgctggcatcggtatggatgtatcgggtaaagaggtatgttttgtgttgagtaccacgaaagcgaatgtcgaatcgttggacactatctcggatgaacaagttttgccaggaagaacggctgagaagattgcccgttatttgggttttgtcaatgaacctcttgtggtatgtaatgcctgtatctcgggtgtctctgctttgattgctgcttcgcggctgatt…	PRJNA377666	SRX2641124
Bacteroides gallinaceum		LolA-like outer-membrane lipoprotein carrier protein	GCCGGATAAATTGAGGTGGG	ACGCTCCCCTTTCTTCATCA	atgaagatgttgggcagtgaattggtatcaaaaggaaaaatgagctgttcgcagccggataaattgaggtgggaatatctttcgccttatacctatacgtttgttttatacaagaataaggtgatgatgaagaaaggggagcgtacagacgtcattgatgtaaacagtaatcggatgtttaaggaaattgcagccattatgttgaacagtgtacttgggaattgtttctcggacaagagttttgaagtggatgctaaacaggaaaacggacagtatgtagcgacattgttaccgatgaaaaaagaaatgaagatgatgttctcgcgtattgtgcttcattatgataaagtgcaatccatggttcatgaggtagaactgtatgaaaaaaacggtgacaat…	PRJNA377666
Bacteroides gallinaceum		membrane protein, inferred for ABFAE pathway	TACCGAGTTGTTGCAGGACT	CGAACGGCACTGCATTGATA	atgccttcttcgaaaaacgaagatggtacgaccaagctggcttttgccaacttgcgtattaaggacaagacatttttggtgttcgaaggcaaagagggtgtttctaccgaacgtatggcagaggtgtgtgatgcctttattgattcgttgcaggctaaggatgccttgtccgattcattacaccgggtgatagaggatgtgttttaccgtttgcctgaagaactcttgccggatgccattgattacctgagtggacattttcctgcttatatcgatacaagcttttatgcctgcatcgacacgatgctgaccgaaaagcattttcgccggcagatggagatgaatcggaaggatttgctcagcccgataggcacgttatatcccgaacttatccagatg…	PRJNA377666
Bacteroides plebeius	An426	Dipeptidyl aminopeptidase/acylaminoacyl-peptidase-like	TGATCCGGAATCAGAAAAGG	TAGTAGTTCCACCCGCCAAC	atgaaaaatatagcggtaatagtttgtctagtattaggcttgtgggggtgtggaacgaaacaagccgataatagcttagtgcttaattttgaaggtcgttctatagatattgcgccttattttaaagattttccttattctatatttacaattagtaaggatggaagtaaactgttgtttttcaaaacgggagaaaaacagactcttcagtggatggacatagctaagggagcagatttgtgtgaggctaaagatgtagtagatgtagattttgctacaagaaatggatggcatgcccaatataacgcaaatgatggtatggtttattggattggcgatgaacataatgaagaaatcataaatatttatcgtactgtgcctgggtctaatcaggtagag…	PRJNA377666	SRX8341509
Bacteroides plebeius		Sel1 domain protein repeat-containing protein precursor	GGAGGTTCCTGTGGAACTGA	AACGAAGTGGTGGAATGCTC	atgcgaatttcttttcaactgaatgcggcatctcctttgcaaataaaggatttttttcgcaagctggaggttcctgtggaactgaccgtacagggtacttaccgtggggaaactcattattattttcatcgtccggagcattccaccacttcgtttgtcatttccgacgacatgcatggcaaaattgtgataggcatggacggactgtcctcatacgatgactataaattctttccttacctgattgatacgctgggcttgcatttgaacgggcatagtccgaaactgatgtcgcgggaggacgggaagacttacagcgtatatgaaaggctgggtgcgcaatggatagaagactgtatcggagaggagatagcctcgctgaaggtgatactgtccgtc…	PRJNA377666
Bacteroides plebeius		Nudix hydrolase 3 (EC3.6.1.-)	GGAAGCAGACATTCGGTGAT	CCAGCGGGTAATAGTTGCAT	atgattaatttttcggcagccttgttgggagttgccacgatggcttccagcctgtgctcgtgcagcagccagcagaaggaatcgccgatgaaagcaaaggtagaggagtatgcatctgttgaactcaagtctgatcttgtgaacaacttgagcgacaaggaaaaagagttggtgagaatattcttccaggtggggaaaattactgacgaccttttctggaagcagacattcggtgataaaagtctgcttgataccattaccgacagctatgcgaaagagtttgccatgattcactatggcgcatgggaccgtctggacaataacaagcctttcctggctggttatggcgaaaaaccggatgtatgcaactattacccgctggatattaccgaagccgag…	PRJNA377666
Bacteroides caecigallinarum	An406	Glucose 1-dehydrogenase	GCAGGCACTATCCGTACTCC	CACGCGCATACAGTGAATTT	atgtcaaaaacaatttttataacaggaggttccactggaataggtgctgcctcagtaaagaaatttatttctcagggttggaacgtcggttttatggatatcaacactgatgccgccgctgagttgttgaaaaaactggattgccctgaacatcttttatttatagaaggtaacacccgtgtacgttctgatatccgtaaggcagttgagaaaacggtttctaaatttggtcaattgaatagtgtatttgctaatgctggaatacatcgtgccaatactttgcttgatattgctgatgaggaattggatttgatgattcagaccaacatttatggaactgtgaatactttgcgtgaggctatacctaatattataaaagcagggggtgggtcggttgta…	PRJNA377666	SRX8341475
Bacteroides caecigallinarum		probable short-chain dehydrogenase	TGCACCTGCAAAGCTGATAC	CCATAGGGAACGGGAAAAAT	atgaaatatgctttgataacaggggcctcatcaggtatgggagttcattacacattacaactcgcagaaaaaggatatggagttataattgttagtaacagacatgatgaaaatatcataacagccgacaaagtaagaactaaatttccgaatacagatgtcagaattatagacgctgaccttactttatcagatattccggaaataatctacaataccgtaaaaggctggaacattgaagtggatgtattggtaagcaatgcaggaatgttgttattctccacatttcttaaaacaccacttaccaatttagaaaaaataatttcacttcattgctctgcacctgcaaagctgatacgtttgttcggtgaagatatggcaacacgccgacacggttat…	PRJNA377666
Bacteroides caecigallinarum		thiol:disulfide interchange protein (thioredoxin)	GATGCGGTCCGTGTAAAGTT	GTCGGCAGTGAGGAATTTGT	atgaaaacacatatctacatttatatttccatattattcatggtaatgttttccgcctgcggaaagaaaactgacagggaatatctttctgaagtgcttgagaatatgaacaaggtaaattccgtaaaataccattgtgtacttaaatcttgggagccgggagacaatgaacctgtttacaacgaacatagggaaatatacgaacatgtaaatcctgaagataccgccataggttattcatatatcattgcatccgataaggaattcaagcatcctctatcagtatatgacggaactgttcaatcatatattgaagaaaaggagaaagaaatagtgatagatgacttcacacgaaaaaggcctgtagcgttcagattaatcaaacaagaagctttttat…	PRJNA377666
Mediterranea massiliensis	An421	RND efflux membrane fusion protein	CAGACAGCAGCCGACAATAA	AGAGGTTTCCTGCCATTCCT	atgaagcagaatttatttggaaacgcatttttcatggtgtgtctgtctgccttgctggccgcatgtggcaagcaggagcagccagtcaggcctcagccggtcgtgcgggtggcccgtgctgaaactattacgagtgaagctgcccgcagttatacatttatttctgagcctgtgcgtgtcactcagctcgcttttcgtgtaggcgggccggtggacaactttacagtgcaggcaggtcagttttttcgtcaaggacagccgatagccgctatcgatcgtcgtgatttcctcatacgtcgcgatcgtgccgaagctctttgtcgtcaggctgaggctgactatcgtcgtacagccaatctttatgaaaaaaacagcgtatcggctactgcctatgagaag…	PRJNA377666	SRX8341506
Mediterranea massiliensis		hemagglutinin-related protein	ACCCGAAATAGATGCACTGG	ACGAGCGTTTTCATTTCGTT	atgacacagaagatgaaaagaattgccctgacgaggctctcgctgggcgcgcattacacgttccacaacatgttccgcaacttgctcgagctgctgaagggcgtatttgccccgctggatgccgccatcgaaggctatacggcggccttgcagacggagagccgcatcgtcgtgcgcccgacggcccaggtggccacacaccgcctgaaggaagccgactaccgccgcgaccgcctggtaggtaccatcttcatgagcgtgcgggcccacttggcgaaccccgtcgaccgtcgtcgcgaagccgcccgccgcttgcaaacggccctctcacccttccgtgggctgaccaggcgcggactgtatgcttcggccaccggatatgcccatctggtcgagctg…	PRJNA377666
Mediterranea massiliensis		FIG00939702: hypothetical protein	GGGCATTTCCCCGTATTTAT	GTATACTCGCCCAGGTTCCA	atgaaacaaaaagcggttattataggtggaggattaggcggactgtttaccggtgcttttcttagtaaggaaggcgtggaagtgacagtcctcgaaaagaacaatgtcattggaggaggtttacagtgttttaagcgtaacgggacatgtttcgaaacgggtatgcatatactgggtggctttcatcccggtggcagtctgaatcgtatttgcgcctatctgggtatcttggacaagcttgaaatacggcatacggatgcggacgccatggatgccattttgtatggagaggatggttccttctatactttgcctaccggtaaggatgcatttacgcgttaccttcagcagcagtttcctgccgactcagagggtataaagcgctatatggatgcgatg…	PRJNA377666
Bacteroides coprocola	An767	Amino acid racemase (EC 5.1.1.-)	TCGGTGCGTTATTTGCCAAAT	AGAATGGGCAAATGATTCGCC	atggaaaataaacaaatctattacggtcttgattttctaaaatttctaatggcattattaattattgctacacattcacaattatttgtagagtacaataatatatatcatgcagcaacaatcatttattcattagcagtacctactttcttctctatatcaacgtatttttatgcaaaaagacttctttccacacaaacccaatatgatgcttggaaaatatgtaaaaaagatatttgcagacttttacttcttgaatgcttttggttagttatagatttaccaatgacatgggatattttttttagtcatattactaattggaaagagtgtgtagcagcatttttatttgtattccctgttcgtggtttatggtttatcaatgcattaatcatcaat…	PRJNA377666	SRX8341561
Bacteroides coprocola		FIG00552894: hypothetical protein	TACCGATGGCTGCCACAATT	GCATAGAGTCGTCACCGAGG	atgaaatcatacaaatttcacatcctttctcttacaactcttctgctgctgggagcaacaacccatgcagaagctaaaatctttgagaggaagaaaaagaaagcacaaacagaagttaaagcagctcctgccaagcaaaacataaatggactaaagccttacgcgcaagtcattacaccaaaagccaaaagttcattcggttttctgacagtacacaaggttgacaataattacttctttgagataccagattctatgctgaatcgtgatatcctgattgtaaaccgaatcagcaaggctcctacttctcgccagaaatctcgcgtaggttatccgggagatattctgggaagcaaagtaatccgtttcgagaacaaagacaacaagcgcatccttgta…	PRJNA377666
Bacteroides coprocola		FIG00937357: hypothetical protein	GGCGACCGTATATGGATGCA	ATTCGCAGGGCTATCTTGGG	atgaaaagtaattcttatctccggtatctgttgtcagacaacagttcactgaaaaaatactataaaaaacagactgcagttagtctgaaggatgtaaaacgttccatactgttaaaggtacgagaacgtggatattctgttccagatcactactatcgtttgggaacagaattttcgtttttgggtattgatgaattgagcgaactattcacaatagggcttcctaaactagctgacgagtatcttgagataagagaaagacagatatttgttaaaggagaacaaatgaacgaatggcagttacttttaccacaaattcctccattgttattagtaacgatgaaaatttggaaagaatcagaacctattgatgatgatgctgtaaactttgcgtatcgc…	PRJNA377666
Bacteroides mediterraneensis	An793	Sterol desaturase	GGGATTATTGGTGCCACACG	CATCCCTTGAAAGGAGAAAGC	atggaattatttaaagaagcagtctggttgccagtggcgtatttgttcgaccctgcacggagagtctttatcggttatcttctgatgtccggactgatagggctctgtcttttgtattttgtacatagaaaatcgttggcggaaagctggcgggaattgtttgccaagcgtaactggtggagcagttctgcccgtacagactatggtctgttcttcatcggtttgtgtttcaaggcggtatgcatcgtgccctatttgtcggtcggttccatgctggcctacgccttgtccatacaactgaccaattggctgggacctcgtccggacgcttcttccagtctgtgggtggctttttgctatcccgtggttttgtttctcgtgaaagacttttttgtcttt…	PRJNA377666	SRX8341583
Bacteroides mediterraneensis		Iron(III) dicitrate transport protein FecA	GGAAGTCTATGCCAGTGTGGC	CATCGGTTCATTGGAAGCGTC	atgaaaaagattttattgtgtatcattttatgcggtggaagcatcgggtgggcagtgccgggattttctcagtcactgctgcatctttacggcgatattcaatgggaagaaaagcaggtgaagggacccgtttgcctggagattttcggtctggcgggtaatcagtcggtacaggtgcagaccaatgacaaaggaactgggtatgcgcttaccgtgaaacgtcctgattacaccttcctgtccctgatgttccgtcgctgcggacagcccgacaaggtgacctacgtcaacgtgcagctgacggagcgtgattccgtgcggtgcgacctgtcgttccgcccccaggagtatatgttaggtgaggtacaggtgaagggcagtgcttcccgcaaggaacag…	PRJNA377666
Bacteroides mediterraneensis		glycoside hydrolase, family 28	CGGTTGAAGGATGTGCCTG	GGTCGAACACAAAAGCCGGAC	atgaaaaaacaaaccttgtttcttgttttgtgtggcctgttctcgtggacgaatacggctacggcaattgaatataatgtgctccggcacggagtggtgggcgatggaaaaacactgaatacggatagcctgcaagcggctatcgataatttgcatgtctcaggaggcggtcagttgtatttcccggccggacggtatctcaccggtagtttgcagttgaaatcgaatgtgatgctttacctggagaaggaggcggtgctgttgggaagcacgagtccgtatgattatccgggtttcagcacggagaaggagctgaaggtgaacgatgaccattttgaccaggcactgatttatgcggaaggagctgaaaatattggtatcatgggagaaggatctatc…	PRJNA377666
Bacteroides caecicola	An768	DNA-binding response regulator, LuxR family, near polyamine transporter	TATACCATGCACGATGAACC	AAATACCTTCTTCCCTCACG	atgaacaacgggattgaggcatatcgggttttggttatcgacgatcatcctatcgtgtgtgaagggttgagaggactgatagcgcaaaaagagaataccttatgtgtgggcgtatcggataagaaatcgctggaagcatcgtttgccgggcggttcgatttgtatattacagatttggagtttccggatgtcgatatgggaaaattggttattcggttgcgaaatcatgcgccccggtgcagcatccttgtttataccatgcacgatgaaccgtgggtggcggctaagttgtcggattgggatattgatggagccgtttccaaaaattcggatataaacgaacttcatcttgccattgccgcattgcgtgagggaagaaggtatttcgacagggcattg…	PRJNA377666	SRX8341562
Bacteroides caecicola		Protein of unknown function DUF405:Protein of unknown function DUF418	CGCTGACAAACTATATCGGA	GAAGAGCCATAAACGACTGA	atgaatacagaaaacattgctcctgtaaaatcgtcggaacgctatgtcattcttgatgccttacggggatttgcgatactgggaatttgcatggcaaactatccggaattttcactttatacattccaaagcagtgaaacgataaaggccatgccgacatcgggcatagaccatgtatttcgctatttgctttacatctttgtcgacggaaaattttatactttgttttcactgctgttcggcattggcttttccattatcatcgctaatgctgcacggaaaggggcaaacggttttcagatattttatcgacggatggccgtgctgacagtcataggctttctgcatttgatgtttatttggagcggtgatattttaatgttatatgccctgttgggt…	PRJNA377666
Bacteroides caecicola		UvrD/REP helicase	CTGGGATGTGTTTGGTACAG	TCAATGTTTAAGCGCATGGA	atgtttggaattgcctgtttacagattatcatcaataccgcacgtgtttacgaagaacactgcgtacagatgaaccttcctgctactattgatggatttattgcctatatagagactgtttcacctacgggtatgggtgatgcaaagggcgtgcagctgcatacctaccattcatgcaaagggctgcagtggaagtatgtcattctgatgtctctcaatacaaacgtatcagaccttaagaaagctgtgaggggtgagacttatggtgtacatccagtttatgttgaggaacctacagctgagtatccttaccctaaggtcttcgtaagactgacaccatggatatatggtacagacaggaatgttccggacgaaatcagttcagtcattgaggaatct…	PRJNA377666
